# Supplementary material for: Protein language models can capture protein quaternary state
Source: BMC Bioinformatics. 2023 Nov 14;24:433. doi: 10.1186/s12859-023-05549-w (PMC10647083; doi:10.1186/s12859-023-05549-w)
Supplement: Supplementary file 2 — Additional file 2: Supplementary Table SII: Model Results. [file 12859_2023_5549_MOESM2_ESM.xlsx]

## Sheet: Supplementary_Table_II - all_mo
	nsub	1	2	3	4	5	6	7	8	10	12	14	24	code	representative	1_pred	2_pred	3_pred	top_2	pdb	#uid	ecod_domain_id	manual_rep	f_id	chain	pdb_range	seqid_range	unp_acc	arch_name	x_name	h_name	t_name	f_name	asm_status	seq_length	set
0	1	0.783307	0.201996	0.0121634	8.01e-05	2.81e-11	4.21e-05	1.01e-08	0.00241154	5.87e-08	2.25e-10	5.67e-09	9.3e-10	3s25_1	3s25_1	1	2	3	1	3s25	143483	e3s25A1	AUTO_NONREP	5.1.4.313	A	A:30-330	A:2-302	C4ZBG5	beta duplicates or obligate multimers	beta-propeller-like	beta-propeller	7-bladed	Lactonase_2	NOT_DOMAIN_ASSEMBLY	300	train_set
1	1	0.832748	0.167252	4.03e-12	1.13e-09	2.08e-12	1.04e-11	3.97e-18	1.83e-25	2.6e-24	1.01e-26	1.96e-23	3.48e-21	3lgl_1	3lgl_1	1	2	4	1	3lgl	1263293	e3lglA3	AUTO_NONREP	4.1.1.253	A	A:1485-1537	A:7-59	Q12888	beta barrels	SH3	SH3	SH3	53-BP1_Tudor_N	NOT_DOMAIN_ASSEMBLY	52	train_set
2	1	0.619186	0.380783	2.03e-05	1.88e-06	1.61e-06	3.62e-09	3.77e-07	1.72e-09	7.12e-06	8.39e-14	4e-10	5.39e-08	3n91_1	3n91_1	1	2	3	1	3n91	1163831	e3n91A5	AUTO_NONREP	9.25.1.2	A	A:197-344	A:176-323	A7M003	beta barrels	Lipocalins/Streptavidin	NO_H_NAME	Uncharacterized protein BACOVA_03322 C-terminal domain	EUF07602	NOT_DOMAIN_ASSEMBLY	147	train_set
3	1	0.204977	0.149558	1.1e-06	0.645178	6.79e-06	0.000214804	1.13e-05	2.71e-09	1.15e-11	5.24e-05	1.39e-08	1.76e-07	4jv6_1	4jv6_1	4	1	2	1	4jv6	1015482	e4jv6B1	AUTO_NONREP	11.1.1.95	B	B:-1-144	B:1-146	O43924	beta sandwiches	Immunoglobulin-like beta-sandwich	Immunoglobulin-related	Immunoglobulin/Fibronectin type III/E set domains/PapD-like	GMP_PDE_delta	NOT_DOMAIN_ASSEMBLY	145	train_set
4	1	0.293689	0.6541	0.0380157	0.00401032	3.81e-05	0.000201803	3.55e-07	5.24e-09	2.03e-09	0.00989601	2.44e-08	4.88e-05	4bj0_1	4bj0_1	2	1	3	1	4bj0	1290637	e4bj0A1	AUTO_NONREP	10.1.2.349	A	A:2-168	A:1-165	Q6V8M0	beta sandwiches	jelly-roll	Concanavalin A-like	Galactose-binding domain-like	CBM_4_9_1	NOT_DOMAIN_ASSEMBLY	164	train_set
5	1	0.38331	0.587123	0.025109	0.00426175	2.8e-06	9.56e-07	5.6e-08	1.79e-09	4.01e-10	0.000189145	5.59e-08	3.22e-06	2y6j_1	4bj0_1	2	1	3	1	2y6j	984272	e2y6jA1	AUTO_NONREP	10.1.2.349	A	A:1-167	A:1-167	Q7WTN6	beta sandwiches	jelly-roll	Concanavalin A-like	Galactose-binding domain-like	CBM_4_9_1	NOT_DOMAIN_ASSEMBLY	166	train_set
6	1	0.12274	0.510625	0.000544765	1.26e-06	3.52e-07	0.366018	2.18e-10	8.85e-11	2.59e-11	6.28e-10	4.54e-11	7e-05	1f32_1	1f32_1	2	6	1	2	1f32	7307	e1f32A1	MANUAL_REP	833.1.1.1	A	A:2-117,A:138-148	A:2-117,A:138-148	P19400	a+b duplicates or obligate multimers	NO_X_NAME	NO_H_NAME	Pepsin inhibitor-3	Pepsin-I3	NOT_DOMAIN_ASSEMBLY		train_set
7	5	2.86e-08	7.87e-07	0.000125384	3.24e-07	0.999849	6.09e-08	1.74e-08	1.16e-08	1.34e-07	6.13e-14	1.28e-10	2.39e-05	3nn3_1	2vxh_1	5	3	24	5	3nn3	1235028	e3nn3C3	AUTO_NONREP	304.4.1.106	C	C:125-238	C:128-241	B3U4H7	a+b two layers	Alpha-beta plaits	NO_H_NAME	Dimeric alpha+beta barrel	Chlor_dismutase_C	NOT_DOMAIN_ASSEMBLY	113	train_set
8	5	4.76e-08	1.18e-06	9.95e-05	2.68e-07	0.999883	7.48e-08	1.3e-08	1.15e-08	1.34e-07	1.85e-14	8.29e-11	1.58e-05	4m05_1	2vxh_1	5	3	24	5	4m05	1235043	e4m05E2	AUTO_NONREP	304.4.1.106	E	E:129-238	E:132-241	B3U4H7	a+b two layers	Alpha-beta plaits	NO_H_NAME	Dimeric alpha+beta barrel	Chlor_dismutase_C	NOT_DOMAIN_ASSEMBLY	109	train_set
9	5	3.55e-08	9.3e-07	6.68e-05	2.94e-07	0.999918	4.7e-08	8.67e-09	9.8e-09	1.74e-07	1.73e-14	8.14e-11	1.42e-05	3nn4_1	2vxh_1	5	3	24	5	3nn4	1235030	e3nn4B3	AUTO_NONREP	304.4.1.106	B	B:125-238	B:128-241	B3U4H7	a+b two layers	Alpha-beta plaits	NO_H_NAME	Dimeric alpha+beta barrel	Chlor_dismutase_C	NOT_DOMAIN_ASSEMBLY	113	train_set
10	5	3.71e-08	1.02e-06	9.94e-05	2.89e-07	0.999884	5.69e-08	9.11e-09	1.04e-08	1.86e-07	1.54e-14	8.71e-11	1.51e-05	3nn1_1	2vxh_1	5	3	24	5	3nn1	1235024	e3nn1B3	AUTO_NONREP	304.4.1.106	B	B:125-238	B:128-241	B3U4H7	a+b two layers	Alpha-beta plaits	NO_H_NAME	Dimeric alpha+beta barrel	Chlor_dismutase_C	NOT_DOMAIN_ASSEMBLY	113	train_set
11	5	3e-08	8.98e-07	6.93e-05	2.25e-07	0.99991	3.65e-08	1.46e-08	1.25e-08	1.78e-07	3.88e-14	1.24e-10	1.88e-05	4m09_1	2vxh_1	5	3	24	5	4m09	1235063	e4m09D2	AUTO_NONREP	304.4.1.107	D	D:25-124	D:28-127	B3U4H7	a+b two layers	Alpha-beta plaits	NO_H_NAME	Dimeric alpha+beta barrel	Chlor_dismutase_N	NOT_DOMAIN_ASSEMBLY	99	train_set
12	3	0.136396	0.819506	0.0124067	0.0316918	1.75e-10	5.42e-11	1.97e-10	4.05e-09	2.5e-12	5.87e-12	7.47e-14	8.97e-10	3n0q_1	3n0q_1	2	1	4	2	3n0q	1605531	e3n0qA3	AUTO_NONREP	4294.1.1.26	A	A:81-135	A:82-136	Q1GMC3	few secondary structure elements	NO_X_NAME	NO_H_NAME	Trm112p-like	Rieske_1	NOT_DOMAIN_ASSEMBLY	54	train_set
13	5	1.08e-06	1.29e-05	0.00075195	1.78e-06	0.99907	3.39e-07	1.65e-07	2.11e-07	7.25e-07	2.2e-13	5.74e-10	0.000160771	4m06_1	2vxh_1	5	3	24	5	4m06	1235056	e4m06E3	AUTO_NONREP	304.4.1.107	E	E:0-119	E:23-141	B3U4H7	a+b two layers	Alpha-beta plaits	NO_H_NAME	Dimeric alpha+beta barrel	Chlor_dismutase_N	NOT_DOMAIN_ASSEMBLY	118	train_set
14	3	0.187003	0.685598	0.0436024	0.083797	5.38e-12	4.2e-10	2.1e-11	1.87e-08	9.74e-13	7.17e-14	3.94e-15	7.25e-09	3vca_1	3n0q_1	2	1	4	2	3vca	1636795	e3vcaA3	AUTO_NONREP	4294.1.1.26	A	A:85-155	A:85-155	Q92ZP9	few secondary structure elements	NO_X_NAME	NO_H_NAME	Trm112p-like	Rieske_1	NOT_DOMAIN_ASSEMBLY	70	train_set
15	2	0.0284025	0.737484	0.00668681	0.227425	4.55e-08	2.96e-07	6.3e-09	3.44e-10	9.6e-07	7.79e-09	5.78e-09	3.23e-07	4eu9_1	2g39_1	2	4	1	2	4eu9	969797	e4eu9B1	AUTO_NONREP	2003.1.7.5	B	B:1-227	B:1-227	B3EY95	a/b three-layered sandwiches	Rossmann-like	Rossmann-related	NagB/RpiA/CoA transferase-like	CoA_trans	NOT_DOMAIN_ASSEMBLY	226	train_set
16	2	0.0130554	0.699793	0.00732008	0.279824	2.1e-08	3.91e-06	5.33e-09	1.55e-11	3e-06	4.23e-07	5.59e-09	2.8e-07	2g39_1	2g39_1	2	4	1	2	2g39	9438	e2g39A1	MANUAL_REP	2003.1.7.5	A	A:3-223	A:3-223	Q9HTC2	a/b three-layered sandwiches	Rossmann-like	Rossmann-related	NagB/RpiA/CoA transferase-like	CoA_trans	NOT_DOMAIN_ASSEMBLY	220	train_set
17	6	2.41e-09	1.7e-07	1.1e-07	1.33e-08	0.999997	7.6e-11	8.19e-09	1.19e-06	1.05e-06	1.72e-14	3.1e-10	5.64e-08	2vxh_1	2vxh_1	5	8	10	5	2vxh	1874934	e2vxhA1	AUTO_NONREP	304.4.1.106	A	A:138-248	A:141-251	E2DI02	a+b two layers	Alpha-beta plaits	NO_H_NAME	Dimeric alpha+beta barrel	Chlor_dismutase_C	NOT_DOMAIN_ASSEMBLY	110	train_set
18	5	5.38e-08	1.15e-06	9.08e-05	1.36e-07	0.999882	6.72e-08	7.97e-09	6.73e-09	3.73e-07	8.18e-15	8.76e-11	2.58e-05	4m08_1	2vxh_1	5	3	24	5	4m08	1235048	e4m08C3	AUTO_NONREP	304.4.1.106	C	C:125-238	C:128-241	B3U4H7	a+b two layers	Alpha-beta plaits	NO_H_NAME	Dimeric alpha+beta barrel	Chlor_dismutase_C	NOT_DOMAIN_ASSEMBLY	113	train_set
19	5	2.16e-11	2.08e-09	3.83e-07	4.99e-11	0.999999	9.32e-11	5.85e-10	9.41e-09	4.76e-09	1.27e-16	2.83e-12	1.43e-07	5a12_1	2vxh_1	5	3	24	5	5a12	1904248	e5a12A1	AUTO_NONREP	304.4.1.106	A	A:140-249	A:133-242	A0A0M3KL46	a+b two layers	Alpha-beta plaits	NO_H_NAME	Dimeric alpha+beta barrel	Chlor_dismutase_C	NOT_DOMAIN_ASSEMBLY	109	train_set
20	3	0.122255	0.714961	0.0264463	0.136338	1.75e-11	5.37e-09	5.21e-11	8.94e-08	1.72e-12	1.84e-13	7.05e-15	1.51e-08	4qup_1	3n0q_1	2	4	1	2	4qup	1683589	e4qupA3	AUTO_NONREP	4294.1.1.26	A	A:85-136	A:108-159	Q92ZP9	few secondary structure elements	NO_X_NAME	NO_H_NAME	Trm112p-like	Rieske_1	NOT_DOMAIN_ASSEMBLY	51	train_set
21	2	0.764409	0.235591	7.11e-13	5.44e-10	6.83e-14	6.51e-12	6.12e-18	2.02e-24	3.88e-25	1.55e-26	2.4e-24	2.2e-21	4rg2_1	3lgl_1	1	2	4	2	4rg2	1401261	e4rg2B2	AUTO_NONREP	4.1.1.253	B	B:1482-1533	B:1-52	Q12888	beta barrels	SH3	SH3	SH3	53-BP1_Tudor_N	NOT_DOMAIN_ASSEMBLY	51	train_set
22	10	0.248598	0.00102787	3.91e-06	2.07e-09	0.75037	3.88e-09	1.17e-08	1.73e-07	1.32e-14	1.86e-14	5.25e-10	4.06e-13	2hfn_1	2hfn_1	5	1	2	5	2hfn	162887	e2hfnA1	AUTO_NONREP	304.110.1.2	A	A:5-153	A:5-153	P74295	a+b two layers	Alpha-beta plaits	NO_H_NAME	Acylphosphatase-like	BLUF	NOT_DOMAIN_ASSEMBLY	148	train_set
23	4	0.846768	0.153231	5.88e-08	1.08e-06	1.54e-18	5.81e-11	1.93e-12	4.71e-15	1.31e-15	1.1e-25	5.39e-14	3.89e-17	3a5v_1	1uas_1	1	2	4	1	3a5v	136152	e3a5vA2	AUTO_NONREP	12.1.1.47	A	A:298-397	A:298-397	NO_UNP	beta sandwiches	Glycosyl hydrolase domain-like	NO_H_NAME	Glycosyl hydrolase domain	Melibiase_2_C_2	NOT_DOMAIN_ASSEMBLY	99	train_set
24	4	0.966583	0.0322274	3.12e-05	0.000101177	6.52e-08	0.00105146	5.33e-06	2.88e-11	9.15e-11	6.17e-12	5.31e-09	4.48e-10	5a6q_1	2wra_1	1	2	6	1	5a6q	1838923	e5a6qA1	AUTO_NONREP	10.6.1.1	A	A:1-114	A:1-114	A0A0H2ZE85	beta sandwiches	jelly-roll	NO_H_NAME	Calcium-mediated lectin	PA-IIL	NOT_DOMAIN_ASSEMBLY	113	train_set
25	4	0.949197	0.0454554	0.000940385	7.83e-05	0.00105167	0.00251463	0.000762628	5.36e-12	2.46e-09	8.38e-10	1.88e-07	6.48e-09	4ut5_1	2wra_1	1	2	6	1	4ut5	1567754	e4ut5A1	AUTO_NONREP	10.6.1.1	A	A:1-114	A:1-114	A6V267	beta sandwiches	jelly-roll	NO_H_NAME	Calcium-mediated lectin	PA-IIL	NOT_DOMAIN_ASSEMBLY	113	train_set
26	4	0.965393	0.0276271	6.09e-05	8.81e-06	6.25e-06	0.00687867	2.54e-05	4.54e-12	6.8e-11	1.63e-11	1.88e-08	3.72e-09	1ovs_1	2wra_1	1	2	6	1	1ovs	31572	e1ovsD1	AUTO_NONREP	10.6.1.1	D	D:1-114	D:1-114	Q9HYN5	beta sandwiches	jelly-roll	NO_H_NAME	Calcium-mediated lectin	PA-IIL	NOT_DOMAIN_ASSEMBLY	113	train_set
27	4	0.113145	0.886855	4.34e-16	3.46e-13	2.87e-19	1.11e-16	3.54e-11	3.98e-09	2.41e-15	7.34e-17	1.98e-15	9.14e-16	4r9w_1	1plf_1	2	1	8	2	4r9w	1718777	e4r9wA1	AUTO_NONREP	1170.1.1.1	A	A:8-69	A:8-69	P02776	beta barrels	NO_X_NAME	IL8-related	IL8	IL8_1	NOT_DOMAIN_ASSEMBLY	61	train_set
28	3	0.60232	0.264449	0.13323	9.34e-08	3.28e-08	1.47e-07	3.54e-07	6.18e-12	3.42e-08	4.51e-12	1.33e-10	2.71e-11	5j81_1	5j81_1	1	2	3	1	5j81	1906341	e5j81A2	AUTO_NONREP	11.1.1.1585	A	A:976-1076	A:318-418	P41266	beta sandwiches	Immunoglobulin-like beta-sandwich	Immunoglobulin-related	Immunoglobulin/Fibronectin type III/E set domains/PapD-like	Hanta_G2_2nd	NOT_DOMAIN_ASSEMBLY	100	train_set
29	3	0.000422055	0.999194	0.000383552	1.11e-07	4.66e-12	8.02e-11	1.97e-15	1.12e-16	3.53e-15	5.34e-26	6.08e-17	1.56e-17	4hk1_1	4yhr_1	2	1	3	2	4hk1	224524	e4hk1A1	AUTO_NONREP	227.1.1.12	A	A:-2-115	A:1-118	P17917	a+b two layers	NO_X_NAME	NO_H_NAME	DNA clamp	PCNA_N	NOT_DOMAIN_ASSEMBLY	117	train_set
30	4	6.47e-07	0.00208148	2.78e-14	0.99733	1.29e-14	0.000554031	5.52e-12	3.39e-05	1.67e-11	1.28e-13	1.01e-07	2.27e-13	4p86_1	4p81_1	4	2	6	4	4p86	1481122	e4p86A1	AUTO_NONREP	7573.1.1.1	A	A:3-181	A:4-182	NO_UNP	a/b three-layered sandwiches	NO_X_NAME	NO_H_NAME	PRTase-like	Pribosyltran	NOT_DOMAIN_ASSEMBLY	178	train_set
31	4	5.01e-07	0.000610671	2.2e-15	0.999348	5.39e-17	2.5e-05	2.62e-13	1.57e-05	4.64e-13	4.66e-15	1.28e-09	6.34e-14	4p83_1	4p81_1	4	2	6	4	4p83	1481117	e4p83A1	AUTO_NONREP	7573.1.1.1	A	A:5-180	A:5-180	NO_UNP	a/b three-layered sandwiches	NO_X_NAME	NO_H_NAME	PRTase-like	Pribosyltran	NOT_DOMAIN_ASSEMBLY	175	train_set
32	4	3.73e-06	0.00364074	9.01e-15	0.993644	1.3e-16	0.00265774	1.73e-11	5.35e-05	1.66e-11	8.35e-14	2.19e-09	2.51e-14	4p81_1	4p81_1	4	2	6	4	4p81																train_set
33	4	2.35e-06	0.0619672	0.136477	0.000635219	3.13e-06	0.000115706	1.44e-09	0.800762	4.49e-09	7.62e-07	3.64e-05	1.15e-09	5hw0_1	4pga_1	8	3	2	8	5hw0	1811468	e5hw0A2	AUTO_NONREP	7507.1.1.1	A	A:216-327	A:217-328	P06608	a/b three-layered sandwiches	NO_X_NAME	NO_H_NAME	Glutaminase/Asparaginase C-terminal domain	PRK04183	NOT_DOMAIN_ASSEMBLY	111	train_set
34	4	0.523161	0.396516	5.1e-09	0.0802991	1.99e-14	2e-05	1.79e-07	9.65e-15	3.82e-06	2.73e-13	1.68e-09	1.76e-12	5iz1_1	1spi_1	1	2	4	1	5iz1	1841599	e5iz1A1	AUTO_NONREP	7587.1.1.1	A	A:294-425	A:206-337	A9T230	a/b three-layered sandwiches	NO_X_NAME	Rossmann-like domain in carbohydrate phosphatases	Rossmann-like domain in carbohydrate phosphatases	FBPase_C	NOT_DOMAIN_ASSEMBLY	131	train_set
35	4	0.076665	0.919314	9e-05	2.54e-06	4.65e-08	1.99e-05	7.79e-08	5.34e-09	3.49e-10	0.00390719	1.58e-06	1.13e-07	2f98_1	2f98_1	2	1	12	2	2f98	73705	e2f98C1	AUTO_NONREP	243.1.1.23	C	C:2-141	C:11-150	O52646	a+b two layers	Cystatin-like	NO_H_NAME	NTF2-like	SnoaL	NOT_DOMAIN_ASSEMBLY	139	train_set
36	8	9.85e-05	0.093287	0.00020081	6.02e-05	0.00145915	0.020507	1.82e-07	0.884387	1.38e-12	1.48e-07	9.08e-08	1.14e-07	5kak_1	2ap6_1	8	2	6	8	5kak	1842350	e5kakA1	AUTO_NONREP	304.4.1.15	A	A:-3-112	A:9-121	Q13PY7	a+b two layers	Alpha-beta plaits	NO_H_NAME	Dimeric alpha+beta barrel	NIPSNAP	NOT_DOMAIN_ASSEMBLY	112	train_set
37	8	7.61e-07	0.000773398	1.66e-06	1.84e-05	8.8e-06	0.000187435	2.85e-10	0.99901	5.99e-13	8.73e-14	8.55e-11	5.41e-11	5k9f_1	2ap6_1	8	2	6	8	5k9f	1842343	e5k9fA1	AUTO_NONREP	304.4.1.15	A	A:9-111	A:9-111	Q13VQ7	a+b two layers	Alpha-beta plaits	NO_H_NAME	Dimeric alpha+beta barrel	NIPSNAP	NOT_DOMAIN_ASSEMBLY	102	train_set
38	8	9.3e-07	0.086468	0.0431685	9.23e-07	0.0359095	0.0283269	7.55e-08	0.806125	2.48e-09	1.08e-08	4.52e-09	5.81e-10	5ixu_2	2ap6_1	8	2	3	8	5ixu	1807387	e5ixuA1	AUTO_NONREP	304.4.1.15	A	A:7-108	A:15-116	Q13J81	a+b two layers	Alpha-beta plaits	NO_H_NAME	Dimeric alpha+beta barrel	NIPSNAP	NOT_DOMAIN_ASSEMBLY	101	train_set
39	24	3e-06	0.000220754	0.000329465	0.991944	1.59e-08	0.00750284	1.5e-08	2.88e-09	6.74e-12	3.08e-16	5e-11	3.23e-15	4mu0_1	5dnl_1	4	6	3	4	4mu0	1388687	e4mu0A1	AUTO_NONREP	212.1.1.165	A	A:9-95	A:7-93	O23346	a+b two layers	NO_X_NAME	NO_H_NAME	Ribosomal protein S5 domain 2-like	IGPD_N	NOT_DOMAIN_ASSEMBLY	86	train_set
40	4	0.807136	0.130563	0.000273751	4.22e-05	9.05e-07	0.0619672	1.67e-05	1.97e-11	5.23e-11	1.9e-12	5.84e-09	6.29e-10	1w8f_1	2wra_1	1	2	6	1	1w8f	31553	e1w8fD1	AUTO_NONREP	10.6.1.1	D	D:1-114	D:2-115	Q9HYN5	beta sandwiches	jelly-roll	NO_H_NAME	Calcium-mediated lectin	PA-IIL	NOT_DOMAIN_ASSEMBLY	113	train_set
41	4	0.264072	0.735928	3.82e-15	2.73e-11	9.22e-17	3.04e-16	3.33e-11	1.13e-09	1.44e-15	3.28e-15	2.2e-13	2.09e-14	4hsv_1	1plf_1	2	1	8	2	4hsv	224526	e4hsvA1	AUTO_NONREP	1170.1.1.1	A	A:6-70	A:7-71	P10720	beta barrels	NO_X_NAME	IL8-related	IL8	IL8_1	NOT_DOMAIN_ASSEMBLY	64	train_set
42	10	0.994624	0.00425533	0.0002333	2.27e-08	0.000871036	1.64e-09	6.69e-09	1.67e-05	1.09e-13	1.66e-16	6.45e-12	4.44e-13	1x0p_1	2hfn_1	1	2	5	1	1x0p	5426	e1x0pA1	MANUAL_REP	304.110.1.2	A	A:102-243	A:2-143	Q8DMN3	a+b two layers	Alpha-beta plaits	NO_H_NAME	Acylphosphatase-like	BLUF	NOT_DOMAIN_ASSEMBLY	141	train_set
43	4	2.88e-05	0.00125964	2.05e-09	0.998669	4.22e-05	7.4e-07	9.72e-10	7.86e-12	4.5e-09	6.42e-10	5.66e-08	2.25e-14	4lmr_1	1hyg_1	4	2	5	4	4lmr	1086748	e4lmrB2	AUTO_NONREP	2003.1.1.40	B	B:3-137	B:25-159	Q81EP4	a/b three-layered sandwiches	Rossmann-like	Rossmann-related	NAD(P)-binding Rossmann-fold domains	Ldh_1_N	NOT_DOMAIN_ASSEMBLY	134	train_set
44	3	0.000173483	0.971644	0.0281687	1.13e-05	1.45e-11	2.8e-06	1.18e-13	2.65e-09	1.76e-08	1.53e-12	3.37e-13	9.01e-16	1rwz_1	1rwz_1	2	3	1	3	1rwz	5991	e1rwzA2	MANUAL_REP	227.1.1.17	A	A:123-244	A:123-244	O29912	a+b two layers	NO_X_NAME	NO_H_NAME	DNA clamp	PCNA_C	NOT_DOMAIN_ASSEMBLY	121	train_set
45	4	7.36e-05	0.544075	1.41e-07	0.237127	7.48e-12	7.72e-09	7.61e-10	0.21826	0.000462299	3.82e-07	1.28e-06	6.73e-09	4znz_1	1ym3_1	2	4	8	4	4znz	1556225	e4znzA1	AUTO_NONREP	4126.1.1.2	A	A:2-216	A:2-216	C6EAT1	a/b three-layered sandwiches	beta-carbonic anhydrase-like	NO_H_NAME	beta-carbonic anhydrase	Pro_CA	NOT_DOMAIN_ASSEMBLY	214	train_set
46	12	0.000108644	0.982753	5.85e-05	0.0167137	0.000362136	3.37e-09	3.92e-10	4.37e-06	6.92e-08	7.7e-08	4.31e-09	1.32e-09	2xd9_1	3u80_1	2	4	5	2	2xd9	406451	e2xd9A1	AUTO_NONREP	2007.1.12.1	A	A:1-153	A:1-153	Q48255	a/b three-layered sandwiches	Flavodoxin-like	Class I glutamine amidotransferase-like	Type II 3-dehydroquinate dehydratase	DHquinase_II	NOT_DOMAIN_ASSEMBLY	152	train_set
47	4	1.64e-05	0.000450437	7.1e-10	0.999533	2.46e-09	5.51e-08	9.14e-12	2.83e-10	4.96e-10	4.32e-10	1.15e-08	4.7e-13	1ldb_1	1hyg_1	4	2	1	4	1ldb	98123	e1ldbA2	AUTO_NONREP	2003.1.1.40	A	A:15-162	A:1-148	P00344	a/b three-layered sandwiches	Rossmann-like	Rossmann-related	NAD(P)-binding Rossmann-fold domains	Ldh_1_N	NOT_DOMAIN_ASSEMBLY	147	train_set
48	4	6.36e-05	0.609734	0.00270824	0.387431	1.38e-07	1.89e-05	9.16e-11	1.13e-05	3.33e-05	1.3e-09	3.83e-08	5.45e-11	1gg0_1	2ef9_1	2	4	3	4	1gg0	93876	e1gg0A1	AUTO_NONREP	2002.1.1.33	A	A:17-281	A:17-281	P0A715	a/b barrels	TIM beta/alpha-barrel	NO_H_NAME	TIM barrels	DAHP_synth_1	NOT_DOMAIN_ASSEMBLY	264	train_set
49	4	0.544039	0.359884	2.24e-10	0.0960669	9.88e-19	9.13e-06	2.76e-09	1.15e-16	7.81e-07	2.11e-12	1.79e-11	6.28e-13	2owz_1	1spi_1	1	2	4	1	2owz	316163	e2owzA2	AUTO_NONREP	7587.1.1.1	A	A:194-332	A:194-332	P0A993	a/b three-layered sandwiches	NO_X_NAME	Rossmann-like domain in carbohydrate phosphatases	Rossmann-like domain in carbohydrate phosphatases	FBPase_C	NOT_DOMAIN_ASSEMBLY	138	train_set
50	4	1.25e-07	0.000141549	1.56e-16	0.999791	8.96e-19	6.03e-05	2.97e-14	6.81e-06	7.19e-14	9.36e-15	2.84e-10	4.94e-14	1non_1	4p81_1	4	2	6	4	1non	110475	e1nonA1	AUTO_NONREP	7573.1.1.1	A	A:2-179	A:2-179	P41007	a/b three-layered sandwiches	NO_X_NAME	NO_H_NAME	PRTase-like	Pribosyltran	NOT_DOMAIN_ASSEMBLY	177	train_set
51	6	1.06e-05	5.27e-07	0.999806	2.16e-06	2.27e-08	0.000166891	3.07e-10	1.41e-05	4e-11	1.03e-14	6.86e-08	1.7e-14	1oyp_1	1udo_1	3	6	8	6	1oyp	1919894	e1oypA1	AUTO_NONREP	245.1.1.12	A	A:151-243	A:151-243	P28619	a+b two layers	Ribonuclease PH domain 2-like	NO_H_NAME	Ribonuclease PH domain 2	RNase_PH_C_4	NOT_DOMAIN_ASSEMBLY	92	train_set
52	4	8.08e-06	0.140701	4.89e-10	0.0430065	3.45e-12	9.72e-09	1.74e-10	0.816284	9.12e-08	4.59e-09	4.48e-08	8.05e-09	4rxy_2	1ym3_1	8	2	4	8	4rxy	1562542	e4rxyA1	AUTO_NONREP	4126.1.1.2	A	A:3-211	A:3-211	Q9HVB9	a/b three-layered sandwiches	beta-carbonic anhydrase-like	NO_H_NAME	beta-carbonic anhydrase	Pro_CA	NOT_DOMAIN_ASSEMBLY	208	train_set
53	4	0.0399594	0.959826	2.61e-08	0.000213983	3.4e-11	7.67e-08	3.88e-09	3.05e-12	4.84e-09	6.66e-09	4.7e-09	3.95e-11	5lld_1	1ycf_3	2	1	4	2	5lld	1891977	e5lldA2	AUTO_NONREP	2007.2.1.1	A	A:250-400	A:250-400	Q46877	a/b three-layered sandwiches	Flavodoxin-like	Flavoproteins/Phosphotyrosine protein phosphatases-like	Flavoproteins	Flavodoxin_1	NOT_DOMAIN_ASSEMBLY	150	train_set
54	6	5.29e-07	2.35e-05	0.99997	9.43e-08	1.04e-14	5.75e-06	4.71e-11	2.14e-12	2.62e-11	1.62e-10	1.16e-12	1.58e-11	1j2z_2	3r0s_1	3	2	6	3	1j2z	81172	e1j2zA1	AUTO_NONREP	208.1.1.9	A	A:3-257	A:3-257	O25927	beta duplicates or obligate multimers	Single-stranded left-handed beta-helix	NO_H_NAME	Trimeric LpxA-like enzymes	Hexapep_2_1	NOT_DOMAIN_ASSEMBLY	254	train_set
55	4	0.0431575	0.956825	2.57e-07	1.75e-05	8.88e-12	5.4e-09	1.28e-10	1.02e-08	5.41e-11	4.86e-09	3.4e-09	6.76e-11	1sjw_1	2f98_1	2	1	4	2	1sjw	6367	e1sjwA1	MANUAL_REP	243.1.1.23	A	A:2-143	A:2-143	Q9RN59	a+b two layers	Cystatin-like	NO_H_NAME	NTF2-like	SnoaL	NOT_DOMAIN_ASSEMBLY	141	train_set
56	4	0.0018	0.249892	1.43e-07	0.748307	2.92e-10	1.45e-07	1.42e-10	4.19e-12	6.2e-09	6.84e-17	3.95e-11	1.06e-14	2a9g_1	2a9g_1	4	2	1	4	2a9g	81327	e2a9gA1	AUTO_NONREP	232.1.1.1	A	A:6-417	A:6-417	P13981	a+b duplicates or obligate multimers	NO_X_NAME	NO_H_NAME	Pentein	Amidinotransf	NOT_DOMAIN_ASSEMBLY	411	train_set
57	12	6.15e-05	0.996559	0.00017676	0.00320249	2.62e-07	6.22e-10	1.48e-09	9.13e-08	1.42e-08	6.94e-09	1.91e-10	1.06e-09	4cky_1	3u80_1	2	4	3	2	4cky	1515435	e4ckyA1	AUTO_NONREP	2007.1.12.1	A	A:3-143	A:3-143	P9WPX6	a/b three-layered sandwiches	Flavodoxin-like	Class I glutamine amidotransferase-like	Type II 3-dehydroquinate dehydratase	DHquinase_II	NOT_DOMAIN_ASSEMBLY	140	train_set
58	12	5.7e-05	0.997289	0.000191321	0.00246247	2.24e-07	4.16e-10	1.54e-09	1.78e-07	1.13e-08	1.06e-08	1.69e-10	7.32e-10	4ckx_1	3u80_1	2	4	3	2	4ckx	1515434	e4ckxA1	AUTO_NONREP	2007.1.12.1	A	A:3-143	A:3-143	P9WPX6	a/b three-layered sandwiches	Flavodoxin-like	Class I glutamine amidotransferase-like	Type II 3-dehydroquinate dehydratase	DHquinase_II	NOT_DOMAIN_ASSEMBLY	140	train_set
59	4	1.87e-10	0.000197538	1.04e-08	0.999802	3.2e-10	2.38e-07	3.63e-12	5.36e-17	4.81e-21	5.39e-14	2.5e-12	6.74e-17	2fs2_1	3nwz_1	4	2	6	4	2fs2	6081	e2fs2A1	MANUAL_REP	222.1.1.55	A	A:1-131	A:2-132	P76084	a+b two layers	Thioesterase/thiol ester dehydrase-isomerase-like	NO_H_NAME	Thioesterase/thiol ester dehydrase-isomerase	4HBT	NOT_DOMAIN_ASSEMBLY	130	train_set
60	8	7.91e-05	0.0319818	7.91e-07	0.152969	1.82e-11	0.000512694	1.48e-09	0.814456	1.12e-10	2.37e-16	2.25e-15	5.34e-13	5f3m_1	1dhn_1	8	4	2	8	5f3m	1720746	e5f3mA1	AUTO_NONREP	230.1.1.1	A	A:1-120	A:4-123	Q81VW7	a+b two layers	T-fold	NO_H_NAME	Tetrahydrobiopterin biosynthesis enzymes-like	FolB	NOT_DOMAIN_ASSEMBLY	119	train_set
61	4	0.010763	0.962601	6.12e-13	0.0266357	2.1e-17	2.66e-11	3.33e-14	2.33e-07	2.78e-09	1.25e-18	1.43e-14	3.97e-17	3g25_2	2d4w_1	2	4	1	4	3g25	1873411	e3g25A2	AUTO_NONREP	2484.1.1.27	A	A:254-498	A:257-501	Q5HGD2	mixed a+b and a/b	Ribonuclease H-like	NO_H_NAME	Ribonuclease H-like	FGGY_C	NOT_DOMAIN_ASSEMBLY	244	train_set
62	4	1.27e-05	0.0174022	7.75e-07	0.979723	5.91e-06	0.00283221	1.01e-09	1.42e-11	1.49e-06	1.03e-08	2.19e-05	2.19e-10	5f4b_1	4la4_1	4	2	6	4	5f4b	1788335	e5f4bA1	AUTO_NONREP	2007.2.1.5	A	A:1-199	A:4-202	Q2YQ23	a/b three-layered sandwiches	Flavodoxin-like	Flavoproteins/Phosphotyrosine protein phosphatases-like	Flavoproteins	FMN_red	NOT_DOMAIN_ASSEMBLY	198	train_set
63	24	2.43e-06	0.000210279	0.000691434	0.994021	4.1e-08	0.00507474	8.13e-09	6.74e-09	3.28e-12	1.54e-16	3.21e-11	9.36e-16	4qnk_1	5dnl_1	4	6	3	4	4qnk	1562475	e4qnkA1	AUTO_NONREP	212.1.1.165	A	A:9-95	A:5-91	O23346	a+b two layers	NO_X_NAME	NO_H_NAME	Ribosomal protein S5 domain 2-like	IGPD_N	NOT_DOMAIN_ASSEMBLY	86	train_set
64	4	0.0022573	0.959624	8.74e-05	0.0218867	1.97e-08	0.0161382	4.72e-07	1.29e-06	4.93e-07	4.25e-06	2.06e-08	6.97e-08	1ycf_3	1ycf_3	2	4	6	4	1ycf	104376	e1ycfA2	AUTO_NONREP	2007.2.1.1	A	A:251-399	A:250-398	Q9FDN7	a/b three-layered sandwiches	Flavodoxin-like	Flavoproteins/Phosphotyrosine protein phosphatases-like	Flavoproteins	Flavodoxin_1	NOT_DOMAIN_ASSEMBLY	148	train_set
65	4	0.563445	0.41668	1.41e-10	0.019741	6.12e-19	0.000133584	1.15e-08	1.99e-18	1.37e-08	7.55e-13	2.78e-12	9.91e-15	4gwy_1	1spi_1	1	2	4	1	4gwy	1100337	e4gwyA2	AUTO_NONREP	7587.1.1.1	A	A:200-335	A:200-335	P00636	a/b three-layered sandwiches	NO_X_NAME	Rossmann-like domain in carbohydrate phosphatases	Rossmann-like domain in carbohydrate phosphatases	FBPase_C	NOT_DOMAIN_ASSEMBLY	135	train_set
66	4	0.0114386	0.0683467	6.36e-08	0.920215	2.45e-11	2.13e-12	2.62e-14	1.2e-11	3.31e-10	3.78e-09	2.29e-10	5.47e-17	4bgu_1	1hyg_1	4	2	1	4	4bgu	1285466	e4bguA2	AUTO_NONREP	2003.1.1.40	A	A:2-143	A:1-142	Q9P9L2	a/b three-layered sandwiches	Rossmann-like	Rossmann-related	NAD(P)-binding Rossmann-fold domains	Ldh_1_N	NOT_DOMAIN_ASSEMBLY	141	train_set
67	5	5.69e-07	2.37e-05	0.798233	0.000196082	0.201534	5.02e-14	6.47e-08	3.37e-14	3.55e-11	2.38e-13	1.25e-05	1.51e-13	1cqf_1	1cqf_1	3	5	4	5	1cqf	24442	e1cqfB1	AUTO_NONREP	2.2.1.7	B	B:201-269	B:1-69	P69179	beta barrels	OB-fold	NO_H_NAME	Bacterial enterotoxins	SLT_beta	NOT_DOMAIN_ASSEMBLY	68	train_set
68	12	1.3e-10	2.59e-08	5.92e-13	0.999965	1.53e-09	1.16e-05	1.74e-15	6.26e-07	2.67e-18	4.89e-11	2.22e-05	2.47e-18	1ned_1	1m4y_1	4	14	6	4	1ned	87342	e1nedA1	AUTO_NONREP	210.1.1.2	A	A:1-179	A:1-172	P0A7B8	a+b four layers	Ntn/PP2C	Ntn	Proteasome subunits	Proteasome	NOT_DOMAIN_ASSEMBLY	171	train_set
69	1	0.998396	0.00160384	5.63e-13	1.82e-09	8.29e-17	1.67e-13	1.36e-16	3.96e-12	2.93e-17	7.14e-18	5.64e-15	1.88e-17	4f6v_1	5iys_1	1	2	4	1	4f6v	150705	e4f6vA1	AUTO_NONREP	141.1.1.2	A	A:1-284	A:6-289	A9JQL9	alpha bundles	NO_X_NAME	NO_H_NAME	Terpenoid synthases	SQS_PSY	NOT_DOMAIN_ASSEMBLY	283	train_set
70	1	0.99911	0.000889781	7.01e-17	2.4e-09	3.11e-26	9.47e-20	2.15e-17	6.66e-21	6.53e-23	1.35e-27	4.38e-18	2.6e-23	1u45_1	1d8y_1	1	2	4	1	1u45	47529	e1u45A1	AUTO_NONREP	4964.1.1.8	A	A:668-791	A:372-495	P52026	alpha arrays	NO_X_NAME	NO_H_NAME	helical bundle in Bacillus stearothermophilus-like DNA polymerase I	DNA_pol_A_2nd	NOT_DOMAIN_ASSEMBLY	123	train_set
71	1	0.979573	0.0204242	2.33e-16	2.97e-06	5.84e-18	4.19e-20	3e-16	1.94e-15	4.13e-16	5.15e-24	1.23e-17	1.99e-20	1eyt_1	1hpi_1	1	2	4	1	1eyt	88671	e1eytA1	AUTO_NONREP	374.1.1.2	A	A:1-83	A:1-83	P80176	few secondary structure elements	NO_X_NAME	NO_H_NAME	HIPIP (high potential iron protein)	HIPIP	NOT_DOMAIN_ASSEMBLY	82	train_set
72	1	0.00916439	0.000356592	0.000244502	0.985671	1.69e-11	4.31e-08	1.25e-10	0.0045622	3.11e-08	3.49e-14	1.44e-06	1.68e-13	1pcx_1	3eh1_1	4	1	8	1	1pcx	1387491	e1pcxA5	AUTO_NONREP	375.1.1.44	A	A:216-300	A:100-184	P40482	few secondary structure elements	Rubredoxin-like	Rubredoxin-related	Rubredoxin-related	zf-Sec23_Sec24	NOT_DOMAIN_ASSEMBLY	84	train_set
73	1	0.826495	0.173451	2.76e-10	4.76e-07	3.88e-13	5.3e-05	5.73e-09	4.35e-10	3.67e-12	5.99e-13	1.31e-14	1.61e-13	1e7u_1	5ncz_1	1	2	6	1	1e7u	6167	e1e7uA3	MANUAL_REP	221.1.1.24	A	A:143-321	A:2-180	O02697	a+b two layers	beta-Grasp	Ubiquitin-related	Ubiquitin-like	PI3K_rbd	NOT_DOMAIN_ASSEMBLY	178	train_set
74	1	0.945205	0.0547948	1.88e-10	1.24e-08	9.64e-27	2.63e-20	1.77e-15	1.43e-18	2.48e-14	2.16e-21	1.23e-16	7.62e-19	4bbp_1	2xh8_1	1	2	4	1	4bbp	2049923	e4bbpA2	AUTO_NONREP	2007.1.14.32	A	A:187-314	A:162-289	A0A0J9WZH1	a/b three-layered sandwiches	Flavodoxin-like	Class I glutamine amidotransferase-like	Chelatase-like	UNK_F_TYPE	NOT_DOMAIN_ASSEMBLY	127	train_set
75	1	0.996112	0.00382518	6.28e-05	2.79e-09	1.61e-22	1.28e-07	4.88e-13	3.74e-20	3.06e-18	1.76e-23	1.04e-17	1.72e-15	2eng_1	5glx_1	1	2	3	1	2eng	34	e2engA1	MANUAL_REP	1.1.2.7	A	A:1-210	A:1-210	P43316	beta barrels	cradle loop barrel	RIFT-related	double psi	Glyco_hydro_45	NOT_DOMAIN_ASSEMBLY	209	train_set
76	1	0.996018	0.00394555	3.59e-05	4.74e-09	9.58e-23	1.25e-07	3.93e-13	2.34e-20	2.37e-18	1.2e-23	6.76e-18	1.03e-15	3eng_1	5glx_1	1	2	3	1	3eng	20941	e3engA1	AUTO_NONREP	1.1.2.7	A	A:1-210	A:1-210	P43316	beta barrels	cradle loop barrel	RIFT-related	double psi	Glyco_hydro_45	NOT_DOMAIN_ASSEMBLY	209	train_set
77	1	0.996296	0.00366223	4.13e-05	2.39e-09	1.3e-22	9.06e-08	4.06e-13	3.36e-20	2.62e-18	1.47e-23	1.04e-17	1.28e-15	4eng_1	5glx_1	1	2	3	1	4eng	20940	e4engA1	AUTO_NONREP	1.1.2.7	A	A:1-210	A:1-210	P43316	beta barrels	cradle loop barrel	RIFT-related	double psi	Glyco_hydro_45	NOT_DOMAIN_ASSEMBLY	209	train_set
78	1	0.116393	0.883607	6.99e-17	1.68e-14	2.73e-16	5.09e-28	2.24e-13	3.41e-24	7.14e-18	2.18e-18	3.59e-19	4.55e-21	4yay_1	4iaq_1	2	1	7	1	4yay	1548442	e4yayA2	AUTO_NONREP	601.2.1.12	A	A:1002-17	A:2-112	P0ABE7	alpha bundles	Four-helical up-and-down bundle	NO_H_NAME	Cytochromes	Cytochrom_B562_1	NOT_DOMAIN_ASSEMBLY	110	train_set
79	1	0.975044	0.0249565	6.95e-10	2.26e-09	2.49e-17	8.09e-19	8.72e-15	5.01e-13	3.65e-17	2.11e-25	1.18e-13	8.55e-19	1ggz_1	3aka_1	1	2	4	1	1ggz	132878	e1ggzA2	AUTO_NONREP	108.1.1.41	A	A:80-147	A:80-147	P27482	alpha arrays	EF-hand	EF-hand-related	EF-hand	EF-hand_7_8	NOT_DOMAIN_ASSEMBLY	67	train_set
80	1	0.992308	0.00769152	1.4e-08	5.7e-09	3.57e-22	1.96e-11	1.7e-13	8.81e-08	1.66e-14	3.53e-22	2.31e-15	2.86e-17	1joi_1	1aiz_1	1	2	8	1	1joi	39427	e1joiA1	AUTO_NONREP	3156.1.1.1	A	A:1-128	A:1-128	P80546	beta sandwiches	Cupredoxin-like	NO_H_NAME	Cupredoxin-related	Copper-bind	NOT_DOMAIN_ASSEMBLY	127	train_set
81	1	0.340122	0.659878	3.28e-12	6.12e-08	3.19e-13	8.67e-13	1.14e-09	7.14e-14	9.06e-15	1.67e-19	8.23e-18	2.22e-19	3wp4_1	3zse_1	2	1	4	1	3wp4	1147386	e3wp4A1	AUTO_NONREP	10.1.1.12	A	A:-3-225	A:1-228	Q9UV68	beta sandwiches	jelly-roll	Concanavalin A-like	Concanavalin A-like lectins/glucanases	Glyco_hydro_11	NOT_DOMAIN_ASSEMBLY	227	train_set
82	1	0.786075	0.213925	7.08e-10	4.85e-08	2.75e-18	3.76e-11	2.92e-13	9.3e-18	1.21e-20	9.38e-17	3.74e-15	3.41e-16	2of3_1	2of3_1	1	2	4	1	2of3	163699	e2of3A1	AUTO_NONREP	109.4.1.730	A	A:602-867	A:1-266	G5EEM5	alpha superhelices	Repetitive alpha hairpins	NO_H_NAME	ARM repeat	CLASP_N_2	NOT_DOMAIN_ASSEMBLY	265	train_set
83	1	0.922668	0.0773321	2.54e-16	5.32e-08	1.87e-20	4.98e-21	8.35e-15	1.34e-18	1.23e-12	2.97e-24	1.41e-17	4.85e-23	3h31_1	1hpi_1	1	2	4	1	3h31	137486	e3h31A1	AUTO_NONREP	374.1.1.2	A	A:1-74	A:1-74	C4P582	few secondary structure elements	NO_X_NAME	NO_H_NAME	HIPIP (high potential iron protein)	HIPIP	NOT_DOMAIN_ASSEMBLY	73	train_set
84	1	0.990166	0.00983379	4.04e-10	3.85e-15	2.85e-23	6.4e-18	3.98e-13	5.55e-19	1.42e-19	1.19e-22	6.8e-22	1.94e-21	3kuf_1	3kuf_1	1	2	3	1	3kuf	137655	e3kufA2	AUTO_NONREP	4.1.1.121	A	A:2-52	A:2-52	P51114	beta barrels	SH3	SH3	SH3	Agenet_like	NOT_DOMAIN_ASSEMBLY	50	train_set
85	1	0.970718	0.0292693	6.81e-07	4.06e-06	9.15e-15	7.61e-06	1.54e-11	1.68e-13	1.03e-10	1.2e-18	5.33e-11	1.92e-12	2y4s_1	4j3w_1	1	2	6	1	2y4s	1221778	e2y4sA9	AUTO_NONREP	11.1.1.1528	A	A:120-227	A:119-226	Q9S7S8	beta sandwiches	Immunoglobulin-like beta-sandwich	Immunoglobulin-related	Immunoglobulin/Fibronectin type III/E set domains/PapD-like	CBM_48	NOT_DOMAIN_ASSEMBLY	107	train_set
86	1	0.274752	0.719567	0.000572446	0.00510383	1.56e-15	4.19e-06	1.41e-09	3.68e-07	1.08e-11	2.32e-08	2.67e-07	2.03e-10	4d3x_1	4nom_1	2	1	4	1	4d3x	1725553	e4d3xA1	AUTO_NONREP	7575.1.1.2	A	A:32-292	A:2-262	G3I1H5	a/b three-layered sandwiches	NO_X_NAME	NO_H_NAME	Caspase-like	Peptidase_C13	NOT_DOMAIN_ASSEMBLY	260	train_set
87	1	0.924097	0.0756364	2.66e-06	0.000263951	3.21e-15	7.65e-11	3.57e-12	8.12e-11	4.47e-15	2.24e-11	7.01e-09	1.48e-10	3sw3_1	1x8h_1	1	2	4	1	3sw3	1199849	e3sw3A2	AUTO_NONREP	247.1.1.37	A	A:41-264	A:1-205	P26918	a+b four layers	NO_X_NAME	NO_H_NAME	Metallo-hydrolase/oxidoreductase	Lactamase_B	NOT_DOMAIN_ASSEMBLY	204	train_set
88	1	0.998764	0.00123606	3.58e-10	1.3e-15	1.88e-16	8.35e-09	9.49e-14	5.76e-20	1.99e-21	4.37e-23	1.9e-15	5.93e-18	2hzh_1	2zwn_1	1	2	6	1	2hzh	165165	e2hzhA1	AUTO_NONREP	3156.1.1.7	A	A:1-131	A:1-131	Q8TG94	beta sandwiches	Cupredoxin-like	NO_H_NAME	Cupredoxin-related	Cu-oxidase_3	NOT_DOMAIN_ASSEMBLY	130	train_set
89	1	0.993438	0.00656196	2.79e-09	2.92e-13	9.51e-18	3.29e-09	2.45e-13	4.7e-15	2.59e-18	6.26e-19	6.65e-13	2.28e-16	5ehf_1	2zwn_1	1	2	6	1	5ehf	1720641	e5ehfA2	AUTO_NONREP	3156.1.1.7	A	A:1-130	A:1-130	A0A0M3U1T9	beta sandwiches	Cupredoxin-like	NO_H_NAME	Cupredoxin-related	Cu-oxidase_3	NOT_DOMAIN_ASSEMBLY	129	train_set
90	1	0.995512	0.0044881	1.17e-08	1.82e-15	3.34e-17	1.8e-08	1.01e-13	1.77e-16	1.44e-18	2.76e-22	1.41e-14	4.54e-16	4a2f_1	2zwn_1	1	2	6	1	4a2f	149590	e4a2fA1	AUTO_NONREP	3156.1.1.7	A	A:22-152	A:1-131	Q1W6B1	beta sandwiches	Cupredoxin-like	NO_H_NAME	Cupredoxin-related	Cu-oxidase_3	NOT_DOMAIN_ASSEMBLY	130	train_set
91	1	0.961303	0.0386741	2.07e-10	2.25e-05	9.4e-16	1.98e-08	1.17e-08	5.97e-17	1.25e-09	2.37e-14	1.12e-12	7.35e-17	1ob2_1	3u2q_1	1	2	4	1	1ob2	21613	e1ob2A1	AUTO_NONREP	1.1.7.125	A	A:205-296	A:205-296	P0CE48	beta barrels	cradle loop barrel	RIFT-related	Alanine racemase-C	GTP_EFTU_D2_1	NOT_DOMAIN_ASSEMBLY	91	train_set
92	1	0.937329	0.0625593	1.53e-09	0.000109315	1.42e-13	1.85e-06	7.82e-08	5.09e-16	6.59e-10	6.68e-13	3.8e-11	2.85e-16	1exm_1	3u2q_1	1	2	4	1	1exm	21826	e1exmA2	AUTO_NONREP	1.1.8.3	A	A:313-405	A:313-405	P60338	beta barrels	cradle loop barrel	RIFT-related	Aminomethyltransferase beta-barrel domain	GTP_EFTU_D3	NOT_DOMAIN_ASSEMBLY	92	train_set
93	1	0.0831205	0.0033798	1.47e-07	8.8e-05	9.12e-10	0.913411	8.08e-09	2.61e-11	7.12e-08	2.26e-13	3.28e-11	3.02e-10	1f6w_1	1qe3_1	6	1	2	1	1f6w	112020	e1f6wA1	AUTO_NONREP	7579.1.1.6	A	A:1-533	A:1-533	P19835	a/b three-layered sandwiches	NO_X_NAME	NO_H_NAME	alpha/beta-Hydrolases	COesterase	NOT_DOMAIN_ASSEMBLY	532	train_set
94	1	0.245197	0.0102055	6.73e-07	9.69e-05	3.89e-09	0.7445	2.26e-08	2.68e-10	1.07e-07	6.79e-13	5.17e-11	4.32e-10	1jmy_1	1qe3_1	6	1	2	1	1jmy	112022	e1jmyA1	AUTO_NONREP	7579.1.1.6	A	A:1-522	A:1-522	P19835	a/b three-layered sandwiches	NO_X_NAME	NO_H_NAME	alpha/beta-Hydrolases	COesterase	NOT_DOMAIN_ASSEMBLY	521	train_set
95	1	0.998788	0.00121162	1.14e-16	2.81e-09	4.01e-26	8.81e-19	3.33e-17	2.14e-20	9.18e-23	4.89e-27	4.56e-18	7.17e-23	2xy7_1	1d8y_1	1	2	4	1	2xy7	425212	e2xy7A1	AUTO_NONREP	4964.1.1.8	A	A:668-791	A:372-495	E1C9K5	alpha arrays	NO_X_NAME	NO_H_NAME	helical bundle in Bacillus stearothermophilus-like DNA polymerase I	DNA_pol_A_2nd	NOT_DOMAIN_ASSEMBLY	123	train_set
96	1	0.998958	0.00104206	8.32e-17	2.33e-09	2.12e-26	3.62e-19	2.7e-17	1.66e-20	9.92e-23	3.32e-27	4.77e-18	6.95e-23	2y1i_1	1d8y_1	1	2	4	1	2y1i	425252	e2y1iA1	AUTO_NONREP	4964.1.1.8	A	A:668-791	A:372-495	E1C9K5	alpha arrays	NO_X_NAME	NO_H_NAME	helical bundle in Bacillus stearothermophilus-like DNA polymerase I	DNA_pol_A_2nd	NOT_DOMAIN_ASSEMBLY	123	train_set
97	1	0.998885	0.00111504	1.13e-16	2.64e-09	4.22e-26	7.44e-19	3.64e-17	1.7e-20	9.48e-23	5.78e-27	6.58e-18	8.82e-23	2xo7_1	1d8y_1	1	2	4	1	2xo7	140572	e2xo7A1	AUTO_NONREP	4964.1.1.8	A	A:668-791	A:372-495	E1C9K5	alpha arrays	NO_X_NAME	NO_H_NAME	helical bundle in Bacillus stearothermophilus-like DNA polymerase I	DNA_pol_A_2nd	NOT_DOMAIN_ASSEMBLY	123	train_set
98	1	0.999086	0.000914194	5.69e-17	2.54e-09	1.89e-26	1.19e-19	1.81e-17	8.24e-21	5.12e-23	9.27e-28	3.51e-18	2.18e-23	3eyz_1	1d8y_1	1	2	4	1	3eyz	376657	e3eyzA1	AUTO_NONREP	4964.1.1.8	A	A:668-791	A:372-495	P52026	alpha arrays	NO_X_NAME	NO_H_NAME	helical bundle in Bacillus stearothermophilus-like DNA polymerase I	DNA_pol_A_2nd	NOT_DOMAIN_ASSEMBLY	123	train_set
99	1	0.997897	0.00210321	1.44e-12	3.46e-08	1.72e-22	5.26e-14	4.19e-17	2.3e-14	2.22e-20	9.19e-26	1.52e-17	1.02e-17	1qtm_1	1d8y_1	1	2	4	1	1qtm	47547	e1qtmA1	AUTO_NONREP	4964.1.1.8	A	A:625-748	A:333-456	P19821	alpha arrays	NO_X_NAME	NO_H_NAME	helical bundle in Bacillus stearothermophilus-like DNA polymerase I	DNA_pol_A_2nd	NOT_DOMAIN_ASSEMBLY	123	train_set
100	1	0.998371	0.00162887	6.37e-13	1.8e-08	2.9e-23	2.71e-14	3.28e-17	1.33e-14	7.78e-21	1.11e-25	1.12e-17	7.79e-18	1qss_1	1d8y_1	1	2	4	1	1qss	47528	e1qssA1	AUTO_NONREP	4964.1.1.8	A	A:625-748	A:333-456	P19821	alpha arrays	NO_X_NAME	NO_H_NAME	helical bundle in Bacillus stearothermophilus-like DNA polymerase I	DNA_pol_A_2nd	NOT_DOMAIN_ASSEMBLY	123	train_set
101	1	0.90796	0.092039	5.34e-11	3.43e-09	3.27e-18	7.58e-07	6.47e-12	9.69e-13	7.09e-14	6.93e-21	3.08e-15	6.94e-18	2p9t_1	16pk_1	1	2	6	1	2p9t	1945152	e2p9tA1	AUTO_NONREP	7532.1.1.1	A	A:4-190	A:4-190	P09041	a/b three-layered sandwiches	NO_X_NAME	NO_H_NAME	Phosphoglycerate kinase domain 1	PGK_N	NOT_DOMAIN_ASSEMBLY	186	train_set
102	1	0.999955	4.32e-05	3.96e-12	9.66e-14	9.51e-24	1.58e-12	9.01e-16	1.84e-06	7.67e-17	2.46e-18	2.83e-20	4.64e-20	1kvw_1	4e4c_1	1	2	8	1	1kvw	88626	e1kvwA1	AUTO_NONREP	371.1.1.1	A	A:1-123	A:1-123	P00593	few secondary structure elements	NO_X_NAME	NO_H_NAME	Phospholipase A2, PLA2	Phospholip_A2_1	NOT_DOMAIN_ASSEMBLY	122	train_set
103	1	0.998745	0.00125541	3.06e-15	3.26e-11	1.06e-25	1.77e-17	1.11e-20	1.72e-24	2.76e-20	5.84e-39	1.49e-23	2.01e-21	2noi_1	1ko9_1	1	2	4	1	2noi	310323	e2noiA2	AUTO_NONREP	331.1.1.3	A	A:8-132	A:6-130	O15527	a+b two layers	TBP-like	NO_H_NAME	TATA-box binding protein-like	OGG_N	NOT_DOMAIN_ASSEMBLY	124	train_set
104	1	0.996175	0.00333448	4.29e-11	0.000490403	1.86e-20	1.15e-10	1.29e-11	3.15e-10	2.1e-12	3.38e-15	2.61e-11	1.07e-14	4n7h_1	4rex_1	1	2	4	1	4n7h	1143165	e4n7hA1	AUTO_NONREP	64.1.1.1	A	A:421-453	A:5-37	P46934	beta meanders	WW domain-like	NO_H_NAME	WW domain	WW	NOT_DOMAIN_ASSEMBLY	32	train_set
105	1	0.846883	0.151215	0.000266212	0.0016351	3.23e-19	4.33e-09	5.66e-14	1.7e-10	5.31e-13	3.34e-16	2.06e-11	7.47e-13	2w5n_1	3a71_1	1	2	4	1	2w5n	133858	e2w5nA1	AUTO_NONREP	5.1.3.123	A	A:15-381	A:1-367	I1RH17	beta duplicates or obligate multimers	beta-propeller-like	beta-propeller	6-bladed	BNR_2	NOT_DOMAIN_ASSEMBLY	366	train_set
106	1	0.808931	0.190166	4.78e-13	2.23e-09	0.000274688	0.000627549	1.02e-08	2.42e-13	4.49e-13	4.48e-17	3.93e-12	7.84e-15	3afv_1	3afv_1	1	2	6	1	3afv	414818	e3afvA3	AUTO_NONREP	304.4.1.20	A	A:4-159	A:4-159	Q8WZK8	a+b two layers	Alpha-beta plaits	NO_H_NAME	Dimeric alpha+beta barrel	Dyp_perox_N	NOT_DOMAIN_ASSEMBLY	155	train_set
107	1	0.739031	0.260969	4.17e-08	5.58e-07	1.8e-16	5.26e-15	1.7e-12	1.62e-11	9.49e-13	3.77e-21	3.43e-14	1.07e-16	2z23_1	3zs6_1	1	2	4	1	2z23	1299114	e2z23A3	AUTO_NONREP	304.136.1.2	A	A:46-165	A:46-165	Q74TY5	a+b two layers	Alpha-beta plaits	NO_H_NAME	Oligo-peptide binding protein (OPPA) insertion domain	SBP_bac_5_1st	NOT_DOMAIN_ASSEMBLY	119	train_set
108	1	0.999936	6.45e-05	1.1e-16	6.17e-09	1.9e-23	9.03e-14	1.6e-15	4.06e-28	6.27e-20	5.22e-27	4.27e-15	3.44e-22	1aim_1	1iwd_1	1	2	4	1	1aim	82400	e1aimA1	AUTO_NONREP	219.1.1.194	A	A:1-212	A:1-215	P25779	a+b complex topology	Cysteine proteinases-like	NO_H_NAME	Cysteine proteinases	Peptidase_C1	NOT_DOMAIN_ASSEMBLY	214	train_set
109	1	0.99993	7.02e-05	8.63e-17	7.58e-09	1.52e-23	9.35e-14	1.75e-15	3.35e-28	7.26e-20	4.92e-27	4.31e-15	2.24e-22	1ewl_1	1iwd_1	1	2	4	1	1ewl	82387	e1ewlA1	AUTO_NONREP	219.1.1.194	A	A:1-212	A:1-215	P25779	a+b complex topology	Cysteine proteinases-like	NO_H_NAME	Cysteine proteinases	Peptidase_C1	NOT_DOMAIN_ASSEMBLY	214	train_set
110	1	0.999932	6.77e-05	1.1e-18	1.7e-09	6.7e-24	3.02e-15	3.53e-16	3.24e-27	3.49e-20	2.7e-25	1.44e-14	7.2e-24	2p7u_1	1iwd_1	1	2	4	1	2p7u	167395	e2p7uA1	AUTO_NONREP	219.1.1.194	A	A:1-215	A:1-215	Q95PM0	a+b complex topology	Cysteine proteinases-like	NO_H_NAME	Cysteine proteinases	Peptidase_C1	NOT_DOMAIN_ASSEMBLY	214	train_set
111	1	0.962248	0.0375245	0.000227261	2.56e-11	2.13e-16	7.59e-12	7.48e-14	1.24e-16	2.85e-14	9.54e-26	5.58e-18	5.55e-19	2mcm_1	1acx_1	1	2	3	1	2mcm	32945	e2mcmA1	AUTO_NONREP	11.1.1.136	A	A:1-112	A:1-112	P01549	beta sandwiches	Immunoglobulin-like beta-sandwich	Immunoglobulin-related	Immunoglobulin/Fibronectin type III/E set domains/PapD-like	Neocarzinostat	NOT_DOMAIN_ASSEMBLY	111	train_set
112	1	0.911462	0.0851966	9.51e-12	0.00334185	7.03e-24	1.16e-18	3.26e-13	4.63e-15	2.51e-12	4.17e-15	1e-11	2.94e-16	3vof_1	3vof_1	1	2	4	1	3vof	148880	e3vofA1	AUTO_NONREP	2002.2.1.1	A	A:12-383	A:12-383	B7X9Z2	a/b barrels	TIM beta/alpha-barrel	NO_H_NAME	Cellulases	Glyco_hydro_6	NOT_DOMAIN_ASSEMBLY	371	train_set
113	1	0.0226032	0.133305	0.823248	0.0208113	3.93e-11	3.25e-05	3.08e-08	1.08e-14	2.37e-08	8.51e-08	2.11e-09	1.76e-11	4rmk_1	4xat_1	3	2	1	3	4rmk	1680150	e4rmkA1	AUTO_NONREP	5.1.3.36	A	A:200-462	A:20-282	Q80TS3	beta duplicates or obligate multimers	beta-propeller-like	beta-propeller	6-bladed	OLF	NOT_DOMAIN_ASSEMBLY	262	train_set
114	1	0.862792	0.13717	2.01e-06	1.73e-13	1.57e-24	3.61e-05	4.89e-10	5.07e-22	2.75e-21	3.51e-23	5.01e-17	6.33e-21	1ee6_1	1ee6_1	1	2	6	1	1ee6	7211	e1ee6A1	MANUAL_REP	207.2.1.12	A	A:1-197	A:1-197	Q9RHW0	beta duplicates or obligate multimers	Single-stranded right-handed beta-helix	NO_H_NAME	Pectin lyase-like	Pectate_lyase	NOT_DOMAIN_ASSEMBLY	196	train_set
115	1	0.999961	3.72e-05	5.87e-21	1.6e-06	4.76e-33	2.57e-26	7.47e-25	1.5e-10	6.02e-25	2.41e-35	2.63e-26	7.64e-26	3h4b_1	3g6y_1	1	2	4	1	3h4b	1169202	e3h4bA5	AUTO_NONREP	850.1.1.4	A	A:49-98	A:25-74	Q9UNA4	a+b three layers	NO_X_NAME	NO_H_NAME	Hypothetical protein Ta1206-like	IMS_1	NOT_DOMAIN_ASSEMBLY	49	train_set
116	1	0.704761	0.295239	1.17e-08	2.05e-07	2.92e-16	4.01e-16	2.7e-11	2.84e-11	1.66e-13	2.19e-20	1.1e-12	3.6e-18	5ptd_1	5ptd_1	1	2	4	1	5ptd	93991	e5ptdA1	AUTO_NONREP	2002.1.1.154	A	A:1-296	A:1-296	P14262	a/b barrels	TIM beta/alpha-barrel	NO_H_NAME	TIM barrels	PI-PLC-X_1	NOT_DOMAIN_ASSEMBLY	295	train_set
117	1	0.648895	0.351105	1.19e-08	3.26e-07	1.28e-16	5.98e-16	1.94e-11	5.98e-11	1.11e-13	3.23e-20	1.38e-12	6.07e-18	4ptd_1	5ptd_1	1	2	4	1	4ptd	93995	e4ptdA1	AUTO_NONREP	2002.1.1.154	A	A:1-296	A:1-296	P14262	a/b barrels	TIM beta/alpha-barrel	NO_H_NAME	TIM barrels	PI-PLC-X_1	NOT_DOMAIN_ASSEMBLY	295	train_set
118	1	0.693916	0.306084	1.05e-08	2.55e-07	1.32e-16	3.08e-16	1.86e-11	4.72e-11	9.06e-14	2.5e-20	1.18e-12	5.02e-18	3ptd_1	5ptd_1	1	2	4	1	3ptd	93988	e3ptdA1	AUTO_NONREP	2002.1.1.154	A	A:1-296	A:1-296	P14262	a/b barrels	TIM beta/alpha-barrel	NO_H_NAME	TIM barrels	PI-PLC-X_1	NOT_DOMAIN_ASSEMBLY	295	train_set
119	1	0.769995	0.230005	2.63e-12	2.19e-09	1.31e-20	7.5e-14	2.1e-11	7.72e-17	3.34e-18	8.23e-26	2.91e-20	2.66e-20	1hv0_1	3zse_1	1	2	4	1	1hv0	30211	e1hv0A1	AUTO_NONREP	10.1.1.12	A	A:1-185	A:1-185	P09850	beta sandwiches	jelly-roll	Concanavalin A-like	Concanavalin A-like lectins/glucanases	Glyco_hydro_11	NOT_DOMAIN_ASSEMBLY	184	train_set
120	1	0.800374	0.199626	4.07e-12	4.11e-09	6.41e-21	6.47e-14	2.46e-11	5.53e-17	2.93e-18	9.58e-26	2.37e-20	1.9e-20	1hv1_1	3zse_1	1	2	4	1	1hv1	30231	e1hv1A1	AUTO_NONREP	10.1.1.12	A	A:1-185	A:1-185	P09850	beta sandwiches	jelly-roll	Concanavalin A-like	Concanavalin A-like lectins/glucanases	Glyco_hydro_11	NOT_DOMAIN_ASSEMBLY	184	train_set
121	1	0.828707	0.171293	2.2e-12	1.47e-09	1.73e-21	5.25e-14	9.76e-12	5.1e-17	2.27e-18	9.08e-27	8.16e-21	1.3e-20	1bcx_1	3zse_1	1	2	4	1	1bcx	30241	e1bcxA1	AUTO_NONREP	10.1.1.12	A	A:1-185	A:1-185	P09850	beta sandwiches	jelly-roll	Concanavalin A-like	Concanavalin A-like lectins/glucanases	Glyco_hydro_11	NOT_DOMAIN_ASSEMBLY	184	train_set
122	1	0.960646	0.0389972	0.000343384	1.45e-09	1.01e-18	1.37e-05	1.3e-13	4.61e-14	4.29e-17	1.19e-27	4.1e-19	2.41e-18	1ojo_1	1ojn_1	1	2	3	1	1ojo	42186	e1ojoA1	AUTO_NONREP	12.2.1.3	A	A:815-890	A:648-723	Q54873	beta sandwiches	Glycosyl hydrolase domain-like	NO_H_NAME	Hyaluronate lyase-like, C-terminal domain	Lyase_8_C_1	NOT_DOMAIN_ASSEMBLY	75	train_set
123	1	0.191993	0.808007	8.67e-12	2.35e-09	2.45e-23	4.3e-20	1.67e-18	3.42e-17	2.14e-16	9.94e-25	1.06e-17	1.64e-15	4zpl_1	4zpo_1	2	1	4	1	4zpl	1698046	e4zplA3	AUTO_NONREP	11.1.1.34	A	A:1-98	A:1-98	Q91Y08	beta sandwiches	Immunoglobulin-like beta-sandwich	Immunoglobulin-related	Immunoglobulin/Fibronectin type III/E set domains/PapD-like	Cadherin_2	NOT_DOMAIN_ASSEMBLY	97	train_set
124	1	0.653764	0.34487	0.000407712	0.000948615	1.38e-11	9.81e-06	2.88e-10	3.81e-11	1.37e-12	1.47e-12	1.42e-08	2.14e-11	5hq4_1	5hqc_1	1	2	4	1	5hq4	1945531	e5hq4A3	AUTO_NONREP	12.1.1.18	A	A:572-681	A:553-661	A0A0Y0DFX2	beta sandwiches	Glycosyl hydrolase domain-like	NO_H_NAME	Glycosyl hydrolase domain	GH97_C	NOT_DOMAIN_ASSEMBLY	108	train_set
125	1	0.999316	0.000259856	3.1e-12	0.000423676	2.61e-23	1.57e-31	1.39e-18	2.25e-20	4.4e-19	1.57e-22	1.51e-19	1.1e-24	5erc_1	5erc_1	1	4	2	1	5erc	2322067	e5ercA3	AUTO_NONREP	376.1.3.5	A	A:274-326	A:1-53	P55201	few secondary structure elements	RING/U-box-like	RING/U-box-like	FYVE/PHD zinc finger	PHD_2	NOT_DOMAIN_ASSEMBLY	52	train_set
126	1	0.799454	0.200546	6.54e-09	3.21e-08	9.64e-19	5.21e-10	1.14e-10	1.88e-12	1.04e-14	3.7e-19	6.35e-16	3.97e-17	3zse_1	3zse_1	1	2	4	1	3zse	147899	e3zseA1	AUTO_NONREP	10.1.1.12	A	A:43-230	A:1-188	Q5RZ98	beta sandwiches	jelly-roll	Concanavalin A-like	Concanavalin A-like lectins/glucanases	Glyco_hydro_11	NOT_DOMAIN_ASSEMBLY	187	train_set
127	1	0.953455	0.0465449	1.56e-10	1.21e-08	8.25e-27	3.26e-20	1.66e-15	1.34e-18	4.12e-14	3.06e-21	1.28e-16	6.32e-19	2xqv_1	2xh8_1	1	2	4	1	2xqv	2051212	e2xqvA2	AUTO_NONREP	2007.1.14.32	A	A:187-313	A:161-287	Q8ZNV8	a/b three-layered sandwiches	Flavodoxin-like	Class I glutamine amidotransferase-like	Chelatase-like	UNK_F_TYPE	NOT_DOMAIN_ASSEMBLY	126	train_set
128	1	0.904489	0.0947588	4.56e-09	1.65e-05	1.16e-12	0.00073583	2.48e-09	2.57e-17	4.54e-10	1.05e-17	4.12e-11	7.97e-17	3sjz_1	3u2q_1	1	2	6	1	3sjz	2574692	e3sjzA3	AUTO_NONREP	375.1.1.53	A	A:55-87	A:49-81	NO_UNP	few secondary structure elements	Rubredoxin-like	Rubredoxin-related	Rubredoxin-related	DUF35_N_like	NOT_DOMAIN_ASSEMBLY	32	train_set
129	1	0.966957	0.00285834	0.0301851	1.16e-16	2.54e-15	4.64e-19	1.36e-11	3.05e-13	3.01e-13	3.18e-22	4.94e-18	3.43e-16	4eby_1	4eby_1	1	3	2	1	4eby	218369	e4ebyA3	AUTO_NONREP	101.15.1.6	A	A:100-152	A:76-128	A8R7E6	alpha arrays	HTH	NO_H_NAME	LysM domain	LysM_1	NOT_DOMAIN_ASSEMBLY	52	train_set
130	1	0.771736	0.228264	1.37e-17	1.02e-08	2.51e-37	3.58e-29	1.17e-19	4.84e-19	3.29e-22	2.62e-35	6.22e-22	1.06e-25	1ua8_1	2zpc_1	1	2	4	1	1ua8	44675	e1ua8A1	AUTO_NONREP	71.1.1.4	A	A:1-182	A:1-182	P61316	beta meanders	Lipoprotein localization factors LolAB	NO_H_NAME	Lipoprotein localization factors LolAB	LolA	NOT_DOMAIN_ASSEMBLY	181	train_set
131	1	0.976114	0.0238859	7.63e-11	2.21e-09	1.15e-21	1.91e-13	9.85e-14	4.82e-16	4.67e-15	3.13e-22	5.77e-15	2.29e-15	2ov1_1	2ov1_1	1	2	4	1	2ov1	2050683	e2ov1A2	AUTO_NONREP	2007.1.14.24	A	A:219-338	A:141-260	P73085	a/b three-layered sandwiches	Flavodoxin-like	Class I glutamine amidotransferase-like	Chelatase-like	UNK_F_TYPE	NOT_DOMAIN_ASSEMBLY	119	train_set
132	1	0.449676	0.000712142	6.75e-13	0.549506	1.39e-25	0.000105554	1.79e-14	1.68e-07	1.03e-08	1.5e-18	4.86e-10	1.07e-11	3mn5_1	1j6z_1	4	1	2	1	3mn5	392482	e3mn5A1	AUTO_NONREP	2484.1.1.509	A	A:5-146	A:5-130	P68135	mixed a+b and a/b	Ribonuclease H-like	NO_H_NAME	Ribonuclease H-like	Actin_1st	NOT_DOMAIN_ASSEMBLY	125	train_set
133	1	0.427133	0.000635273	2.22e-13	0.572076	5.57e-25	0.000155401	3.94e-15	2.94e-09	1.54e-08	3.77e-20	7.08e-10	9.95e-12	2hf3_1	1j6z_1	4	1	2	1	2hf3	1188363	e2hf3A3	AUTO_NONREP	2484.1.1.509	A	A:2-139	A:1-138	P10987	mixed a+b and a/b	Ribonuclease H-like	NO_H_NAME	Ribonuclease H-like	Actin_1st	NOT_DOMAIN_ASSEMBLY	137	train_set
134	1	0.934027	0.0659498	1.05e-11	2.36e-05	3.06e-17	3.73e-11	3.95e-12	5.42e-21	2.35e-12	2.39e-15	2.93e-12	1.12e-16	1cjl_1	1iwd_1	1	2	4	1	1cjl	1682305	e1cjlA2	AUTO_NONREP	3998.1.1.1	A	A:5P-96P	A:1-92	P07711	alpha arrays	NO_X_NAME	NO_H_NAME	Peptidase inhibitors family I29	Inhibitor_I29	NOT_DOMAIN_ASSEMBLY	91	train_set
135	1	0.996023	0.00397625	8.43e-13	1.15e-06	1.32e-25	3.13e-14	2.28e-17	3.29e-16	1.43e-15	5.15e-26	3.14e-16	4.17e-18	1cnv_1	3mu7_1	1	2	4	1	1cnv	8870	e1cnvA1	MANUAL_REP	2002.1.1.443	A	A:1-283	A:1-283	P49347	a/b barrels	TIM beta/alpha-barrel	NO_H_NAME	TIM barrels	Glyco_hydro_18_1	NOT_DOMAIN_ASSEMBLY	282	train_set
136	1	0.509165	0.490835	2.52e-11	2.83e-07	3.25e-19	7.24e-13	2.04e-13	8.03e-14	4.62e-13	1.55e-28	1.13e-15	7.6e-17	2o6a_1	1qvs_1	1	2	4	1	2o6a	1521911	e2o6aA1	AUTO_NONREP	7523.1.1.3	A	A:1-100,A:226-307	A:1-100,A:226-307	P35755	a/b three-layered sandwiches	NO_X_NAME	NO_H_NAME	Periplasmic binding protein-like II	SBP_bac_6	NOT_DOMAIN_ASSEMBLY		train_set
137	1	0.535985	0.464014	2.49e-11	3.43e-07	3.94e-19	1.04e-12	2.54e-13	8.98e-14	4.08e-13	1.67e-28	1.24e-15	1.35e-16	2o68_1	1qvs_1	1	2	4	1	2o68	1521907	e2o68A1	AUTO_NONREP	7523.1.1.3	A	A:1-100,A:226-307	A:1-100,A:226-307	P35755	a/b three-layered sandwiches	NO_X_NAME	NO_H_NAME	Periplasmic binding protein-like II	SBP_bac_6	NOT_DOMAIN_ASSEMBLY		train_set
138	1	0.543033	0.456967	1.36e-11	3.99e-07	3.67e-19	6.41e-13	1.98e-13	6.94e-14	2.41e-13	6.4e-29	9.19e-16	6.75e-17	1nnf_1	1qvs_1	1	2	4	1	1nnf	1518744	e1nnfA2	MANUAL_REP	7523.1.1.3	A	A:1-100,A:226-308	A:1-100,A:226-308	P35755	a/b three-layered sandwiches	NO_X_NAME	NO_H_NAME	Periplasmic binding protein-like II	SBP_bac_6	NOT_DOMAIN_ASSEMBLY		train_set
139	1	0.999946	5.36e-05	3.37e-25	4.35e-17	5.81e-20	3.81e-21	2.54e-14	2.82e-27	2.7e-23	1.74e-26	7.44e-22	3.39e-25	4lt7_1	2nsq_1	1	2	7	1	4lt7	1124717	e4lt7A1	AUTO_NONREP	11.2.1.13	A	A:382-509	A:5-132	P47709	beta sandwiches	Immunoglobulin-like beta-sandwich	NO_H_NAME	C2 domain	C2_2	NOT_DOMAIN_ASSEMBLY	127	train_set
140	1	0.663309	0.336687	3.14e-10	3.79e-06	6.23e-16	2.31e-10	8.55e-13	2.76e-11	3.1e-12	4.96e-24	8.91e-15	4.42e-15	1xvy_1	1qvs_1	1	2	4	1	1xvy	1523138	e1xvyA1	AUTO_NONREP	7523.1.1.3	A	A:3-100,A:227-309	A:3-100,A:227-309	P21408	a/b three-layered sandwiches	NO_X_NAME	NO_H_NAME	Periplasmic binding protein-like II	SBP_bac_6	NOT_DOMAIN_ASSEMBLY		train_set
141	1	0.522776	0.477224	1.76e-07	3.85e-08	1.87e-15	5.19e-14	3.55e-10	1.09e-11	2.62e-13	1.47e-23	1.24e-15	1.48e-19	4rv3_1	5ptd_1	1	2	3	1	4rv3	1563715	e4rv3A1	AUTO_NONREP	2002.1.1.154	A	A:2-303	A:1-302	P45723	a/b barrels	TIM beta/alpha-barrel	NO_H_NAME	TIM barrels	PI-PLC-X_1	NOT_DOMAIN_ASSEMBLY	301	train_set
142	1	0.999988	1.23e-05	1.78e-10	3e-16	4.4e-32	1.17e-24	2.52e-20	9.52e-33	4.39e-25	1.24e-40	2.71e-24	1.55e-28	1jfx_1	1jfx_1	1	2	3	1	1jfx	8881	e1jfxA1	MANUAL_REP	2002.1.1.80	A	A:1-217	A:1-217	P25310	a/b barrels	TIM beta/alpha-barrel	NO_H_NAME	TIM barrels	Glyco_hydro_25	NOT_DOMAIN_ASSEMBLY	216	train_set
143	1	0.885517	0.114483	4.6e-12	2.08e-08	1.05e-20	4.82e-12	3.47e-11	2e-13	5.86e-17	4.22e-21	1.23e-18	4.53e-18	1m4w_1	3zse_1	1	2	4	1	1m4w	30222	e1m4wA1	AUTO_NONREP	10.1.1.12	A	A:2-189	A:2-189	Q8GMV7	beta sandwiches	jelly-roll	Concanavalin A-like	Concanavalin A-like lectins/glucanases	Glyco_hydro_11	NOT_DOMAIN_ASSEMBLY	187	train_set
144	1	0.91481	0.0850257	7.36e-12	6.12e-11	3.94e-18	0.000164275	1.93e-12	1.59e-11	2.15e-10	8.22e-21	1.94e-15	5.95e-16	3m3g_1	3m3g_1	1	2	6	1	3m3g	142351	e3m3gA1	MANUAL_REP	1.1.2.5	A	A:19-138	A:1-120	Q0R411	beta barrels	cradle loop barrel	RIFT-related	double psi	Cerato-platanin	NOT_DOMAIN_ASSEMBLY	119	train_set
145	1	0.851421	0.148117	5.51e-08	0.000461818	3.75e-20	2.03e-10	4.43e-14	1.59e-14	1.96e-14	7.14e-25	1.38e-14	1.18e-16	4oza_1	1pgx_1	1	2	4	1	4oza	1314119	e4ozaA1	AUTO_NONREP	221.3.1.3	A	A:1-57	A:1-57	P19909	a+b two layers	beta-Grasp	NO_H_NAME	Immunoglobulin-binding domains	IgG_binding_B	NOT_DOMAIN_ASSEMBLY	56	train_set
146	1	0.262143	0.733739	8.98e-12	0.00411736	2.78e-14	1.04e-09	1.98e-11	2.45e-13	7.36e-14	1.61e-20	4.61e-14	2.89e-17	1qgy_1	1frq_1	2	1	4	1	1qgy	21357	e1qgyA1	AUTO_NONREP	1.1.7.64	A	A:9-141	A:1-133	P21890	beta barrels	cradle loop barrel	RIFT-related	Alanine racemase-C	FAD_binding_1_1st	NOT_DOMAIN_ASSEMBLY	132	train_set
147	1	0.240393	0.756835	9.6e-12	0.00277228	2.82e-14	1.14e-09	2.29e-11	1.28e-13	5.35e-14	9.36e-21	3.99e-14	1.88e-17	1qgz_1	1frq_1	2	1	4	1	1qgz	21351	e1qgzA1	AUTO_NONREP	1.1.7.64	A	A:9-141	A:1-133	P21890	beta barrels	cradle loop barrel	RIFT-related	Alanine racemase-C	FAD_binding_1_1st	NOT_DOMAIN_ASSEMBLY	132	train_set
148	1	0.254381	0.741623	1.33e-11	0.00399635	1.6e-14	1.41e-09	2.02e-11	2.29e-13	6.06e-14	7.93e-21	3.18e-14	2.92e-17	1h85_1	1frq_1	2	1	4	1	1h85	21335	e1h85A1	AUTO_NONREP	1.1.7.64	A	A:9-141	A:1-133	P21890	beta barrels	cradle loop barrel	RIFT-related	Alanine racemase-C	FAD_binding_1_1st	NOT_DOMAIN_ASSEMBLY	132	train_set
149	1	0.852118	0.125465	0.0219183	0.000499356	2.58e-19	3.42e-16	1.06e-13	4.89e-11	1.5e-09	1.13e-18	1.05e-12	1.82e-14	1ynv_1	1ynv_1	1	2	3	1	1ynv	285278	e1ynvX1	AUTO_NONREP	234.1.1.1	X	X:1-96	X:1-96	P05798	a+b two layers	Microbial ribonucleases-like	NO_H_NAME	Microbial ribonucleases	Ribonuclease	NOT_DOMAIN_ASSEMBLY	95	train_set
150	1	0.686422	0.313578	2.83e-14	3.16e-14	2.73e-20	3.72e-24	5.54e-15	6.48e-25	5.65e-20	6.89e-29	5.27e-23	7.84e-23	4ntj_1	4iaq_1	1	2	4	1	4ntj	1309457	e4ntjA1	AUTO_NONREP	601.2.1.12	A	A:220-1106	A:229-338	P0ABE7	alpha bundles	Four-helical up-and-down bundle	NO_H_NAME	Cytochromes	Cytochrom_B562_1	NOT_DOMAIN_ASSEMBLY	109	train_set
151	1	0.727822	0.272178	1.13e-07	2.31e-12	7.61e-15	9.24e-27	5.5e-12	2.69e-25	1.49e-13	2.38e-20	7.8e-16	3.51e-19	4ib4_1	4iaq_1	1	2	3	1	4ib4	223489	e4ib4A1	AUTO_NONREP	601.2.1.12	A	A:1001-1106	A:224-329	P0ABE7	alpha bundles	Four-helical up-and-down bundle	NO_H_NAME	Cytochromes	Cytochrom_B562_1	NOT_DOMAIN_ASSEMBLY	105	train_set
152	1	0.993954	0.00604568	7.14e-10	1.02e-12	4.67e-23	8.33e-18	4.83e-15	6.62e-24	1.53e-21	3.59e-27	1.1e-18	1.94e-22	1uv4_1	1uv4_1	1	2	3	1	1uv4	2170	e1uv4A1	MANUAL_REP	5.1.2.5	A	A:3-293	A:3-293	P94522	beta duplicates or obligate multimers	beta-propeller-like	beta-propeller	5-bladed	Glyco_hydro_43	NOT_DOMAIN_ASSEMBLY	290	train_set
153	1	0.970434	0.024052	0.00549284	1.58e-07	9.8e-13	2.07e-05	1.26e-11	1.42e-10	2.01e-14	5.39e-25	5.85e-15	5.79e-14	1rw9_1	2wco_1	1	2	3	1	1rw9	42181	e1rw9A1	AUTO_NONREP	12.2.1.18	A	A:645-757	A:645-757	P84141	beta sandwiches	Glycosyl hydrolase domain-like	NO_H_NAME	Hyaluronate lyase-like, C-terminal domain	Lyase_8_C	NOT_DOMAIN_ASSEMBLY	112	train_set
154	1	0.685234	0.314766	1.19e-08	3.85e-09	1.44e-18	1.83e-18	1.22e-13	4.81e-22	7.45e-12	2.54e-23	3.61e-15	4.76e-20	1z15_1	1usg_1	1	2	3	1	1z15	1253123	e1z15A2	AUTO_NONREP	2007.1.2.42	A	A:120-249	A:120-249	P0AD96	a/b three-layered sandwiches	Flavodoxin-like	Class I glutamine amidotransferase-like	Periplasmic binding protein-like I	Peripla_BP_6	NOT_DOMAIN_ASSEMBLY	129	train_set
155	1	0.998824	0.00117146	4.26e-06	2.59e-08	5.44e-20	9.74e-12	5.64e-14	1.08e-16	1.55e-20	6.65e-24	6.13e-15	3.92e-16	351c_1	2d0s_1	1	2	3	1	351c	3338	e351cA1	MANUAL_REP	107.1.1.5	A	A:1-82	A:1-82	P00099	alpha arrays	Cytochrome c-like	NO_H_NAME	Cytochrome c	Cytochrom_C	NOT_DOMAIN_ASSEMBLY	81	train_set
156	1	0.996029	0.00397101	6.01e-25	4.38e-11	7.13e-38	3.11e-18	1.63e-22	1.77e-20	3.72e-21	3.38e-32	1.6e-20	5.15e-20	2qug_1	4p0o_1	1	2	4	1	2qug	168584	e2qugA1	AUTO_NONREP	4059.1.1.3	A	A:24-392	A:24-392	P01009	a+b complex topology	NO_X_NAME	NO_H_NAME	Serpins	Serpin	NOT_DOMAIN_ASSEMBLY	368	train_set
157	1	0.996217	0.00378266	8.33e-16	9.16e-10	1.17e-30	5.28e-25	1.03e-21	1.92e-18	1.16e-19	1.6e-30	4.32e-21	4.18e-22	2z38_1	4tx7_1	1	2	4	1	2z38	322457	e2z38A1	AUTO_NONREP	235.1.1.6	A	A:143-389	A:1-247	Q9SQF7	a+b complex topology	NO_X_NAME	Lysozyme-like	Lysozyme-like	Glyco_hydro_19	NOT_DOMAIN_ASSEMBLY	246	train_set
158	1	0.999362	0.000637598	1.63e-15	5.66e-12	1.29e-25	6.01e-18	8.25e-22	1.2e-24	1.34e-20	2.05e-40	6.31e-24	2.07e-22	3ih7_1	1ko9_1	1	2	4	1	3ih7	404292	e3ih7A2	AUTO_NONREP	331.1.1.3	A	A:10-132	A:1-123	O15527	a+b two layers	TBP-like	NO_H_NAME	TATA-box binding protein-like	OGG_N	NOT_DOMAIN_ASSEMBLY	122	train_set
159	1	0.999265	0.000735358	1.44e-10	7.12e-15	1.17e-25	1.26e-10	1.26e-13	1.02e-18	8.8e-24	6.05e-23	2.74e-21	5.2e-23	1igr_1	4xst_1	1	2	3	1	1igr	7201	e1igrA1	MANUAL_REP	207.1.1.30	A	A:1-149	A:1-149	P08069	beta duplicates or obligate multimers	Single-stranded right-handed beta-helix	NO_H_NAME	Leucine-rich repeats	Recep_L_domain	NOT_DOMAIN_ASSEMBLY	148	train_set
160	1	0.999889	0.000111153	4.15e-29	3.7e-16	6.12e-20	1.9e-25	4.43e-15	7.94e-25	2.72e-25	6.92e-32	1.15e-24	8.43e-30	5t0r_1	2nsq_1	1	2	7	1	5t0r	2083146	e5t0rA1	AUTO_NONREP	11.2.1.13	A	A:141-265	A:2-126	P46096	beta sandwiches	Immunoglobulin-like beta-sandwich	NO_H_NAME	C2 domain	C2_2	NOT_DOMAIN_ASSEMBLY	124	train_set
161	1	0.992094	0.00790119	1.76e-17	4.65e-06	1.07e-22	9.11e-22	1.14e-14	1.65e-16	5.67e-15	4.96e-20	4.87e-17	2.66e-22	4avn_1	3vof_1	1	2	4	1	4avn	1030371	e4avnA1	AUTO_NONREP	2002.2.1.1	A	A:139-558	A:1-420	Q47SA9	a/b barrels	TIM beta/alpha-barrel	NO_H_NAME	Cellulases	Glyco_hydro_6	NOT_DOMAIN_ASSEMBLY	419	train_set
162	1	0.990113	0.00971872	8.56e-07	0.000167918	5.11e-17	4.18e-15	1.59e-11	9.46e-11	2.47e-14	1.26e-18	6.89e-13	1.71e-14	3wdq_1	4cd4_1	1	2	4	1	3wdq	1146604	e3wdqA1	AUTO_NONREP	2002.1.1.81	A	A:15-344	A:26-355	H7CGE2	a/b barrels	TIM beta/alpha-barrel	NO_H_NAME	TIM barrels	Glyco_hydro_26	NOT_DOMAIN_ASSEMBLY	329	train_set
163	1	0.974121	0.0258793	1.17e-07	7.62e-12	1.21e-20	1.79e-20	1.18e-14	1.89e-19	8.88e-16	2.55e-20	3.79e-16	4.87e-18	1r1m_1	3wpw_1	1	2	3	1	1r1m	6979	e1r1mA1	MANUAL_REP	301.3.1.1	A	A:68-207	A:4-143	P0A0V2	a+b three layers	Bacillus chorismate mutase-like	NO_H_NAME	OmpA-like	OmpA	NOT_DOMAIN_ASSEMBLY	139	train_set
164	1	0.997903	0.00209653	3.61e-14	1.81e-07	7.65e-13	2.25e-10	3.03e-08	6.8e-22	1.78e-21	4.92e-23	1.92e-14	1.22e-18	4gwi_1	2j22_1	1	2	4	1	4gwi	153976	e4gwiA1	AUTO_NONREP	10.1.2.114	A	A:41-184	A:4-147	Q2PHL4	beta sandwiches	jelly-roll	Concanavalin A-like	Galactose-binding domain-like	F5_F8_type_C_1	NOT_DOMAIN_ASSEMBLY	143	train_set
165	1	0.996728	0.00287677	1.95e-10	0.000395518	2.5e-18	2.13e-09	6.18e-10	7.92e-15	1e-18	2.51e-15	3.09e-13	2.85e-13	1xkw_1	1xkw_1	1	2	4	1	1xkw	1718523	e1xkwA2	AUTO_NONREP	3070.2.1.1	A	A:56-183	A:1-128	P42512	a+b complex topology	N0 domain in phage tail proteins and secretins-like	NO_H_NAME	TonB-dependent receptor plug domain	Plug	NOT_DOMAIN_ASSEMBLY	127	train_set
166	1	9.38e-08	8.38e-05	0.999916	2.25e-13	8.86e-20	1.94e-15	6.2e-19	3.18e-25	8.82e-15	5.91e-26	2.24e-21	1.51e-22	3bra_1	5enm_1	3	2	1	3	3bra	1249061	e3braA3	AUTO_NONREP	1.1.1.46	A	A:-4-183	A:12-199	P56817	beta barrels	cradle loop barrel	RIFT-related	acid protease	Asp_N	NOT_DOMAIN_ASSEMBLY	187	train_set
167	1	0.049258	0.920153	6.49e-08	0.0305893	2.56e-19	7.26e-09	1.52e-17	6.2e-12	2.97e-18	4.67e-24	3.24e-20	1.45e-17	4uz1_1	4uzk_1	2	1	4	1	4uz1	1507370	e4uz1A1	AUTO_NONREP	7579.1.1.14	A	A:86-452	A:9-375	Q6P988	a/b three-layered sandwiches	NO_X_NAME	NO_H_NAME	alpha/beta-Hydrolases	PAE	NOT_DOMAIN_ASSEMBLY	366	train_set
168	1	0.975397	0.0243233	2.28e-05	0.000257101	2.25e-15	4.38e-15	1.08e-17	1.49e-12	3.36e-14	2.44e-26	4.1e-12	1.85e-14	1l6z_1	2gk2_5	1	2	4	1	1l6z	1739	e1l6zA2	MANUAL_REP	11.1.1.301	A	A:108-203	A:108-203	P31809	beta sandwiches	Immunoglobulin-like beta-sandwich	Immunoglobulin-related	Immunoglobulin/Fibronectin type III/E set domains/PapD-like	I-set_3	NOT_DOMAIN_ASSEMBLY	95	train_set
169	1	0.0019039	0.0010791	1.22e-06	0.997016	6.85e-19	1.46e-14	2.83e-11	2.85e-10	1.06e-07	9.65e-17	8.74e-13	6.46e-13	5boq_2	5boq_2	4	1	2	1	5boq	1940120	e5boq.1	AUTO_NONREP	367.1.1.1	.	H:3-29,G:1-21	H:3-29,G:1-21	P01308	few secondary structure elements	NO_X_NAME	NO_H_NAME	Insulin-like	Insulin	NOT_DOMAIN_ASSEMBLY		train_set
170	1	0.699583	0.300189	1.96e-08	5.12e-10	5.03e-12	0.000227782	2.56e-08	5.78e-15	1.23e-11	2.79e-18	2.45e-13	6.81e-14	4k3f_1	4k3f_1	1	2	6	1	4k3f	1521249	e4k3fA2	AUTO_NONREP	7523.1.1.38	A	A:103-216	A:83-196	Q9HT68	a/b three-layered sandwiches	NO_X_NAME	NO_H_NAME	Periplasmic binding protein-like II	Lipoprotein_9_2nd	NOT_DOMAIN_ASSEMBLY	113	train_set
171	1	0.853474	0.146526	4.08e-12	3.28e-09	1.47e-13	7.2e-12	2.25e-11	1.07e-16	1.72e-15	7.6e-20	1.83e-14	1.11e-15	4x92_1	4x92_1	1	2	4	1	4x92	2606132	e4x92A1	AUTO_NONREP	7579.1.1.32	A	A:3-379	A:4-380	NO_UNP	a/b three-layered sandwiches	NO_X_NAME	NO_H_NAME	alpha/beta-Hydrolases	LCAT	NOT_DOMAIN_ASSEMBLY	376	train_set
172	1	0.996454	0.00159099	6.4e-15	2.25e-07	4.48e-09	0.00194246	7.25e-06	4.73e-06	1.47e-09	3.29e-12	9.24e-12	4.23e-13	3bw6_1	3bw6_1	1	6	2	1	3bw6	167519	e3bw6A1	AUTO_NONREP	223.2.1.4	A	A:-1-135	A:3-139	P36015	a+b three layers	Profilin-like	NO_H_NAME	profilin-like	Longin	NOT_DOMAIN_ASSEMBLY	136	train_set
173	1	0.997913	0.00191037	1.62e-11	0.000175218	5.64e-18	1.05e-09	2.3e-15	1.44e-06	1.79e-13	1.12e-20	3.63e-13	2.27e-14	4eqf_1	1hxi_1	1	2	4	1	4eqf	1148547	e4eqfA1	AUTO_NONREP	109.4.1.435	A	A:7-123,A:143-318	A:53-169,A:189-364	Q8C437	alpha superhelices	Repetitive alpha hairpins	NO_H_NAME	ARM repeat	TPR_15	NOT_DOMAIN_ASSEMBLY		train_set
174	1	0.837705	0.0104836	1.1e-06	0.151796	2.98e-11	2.64e-06	4.74e-09	4.44e-11	5.87e-11	1.01e-14	1.12e-05	3.44e-11	4rex_1	4rex_1	1	4	2	1	4rex	1680149	e4rexA1	AUTO_NONREP	64.1.1.1	A	A:161-208	A:1-48	P46937	beta meanders	WW domain-like	NO_H_NAME	WW domain	WW	NOT_DOMAIN_ASSEMBLY	47	train_set
175	1	0.4089	0.577876	0.0116582	0.00156385	2.03e-08	4.83e-09	1.54e-06	4.49e-10	9.78e-08	6.54e-10	3.49e-11	2.12e-12	1git_1	3ffa_1	2	1	3	1	1git	53325	e1gitA1	AUTO_NONREP	135.1.1.2	A	A:61-181	A:60-180	P10824	alpha arrays	NO_X_NAME	NO_H_NAME	Transducin (alpha subunit), insertion domain	G-alpha	NOT_DOMAIN_ASSEMBLY	120	train_set
176	1	0.906771	0.0932281	2.01e-12	2.17e-07	4.27e-15	8.83e-07	1.48e-09	3.52e-11	3.29e-13	7.29e-15	1.67e-14	3.21e-13	5ncz_1	5ncz_1	1	2	6	1	5ncz	2087221	e5nczA1	AUTO_NONREP	221.1.1.24	A	A:109-291	A:4-186	O35904	a+b two layers	beta-Grasp	Ubiquitin-related	Ubiquitin-like	PI3K_rbd	NOT_DOMAIN_ASSEMBLY	182	train_set
177	1	0.0291468	0.0226461	0.947744	1.85e-06	0.000451472	2.83e-14	6.88e-13	8.18e-06	1.23e-06	1.19e-17	8.9e-13	7.24e-15	3hik_1	4o56_1	3	1	2	1	3hik	365269	e3hikA2	AUTO_NONREP	292.2.1.11	A	A:500-594	A:134-228	P53350	a+b two layers	RIP/Polo-box domain	NO_H_NAME	Polo-box domain	POLO_box	NOT_DOMAIN_ASSEMBLY	94	train_set
178	1	0.441976	0.558023	7.8e-09	1.94e-09	5.27e-13	1.03e-06	1.2e-11	2.71e-14	9.56e-12	2.07e-21	1.3e-16	5.36e-14	4fr9_1	4fr9_1	2	1	6	1	4fr9	1171961	e4fr9A4	AUTO_NONREP	809.2.1.3	A	A:26-88	A:4-66	Q5LG06	a+b two layers	BLIP-like	NO_H_NAME	BT0923-like	PepSY_like_N	NOT_DOMAIN_ASSEMBLY	62	train_set
179	1	0.919468	0.080531	2.08e-12	1.69e-07	5.01e-15	6.36e-07	1.41e-09	2.11e-11	2.95e-13	4.16e-15	1.58e-14	2.8e-13	2wxf_1	5ncz_1	1	2	6	1	2wxf	1388156	e2wxfA1	AUTO_NONREP	221.1.1.24	A	A:109-291	A:5-187	O35904	a+b two layers	beta-Grasp	Ubiquitin-related	Ubiquitin-like	PI3K_rbd	NOT_DOMAIN_ASSEMBLY	182	train_set
180	1	0.998193	0.00180668	1.08e-14	4.62e-14	2.65e-26	2.88e-23	4.51e-15	1.56e-19	2.03e-13	4.59e-27	4.76e-21	5.2e-22	4aqo_1	4aqo_1	1	2	10	1	4aqo	1018750	e4aqoA1	AUTO_NONREP	11.1.1.1503	A	A:795-880	A:7-92	Q9X721	beta sandwiches	Immunoglobulin-like beta-sandwich	Immunoglobulin-related	Immunoglobulin/Fibronectin type III/E set domains/PapD-like	PKD	NOT_DOMAIN_ASSEMBLY	85	train_set
181	1	0.707857	0.292143	2.46e-14	4.91e-16	4.52e-20	9.9e-24	9.58e-16	4.4e-26	2.75e-20	4.96e-31	1.11e-23	8.35e-26	4n6h_1	4iaq_1	1	2	3	1	4n6h	1125534	e4n6hA2	AUTO_NONREP	601.2.1.12	A	A:1002-38	A:7-114	P41143	alpha bundles	Four-helical up-and-down bundle	NO_H_NAME	Cytochromes	Cytochrom_B562_1	NOT_DOMAIN_ASSEMBLY	107	train_set
182	1	0.999115	0.00088499	4.07e-13	1.62e-17	2.45e-17	1.79e-22	7.64e-14	1.28e-22	5.97e-21	2.37e-33	5.63e-20	1.12e-25	3ouv_1	5e10_1	1	2	3	1	3ouv	1122172	e3ouvA1	AUTO_NONREP	294.2.1.4	A	A:2-68	A:5-71	A5TY84	a+b two layers	CI-2 family of serine protease inhibitors-like	NO_H_NAME	Penicillin-binding protein 2x (pbp-2x)-C	PASTA	NOT_DOMAIN_ASSEMBLY	66	train_set
183	1	0.932641	0.0673592	1.11e-12	2.57e-07	4.74e-21	2.71e-25	8.75e-17	6.93e-20	5.86e-24	9.85e-23	3.07e-16	1.06e-19	2iwc_1	1xkz_2	1	2	4	1	2iwc	1129680	e2iwcA3	AUTO_NONREP	4019.1.1.24	A	A:386-483	A:56-153	P0A0B0	alpha complex topology	NO_X_NAME	NO_H_NAME	alpha-helical domain in beta-lactamase/transpeptidase-like proteins	Transpeptidase_1st	NOT_DOMAIN_ASSEMBLY	97	train_set
184	1	0.532246	0.466785	9.74e-09	0.000968853	3.54e-13	1.71e-10	1.38e-10	6.76e-14	2.41e-15	2.57e-17	1.3e-13	2.7e-14	4e2x_1	4e31_1	1	2	4	1	4e2x	1765072	e4e2xA1	AUTO_NONREP	375.1.1.151	A	A:10-66	A:12-68	B5L6K6	few secondary structure elements	Rubredoxin-like	Rubredoxin-related	Rubredoxin-related	Methyltransf_13	NOT_DOMAIN_ASSEMBLY	56	train_set
185	1	0.559538	0.439633	7.9e-09	0.000829248	2.55e-13	9.65e-11	1.4e-10	2.69e-14	2.34e-15	1.03e-17	9.06e-14	1.23e-14	3ndi_1	4e31_1	1	2	4	1	3ndi	1716673	e3ndiA1	MANUAL_REP	375.1.1.151	A	A:10-66	A:12-68	B5L6K6	few secondary structure elements	Rubredoxin-like	Rubredoxin-related	Rubredoxin-related	Methyltransf_13	NOT_DOMAIN_ASSEMBLY	56	train_set
186	1	0.560508	0.4385	8.01e-09	0.000991981	3.2e-13	1.25e-10	1.34e-10	2.63e-14	2.28e-15	1.03e-17	1.04e-13	1.52e-14	4e2z_1	4e31_1	1	2	4	1	4e2z	1772396	e4e2zA1	AUTO_NONREP	375.1.1.151	A	A:10-66	A:12-68	B5L6K6	few secondary structure elements	Rubredoxin-like	Rubredoxin-related	Rubredoxin-related	Methyltransf_13	NOT_DOMAIN_ASSEMBLY	56	train_set
187	1	0.999229	0.000770876	5.17e-16	5.17e-12	9.91e-26	3.17e-18	5.33e-22	4.53e-24	2.73e-20	1.48e-40	1.93e-24	1.2e-22	5an4_1	1ko9_1	1	2	4	1	5an4	1821256	e5an4A2	AUTO_NONREP	331.1.1.3	A	A:12-135	A:1-124	O15527	a+b two layers	TBP-like	NO_H_NAME	TATA-box binding protein-like	OGG_N	NOT_DOMAIN_ASSEMBLY	123	train_set
188	1	0.999996	3.96e-06	2.02e-27	3.25e-15	2.47e-21	5.82e-19	2.19e-13	1.06e-21	3.36e-23	9.29e-30	6e-22	2.05e-29	4dnl_1	2nsq_1	1	2	7	1	4dnl	997541	e4dnlA1	AUTO_NONREP	11.2.1.13	A	A:156-293	A:3-140	P17252	beta sandwiches	Immunoglobulin-like beta-sandwich	NO_H_NAME	C2 domain	C2_2	NOT_DOMAIN_ASSEMBLY	137	train_set
189	1	0.999961	3.91e-05	1.3e-17	4.38e-14	9.26e-25	3.02e-24	3.83e-18	2.31e-15	4.92e-23	1.85e-22	1.41e-22	1.18e-22	2gv0_1	1hfx_1	1	2	4	1	2gv0	164284	e2gv0A1	AUTO_NONREP	235.1.1.9	A	A:1-131	A:1-131	Q7LZQ1	a+b complex topology	NO_X_NAME	Lysozyme-like	Lysozyme-like	Lys	NOT_DOMAIN_ASSEMBLY	130	train_set
190	1	0.181459	0.81832	0.000213945	5.73e-06	8.27e-16	4.48e-07	2.7e-13	2.87e-13	3.56e-08	1.35e-18	1.26e-14	9.28e-13	3o2h_1	2w9r_1	2	1	3	1	3o2h	435726	e3o2hA1	AUTO_NONREP	308.1.1.1	A	A:12-106	A:11-105	P0A8Q6	a+b two layers	ClpS-like	NO_H_NAME	ClpS-related	ClpS	NOT_DOMAIN_ASSEMBLY	94	train_set
191	1	0.999968	3.16e-05	6.77e-19	5.26e-15	1.25e-15	3.13e-14	3.13e-12	3.8e-19	6.64e-22	2.7e-22	4.91e-19	2.9e-20	2nsq_1	2nsq_1	1	2	7	1	2nsq	162918	e2nsqA1	AUTO_NONREP	11.2.1.33	A	A:6-154	A:7-155	Q96PU5	beta sandwiches	Immunoglobulin-like beta-sandwich	NO_H_NAME	C2 domain	C2_1	NOT_DOMAIN_ASSEMBLY	148	train_set
192	1	0.933288	0.0667091	2.57e-11	2.89e-06	3.62e-14	4.78e-12	3.04e-10	8.15e-15	5.94e-14	6.63e-12	1.04e-12	3.17e-16	4y93_1	1btk_1	1	2	4	1	4y93	1513136	e4y93A3	AUTO_NONREP	398.1.1.1	A	A:138-168	A:139-169	Q3ZC95	few secondary structure elements	NO_X_NAME	NO_H_NAME	Btk/CHORD zinc fingers	BTK	NOT_DOMAIN_ASSEMBLY	30	train_set
193	1	0.799526	0.196961	6.39e-07	0.00351226	4.11e-11	2.16e-10	3.14e-11	6.11e-14	7.22e-14	5.27e-15	1.77e-11	4.38e-15	3ieh_1	3ieh_1	1	2	4	1	3ieh	135896	e3iehA1	AUTO_NONREP	2011.1.1.22	A	A:4-271	A:5-272	A3D842	a/b three-layered sandwiches	Phosphorylase/hydrolase-like	NO_H_NAME	Zn-dependent exopeptidases	AstE_AspA_N	NOT_DOMAIN_ASSEMBLY	267	train_set
194	1	0.999777	0.0002231	6.48e-17	4.82e-09	8.55e-26	1.75e-16	1.06e-17	2.57e-19	8.25e-19	5e-27	1.88e-18	7.59e-22	3o9n_1	3mu7_1	1	2	4	1	3o9n	401117	e3o9nA1	AUTO_NONREP	2002.1.1.443	A	A:1-272	A:1-272	E3VTL0	a/b barrels	TIM beta/alpha-barrel	NO_H_NAME	TIM barrels	Glyco_hydro_18_1	NOT_DOMAIN_ASSEMBLY	271	train_set
195	1	0.996902	0.00309752	1e-11	6.04e-09	4.15e-19	3.78e-19	3.14e-11	1.9e-22	1.65e-18	1.86e-12	5.06e-14	2.63e-18	4yud_1	2ywk_1	1	2	4	1	4yud	1519388	e4yudA1	AUTO_NONREP	304.9.1.71	A	A:0-229	A:1-87	Q14498	a+b two layers	Alpha-beta plaits	NO_H_NAME	RNA-binding domain, RBD	RRM_1_4	NOT_DOMAIN_ASSEMBLY	86	train_set
196	1	0.830195	0.169794	2.45e-06	8.93e-06	3.15e-20	1.36e-10	3.68e-13	6e-09	5.26e-16	6.24e-19	3.31e-13	4.07e-13	5evb_1	2xf4_1	1	2	4	1	5evb	1840403	e5evbA1	AUTO_NONREP	247.1.1.12	A	A:24-317	A:4-269	P52700	a+b four layers	NO_X_NAME	NO_H_NAME	Metallo-hydrolase/oxidoreductase	Lactamase_B_6	NOT_DOMAIN_ASSEMBLY	265	train_set
197	1	0.96818	0.0318021	1.81e-10	1.8e-05	9.78e-23	6.59e-14	2.74e-17	1.92e-20	1.59e-16	3.79e-29	2.07e-17	3.24e-16	3vno_1	3awq_1	1	2	4	1	3vno	222467	e3vnoA1	AUTO_NONREP	149.1.1.3	A	A:9-415	A:1-407	O24782	alpha arrays	NO_X_NAME	NO_H_NAME	Cytochrome P450	p450	NOT_DOMAIN_ASSEMBLY	406	train_set
198	1	0.969954	0.0300325	1.4e-10	1.39e-05	8.98e-23	1.41e-13	2.57e-17	9.55e-21	1.46e-16	2.66e-29	2.01e-17	3.63e-16	3voo_1	3awq_1	1	2	4	1	3voo	988520	e3vooA1	AUTO_NONREP	149.1.1.3	A	A:9-415	A:1-407	O24782	alpha arrays	NO_X_NAME	NO_H_NAME	Cytochrome P450	p450	NOT_DOMAIN_ASSEMBLY	406	train_set
199	1	0.836203	0.0956588	0.00484025	0.0632966	1.61e-08	2.75e-07	1.62e-10	7.88e-12	8.92e-11	1.75e-14	1.51e-06	9.35e-13	3vgp_1	3vgp_1	1	2	4	1	3vgp	1105240	e3vgpA1	AUTO_NONREP	3110.1.1.4	A	A:428-591	A:1-164	O29918	a/b three-layered sandwiches	NO_X_NAME	NO_H_NAME	STT3/PglB/AglB core domain	archaeo_STT3_1st	NOT_DOMAIN_ASSEMBLY	163	train_set
200	1	0.986462	0.0130818	3.71e-10	0.000455892	1.25e-13	4.37e-14	6.6e-12	1.49e-14	3.3e-13	1.01e-15	1.48e-12	1.69e-17	4ozu_1	3jrp_1	1	2	4	1	4ozu	1323553	e4ozuA1	AUTO_NONREP	5.1.4.323	A	A:3-392	A:5-394	Q5Y1E7	beta duplicates or obligate multimers	beta-propeller-like	beta-propeller	7-bladed	DUF1899_2	NOT_DOMAIN_ASSEMBLY	389	train_set
201	1	0.982883	0.000485156	0.016632	3.37e-10	3.18e-25	7.4e-15	2.66e-16	1.22e-19	1.24e-19	2.14e-12	3.72e-16	8.62e-19	5fnq_1	2vpj_1	1	3	2	1	5fnq	1821447	e5fnqA1	AUTO_NONREP	5.1.3.16	A	A:324-613	A:4-293	Q9Z2X8	beta duplicates or obligate multimers	beta-propeller-like	beta-propeller	6-bladed	Kelch_1	NOT_DOMAIN_ASSEMBLY	289	train_set
202	1	0.99709	0.00289264	2.37e-14	1.77e-05	1.13e-21	1.11e-21	2.52e-14	1.91e-23	1.04e-18	8.78e-27	1.62e-21	6.63e-23	4f25_1	2ywk_1	1	2	4	1	4f25	151764	e4f25A1	AUTO_NONREP	304.9.1.112	A	A:97-182	A:6-89	P11940	a+b two layers	Alpha-beta plaits	NO_H_NAME	RNA-binding domain, RBD	RRM_1_7	NOT_DOMAIN_ASSEMBLY	83	train_set
203	1	0.657001	0.342396	2.09e-07	0.000602168	5e-12	3.06e-09	7.32e-11	2.03e-11	3.33e-13	1.57e-16	5.45e-14	4.15e-17	2p1w_1	2p1w_1	1	2	4	1	2p1w	332697	e2p1wA1	AUTO_NONREP	317.1.1.3	A	A:28-241	A:37-250	P0A2N1	a+b two layers	NO_X_NAME	NO_H_NAME	Translation initiation factor eIF4e and phosphothreonine lyase	VRP3	NOT_DOMAIN_ASSEMBLY	213	train_set
204	1	0.939757	0.0602428	9.14e-16	5.53e-08	6.29e-16	5.2e-16	1.51e-12	2.2e-13	3.02e-15	2.35e-16	2.73e-18	1.08e-17	4wpg_1	1vl0_1	1	2	4	1	4wpg	1684229	e4wpgA1	AUTO_NONREP	2003.1.1.56	A	A:-3-283	A:6-288	Q9A0G6	a/b three-layered sandwiches	Rossmann-like	Rossmann-related	NAD(P)-binding Rossmann-fold domains	RmlD_sub_bind	NOT_DOMAIN_ASSEMBLY	282	train_set
205	1	0.289307	0.710693	1.71e-12	2.98e-08	5.61e-17	9.12e-33	2.59e-17	3.2e-23	8.51e-22	1.38e-31	4.95e-19	2.86e-26	1ntv_1	1ntv_1	2	1	4	1	1ntv	968	e1ntvA1	MANUAL_REP	220.1.1.20	A	A:23-174	A:1-152	P97318	beta barrels	PH domain-like	NO_H_NAME	PH domain-like	PID	NOT_DOMAIN_ASSEMBLY	151	train_set
206	1	0.978846	0.021154	5.61e-15	3.23e-09	6.73e-29	1.62e-20	1.44e-17	3.13e-15	8.02e-21	1.41e-24	2.67e-21	5.31e-21	4j8p_1	4ici_1	1	2	4	1	4j8p	223507	e4j8pA1	AUTO_NONREP	2007.2.1.3	A	A:23-178	A:4-159	A7VAB4	a/b three-layered sandwiches	Flavodoxin-like	Flavoproteins/Phosphotyrosine protein phosphatases-like	Flavoproteins	Flavodoxin_4	NOT_DOMAIN_ASSEMBLY	155	train_set
207	1	0.906651	0.085958	5.74e-11	3.09e-12	3.66e-11	0.00739061	2.09e-08	1.3e-17	1.12e-15	3.75e-20	7.72e-17	4.81e-19	4q5t_1	4k3f_1	1	2	6	1	4q5t	1523563	e4q5tA1	AUTO_NONREP	7523.1.1.38	A	A:112-233	A:89-210	I6L927	a/b three-layered sandwiches	NO_X_NAME	NO_H_NAME	Periplasmic binding protein-like II	Lipoprotein_9_2nd	NOT_DOMAIN_ASSEMBLY	121	train_set
208	1	0.997926	0.00207399	6.19e-15	1.51e-10	2.44e-28	2.95e-20	3.68e-17	7.3e-16	1.17e-21	2.61e-24	1.51e-20	1.41e-20	4ici_1	4ici_1	1	2	4	1	4ici	154718	e4iciA1	AUTO_NONREP	2007.2.1.3	A	A:32-190	A:13-171	B7AGU1	a/b three-layered sandwiches	Flavodoxin-like	Flavoproteins/Phosphotyrosine protein phosphatases-like	Flavoproteins	Flavodoxin_4	NOT_DOMAIN_ASSEMBLY	158	train_set
209	1	0.989642	0.0103584	1.42e-15	2.83e-09	4.03e-28	5.32e-28	3.88e-21	8.16e-19	1.05e-22	4.39e-32	2e-21	1.01e-25	2icc_1	2pnd_1	1	2	4	1	2icc	162470	e2iccA1	AUTO_NONREP	11.1.1.243	A	A:0-118	A:1-119	Q9Y279	beta sandwiches	Immunoglobulin-like beta-sandwich	Immunoglobulin-related	Immunoglobulin/Fibronectin type III/E set domains/PapD-like	V-set_9	NOT_DOMAIN_ASSEMBLY	118	train_set
210	1	0.877109	0.122499	9.27e-07	0.000370391	1.2e-14	2.04e-05	8.49e-09	1.77e-08	5.89e-10	2.06e-15	3e-13	3.27e-17	2jls_1	2wv9_1	1	2	4	1	2jls	352983	e2jlsA2	AUTO_NONREP	2004.1.1.93	A	A:176-311	A:9-144	Q2YHF0	a/b three-layered sandwiches	P-loop domains-like	P-loop domains-related	P-loop containing nucleoside triphosphate hydrolases	Flavi_DEAD	NOT_DOMAIN_ASSEMBLY	135	train_set
211	1	0.885426	0.11422	6.29e-07	0.000327458	1.82e-14	2.65e-05	1.11e-08	1.78e-08	4.38e-10	3.07e-15	4.59e-13	5.08e-17	2jlq_1	2wv9_1	1	2	4	1	2jlq	1233412	e2jlqA6	AUTO_NONREP	2004.1.1.93	A	A:168-311	A:1-144	Q2YHF0	a/b three-layered sandwiches	P-loop domains-like	P-loop domains-related	P-loop containing nucleoside triphosphate hydrolases	Flavi_DEAD	NOT_DOMAIN_ASSEMBLY	143	train_set
212	1	0.999993	6.68e-06	2.21e-20	5.06e-10	1.76e-31	1.94e-31	2.09e-23	1.55e-19	1.63e-24	5.54e-34	4.84e-19	2.39e-25	1ain_1	3brx_2	1	2	4	1	1ain	1390261	e1ainA2	AUTO_NONREP	176.1.1.3	A	A:246-319	A:241-314	P04083	alpha arrays	NO_X_NAME	NO_H_NAME	Annexin	Annexin	NOT_DOMAIN_ASSEMBLY	73	train_set
213	1	0.978223	0.0172015	3.73e-17	0.00457578	3.43e-31	1.04e-18	3.59e-16	7.4e-13	6.71e-16	9.62e-23	6.72e-15	4.74e-20	2oei_1	2oei_1	1	2	4	1	2oei	44666	e2oeiA1	AUTO_NONREP	64.1.1.1	A	A:253-285	A:2-34	O00213	beta meanders	WW domain-like	NO_H_NAME	WW domain	WW	NOT_DOMAIN_ASSEMBLY	32	train_set
214	1	0.878332	0.121668	1.43e-10	4.52e-08	6.17e-21	1.05e-11	3.79e-11	1.11e-13	1.23e-16	1.9e-20	1.2e-17	1.15e-16	3mf6_1	3zse_1	1	2	4	1	3mf6	404907	e3mf6A1	AUTO_NONREP	10.1.1.12	A	A:0-192	A:1-193	Q8GMV7	beta sandwiches	jelly-roll	Concanavalin A-like	Concanavalin A-like lectins/glucanases	Glyco_hydro_11	NOT_DOMAIN_ASSEMBLY	192	train_set
215	1	0.999142	0.000858105	2.76e-16	6.04e-12	5.82e-26	1.78e-17	6.45e-22	9.02e-25	2.36e-20	1.4e-40	3.15e-24	1.82e-22	1m3h_1	1ko9_1	1	2	4	1	1m3h	73389	e1m3hA2	AUTO_NONREP	331.1.1.3	A	A:12-135	A:4-127	O15527	a+b two layers	TBP-like	NO_H_NAME	TATA-box binding protein-like	OGG_N	NOT_DOMAIN_ASSEMBLY	123	train_set
216	1	0.0478703	0.879973	5.22e-06	0.0721514	1.25e-17	1.13e-18	1.21e-12	3.25e-10	7.34e-15	4.9e-14	1.36e-12	1.36e-13	3fl2_1	3fl2_1	2	4	1	2	3fl2	170033	e3fl2A1	AUTO_NONREP	376.1.1.27	A	A:675-793	A:6-124	Q96T88	few secondary structure elements	RING/U-box-like	RING/U-box-like	RING/U-box	zf-C3HC4_4	NOT_DOMAIN_ASSEMBLY	118	train_set
217	1	0.979549	0.0204494	5.1e-10	1.82e-06	1.26e-20	3.3e-18	1.27e-13	1.81e-09	5.13e-15	4.4e-21	1.36e-15	3.91e-17	4zxo_1	4cd4_1	1	2	4	1	4zxo	1843881	e4zxoA1	AUTO_NONREP	2002.1.1.81	A	A:30-373	A:8-344	A7LW88	a/b barrels	TIM beta/alpha-barrel	NO_H_NAME	TIM barrels	Glyco_hydro_26	NOT_DOMAIN_ASSEMBLY	336	train_set
218	1	0.988687	0.0110845	7.75e-10	1.04e-06	1.02e-07	0.000226107	1.88e-07	1.1e-06	3.87e-14	2.92e-10	5.93e-14	1.03e-16	3n1r_1	3k7g_1	1	2	6	1	3n1r	392565	e3n1rA1	AUTO_NONREP	307.1.1.1	A	A:40-189	A:5-154	Q62226	a+b two layers	NO_X_NAME	NO_H_NAME	Hedgehog/DD-peptidase	HH_signal	NOT_DOMAIN_ASSEMBLY	149	train_set
219	1	0.530171	0.219526	9.35e-07	0.250302	5.94e-18	1.65e-16	3.68e-14	1.21e-11	6.45e-11	1.15e-19	2.73e-12	1.48e-15	3nvj_1	3nvj_1	1	4	2	1	3nvj	141194	e3nvjA1	AUTO_NONREP	526.1.1.1	A	A:54-424	A:18-386	Q03103	alpha bundles	NO_X_NAME	NO_H_NAME	ERO1-like	ERO1	NOT_DOMAIN_ASSEMBLY	368	train_set
220	1	0.917202	0.0827305	6.56e-06	4.7e-08	8.13e-21	6.13e-05	5.91e-16	1.7e-10	6.76e-17	4.03e-24	4.39e-12	9.01e-14	3su1_1	4nwk_1	1	2	6	1	3su1	152334	e3su1A1	AUTO_NONREP	1.1.5.13	A	A:981-1180	A:7-201	A8DG50	beta barrels	cradle loop barrel	RIFT-related	FMN-binding split barrel	Peptidase_S29	NOT_DOMAIN_ASSEMBLY	194	train_set
221	1	0.885098	0.113628	3.47e-06	2.8e-07	2.93e-19	0.00127015	1.98e-15	2.53e-08	2.02e-16	1.56e-22	9.14e-12	1.06e-13	3sv6_1	4nwk_1	1	2	6	1	3sv6	968485	e3sv6A1	AUTO_NONREP	1.1.5.13	A	A:980-1179	A:7-200	A8DG50	beta barrels	cradle loop barrel	RIFT-related	FMN-binding split barrel	Peptidase_S29	NOT_DOMAIN_ASSEMBLY	193	train_set
222	1	0.89083	0.108891	2.13e-10	0.000278947	8.81e-14	4.6e-13	1.5e-12	6.82e-18	9.85e-18	2.16e-20	1.01e-10	6.4e-18	4d3p_1	2e0t_1	1	2	4	1	4d3p	1699739	e4d3pA1	AUTO_NONREP	2007.2.3.2	A	A:59-205	A:7-147	Q8WTR2	a/b three-layered sandwiches	Flavodoxin-like	Flavoproteins/Phosphotyrosine protein phosphatases-like	(Phosphotyrosine protein) phosphatases II	DSPc	NOT_DOMAIN_ASSEMBLY	140	train_set
223	1	0.998068	0.0019316	1.86e-19	8.5e-09	3.42e-27	3.46e-19	7.1e-20	1.45e-14	1.84e-28	1.92e-37	3.37e-26	2.53e-28	4lmz_1	2ywk_1	1	2	4	1	4lmz	1313971	e4lmzA2	AUTO_NONREP	304.9.1.34	A	A:91-176	A:95-180	O95319	a+b two layers	Alpha-beta plaits	NO_H_NAME	RNA-binding domain, RBD	RRM_1_2	NOT_DOMAIN_ASSEMBLY	85	train_set
224	1	0.747832	0.225042	1.05e-10	0.0271236	6.22e-17	4.67e-12	5.57e-14	1.71e-06	8.02e-14	2.57e-18	2.83e-16	2.1e-13	2owc_1	2owc_1	1	2	4	1	2owc	163894	e2owcA1	AUTO_NONREP	2002.1.1.100	A	A:1-500	A:4-502	O87172	a/b barrels	TIM beta/alpha-barrel	NO_H_NAME	TIM barrels	Glyco_hydro_77	NOT_DOMAIN_ASSEMBLY	498	train_set
225	1	0.959147	0.0407773	1.98e-06	7.4e-05	7.49e-17	6.21e-13	3.87e-09	6.25e-13	1.17e-08	2.18e-19	1.16e-14	9.9e-16	4b9c_1	4b9c_1	1	2	4	1	4b9c	1098095	e4b9cA1	AUTO_NONREP	11.1.5.10	A	A:1-150	A:1-150	A3DBH1	beta sandwiches	Immunoglobulin-like beta-sandwich	Immunoglobulin-related	Common fold of diphtheria toxin/transcription factors/cytochrome f	CBM_3	NOT_DOMAIN_ASSEMBLY	149	train_set
226	1	0.0226014	0.977399	1.33e-15	3.54e-10	3.84e-15	1.93e-21	2.01e-12	2.39e-18	3.54e-16	1.82e-28	1.55e-16	2.55e-19	5fgm_1	5fgm_1	2	1	4	1	5fgm	1780327	e5fgmA1	AUTO_NONREP	101.1.1.358	A	A:143-207	A:5-69	Q7AKG9	alpha arrays	HTH	HTH	tri-helical	Sigma70_r4_2	NOT_DOMAIN_ASSEMBLY	64	train_set
227	1	0.97084	0.0291598	4.79e-13	9.58e-09	9.5e-27	1.97e-14	1.56e-17	8.14e-18	6.3e-16	9.57e-19	5.94e-18	3.52e-20	5l33_1	5l33_1	1	2	4	1	5l33	1948932	e5l33A1	AUTO_NONREP	243.1.1.44	A	A:-1-104	A:3-108	NO_UNP	a+b two layers	Cystatin-like	NO_H_NAME	NTF2-like	SnoaL_1	NOT_DOMAIN_ASSEMBLY	105	train_set
228	1	0.999668	0.000332158	9.69e-11	3.12e-09	1.45e-25	2.99e-16	2.08e-17	3.71e-12	2.04e-20	1.05e-24	2.69e-19	8.04e-16	5ao8_1	1d0k_1	1	2	4	1	5ao8	1883239	e5ao8A2	AUTO_NONREP	144.1.1.1	A	A:350-419	A:349-418	Q9HX28	alpha arrays	NO_X_NAME	NO_H_NAME	PGBD-like	PG_binding_1	NOT_DOMAIN_ASSEMBLY	69	train_set
229	1	0.999646	0.000354329	1.2e-10	3.52e-09	2.07e-25	4.09e-16	2.42e-17	4.8e-12	2.81e-20	1.45e-24	3.14e-19	9.37e-16	5anz_1	1d0k_1	1	2	4	1	5anz	1866862	e5anzA2	AUTO_NONREP	144.1.1.1	A	A:349-420	A:348-419	Q9HX28	alpha arrays	NO_X_NAME	NO_H_NAME	PGBD-like	PG_binding_1	NOT_DOMAIN_ASSEMBLY	71	train_set
230	1	0.965683	0.0343173	3.54e-13	2.93e-09	1.52e-31	1.14e-18	6.25e-19	1.4e-23	3.51e-22	3.8e-39	4.52e-25	8.6e-21	4es6_1	3mw8_1	1	2	4	1	4es6	221984	e4es6A1	AUTO_NONREP	2007.1.8.2	A	A:3-38,A:163-251	A:6-41,A:166-254	P48246	a/b three-layered sandwiches	Flavodoxin-like	Class I glutamine amidotransferase-like	Uroporphyrinogen III synthase (U3S, HemD)	HEM4	NOT_DOMAIN_ASSEMBLY		train_set
231	1	0.94095	0.0590494	1.82e-11	3.46e-09	3.52e-18	8.23e-07	1.33e-11	1.3e-12	1.79e-15	3.35e-21	4.5e-15	5.32e-18	2zgv_1	16pk_1	1	2	6	1	2zgv	1945313	e2zgvA1	AUTO_NONREP	7532.1.1.1	A	A:2-190	A:6-194	P00558	a/b three-layered sandwiches	NO_X_NAME	NO_H_NAME	Phosphoglycerate kinase domain 1	PGK_N	NOT_DOMAIN_ASSEMBLY	188	train_set
232	1	0.999116	0.000884069	5.59e-17	3.19e-09	1.32e-26	2.39e-19	1.6e-17	1.32e-20	4.54e-23	8.16e-28	3.09e-18	3.55e-23	4dsi_1	1d8y_1	1	2	4	1	4dsi	235737	e4dsiA1	AUTO_NONREP	4964.1.1.8	A	A:668-791	A:373-496	E1C9K5	alpha arrays	NO_X_NAME	NO_H_NAME	helical bundle in Bacillus stearothermophilus-like DNA polymerase I	DNA_pol_A_2nd	NOT_DOMAIN_ASSEMBLY	123	train_set
233	1	0.594428	0.405505	2.43e-09	6.79e-05	7e-15	6.24e-15	1.31e-11	4.69e-11	2.6e-15	9.72e-14	7.67e-14	4.24e-17	4rg3_1	2ylx_1	1	2	4	1	4rg3	1401262	e4rg3A1	AUTO_NONREP	2003.1.2.283	A	A:148-382	A:156-390	C0STX7	a/b three-layered sandwiches	Rossmann-like	Rossmann-related	FAD/NAD(P)-binding domain	FMO-like_2nd	NOT_DOMAIN_ASSEMBLY	234	train_set
234	1	0.321789	0.667139	0.00982458	0.00124639	2.07e-08	7.78e-09	1.17e-06	5.15e-10	1.57e-07	1.11e-09	3.19e-11	2.79e-12	4n0d_1	3ffa_1	2	1	3	1	4n0d	1146309	e4n0dA1	AUTO_NONREP	135.1.1.2	A	A:45-165	A:47-167	P10824	alpha arrays	NO_X_NAME	NO_H_NAME	Transducin (alpha subunit), insertion domain	G-alpha	NOT_DOMAIN_ASSEMBLY	120	train_set
235	1	0.999741	0.000259206	7.39e-25	4.59e-14	1.02e-17	4.67e-22	1.79e-14	1.34e-21	1.87e-21	1.11e-28	2.95e-23	4.27e-27	3f00_1	2nsq_1	1	2	4	1	3f00	136281	e3f00A1	AUTO_NONREP	11.2.1.13	A	A:1-265	A:18-143	P21579	beta sandwiches	Immunoglobulin-like beta-sandwich	NO_H_NAME	C2 domain	C2_2	NOT_DOMAIN_ASSEMBLY	125	train_set
236	1	0.897711	0.102244	2.56e-11	4.52e-05	1.07e-08	3.09e-09	2.24e-11	6.17e-09	1.96e-11	6.36e-16	4.24e-13	2.95e-14	3c5k_1	3c5k_1	1	2	4	1	3c5k	167066	e3c5kA1	AUTO_NONREP	376.1.1.24	A	A:0-107	A:2-109	Q9UBN7	few secondary structure elements	RING/U-box-like	RING/U-box-like	RING/U-box	zf-UBP	NOT_DOMAIN_ASSEMBLY	107	train_set
237	1	0.999968	3.79e-06	1.32e-19	2.77e-05	3.52e-17	1.25e-19	1.89e-18	1.64e-18	2.06e-21	4.02e-27	3.12e-17	2.53e-22	4ggc_1	4gga_1	1	4	2	1	4ggc	986723	e4ggcA1	AUTO_NONREP	5.1.4.44	A	A:160-472	A:1-313	Q12834	beta duplicates or obligate multimers	beta-propeller-like	beta-propeller	7-bladed	ANAPC4_WD40_6	NOT_DOMAIN_ASSEMBLY	312	train_set
238	1	0.927264	0.0727362	1.17e-15	1.84e-08	1.26e-22	5.74e-13	1.07e-15	5.76e-16	4.02e-18	1.98e-26	3.37e-18	3.06e-14	2b9e_1	2b9e_1	1	2	4	1	2b9e	1030970	e2b9eA2	MANUAL_REP	304.137.1.3	A	A:133-211	A:9-87	Q96P11	a+b two layers	Alpha-beta plaits	NO_H_NAME	NOL1/NOP2/sun N-terminal ferredoxin-like domain	KOG2360	NOT_DOMAIN_ASSEMBLY	78	train_set
239	1	0.988731	0.0112402	4.19e-13	2.85e-05	1.41e-12	9.1e-08	2.06e-10	4.2e-11	7.36e-13	5.53e-18	1.27e-13	5.52e-18	2e0p_1	2yih_1	1	2	4	1	2e0p	2528378	e2e0pA1	AUTO_NONREP	12.1.1.90	A	A:403-515	A:403-515	A3DD30	beta sandwiches	Glycosyl hydrolase domain-like	NO_H_NAME	Glycosyl hydrolase domain	Alpha-L-AF_C	NOT_DOMAIN_ASSEMBLY	112	train_set
240	1	0.988691	0.0112728	3.32e-13	3.57e-05	1.43e-12	7.88e-08	2.13e-10	5.02e-11	8.39e-13	7.65e-18	1.48e-13	5.52e-18	2eex_1	2yih_1	1	2	4	1	2eex	1248327	e2eexA4	AUTO_NONREP	12.1.1.90	A	A:403-515	A:403-515	A3DD30	beta sandwiches	Glycosyl hydrolase domain-like	NO_H_NAME	Glycosyl hydrolase domain	Alpha-L-AF_C	NOT_DOMAIN_ASSEMBLY	112	train_set
241	1	0.957726	0.0361681	2.4e-07	0.00610443	7.5e-16	3.26e-07	1.62e-10	5.53e-07	2.11e-09	1.34e-13	1.8e-12	5.43e-14	4ams_1	4ams_1	1	2	4	1	4ams	2528132	e4amsA1	AUTO_NONREP	601.35.1.1	A	A:201-360	A:220-379	G5CQN7	alpha bundles	Four-helical up-and-down bundle	NO_H_NAME	Nucleotidyl transferase L544 helical domain	EUF08113	NOT_DOMAIN_ASSEMBLY	159	train_set
242	1	0.89785	0.000665939	0.101484	2.66e-10	1.76e-24	2.23e-14	4.3e-16	2.03e-18	2.86e-18	1.63e-11	6.33e-16	1.79e-17	1zgk_1	2vpj_1	1	3	2	1	1zgk	2187	e1zgkA1	MANUAL_REP	5.1.3.16	A	A:322-609	A:21-308	Q14145	beta duplicates or obligate multimers	beta-propeller-like	beta-propeller	6-bladed	Kelch_1	NOT_DOMAIN_ASSEMBLY	287	train_set
243	1	0.598231	0.401769	9.29e-13	2.2e-07	5.36e-22	1.25e-17	2.1e-14	5.73e-18	6.38e-17	1.05e-19	7.77e-17	3.38e-19	4mzj_1	2qac_1	1	2	4	1	4mzj	1199415	e4mzjA3	AUTO_NONREP	108.1.1.41	A	A:140-204	A:81-145	Q8I4W8	alpha arrays	EF-hand	EF-hand-related	EF-hand	EF-hand_7_8	NOT_DOMAIN_ASSEMBLY	64	train_set
244	1	0.665807	0.0659492	6.38e-06	0.268237	1.43e-13	2.63e-17	4.45e-17	3.52e-17	5.74e-22	2.84e-21	1.57e-14	2.34e-17	3rlo_1	4l5q_1	1	4	2	1	3rlo	149514	e3rloA2	AUTO_NONREP	2.1.1.198	A	A:674-770	A:108-200	Q16666	beta barrels	OB-fold	NO_H_NAME	Nucleic acid-binding proteins	HIN_C	NOT_DOMAIN_ASSEMBLY	92	train_set
245	1	0.869792	0.130175	5.04e-11	5.39e-07	8.78e-15	3.22e-05	1.92e-08	1.08e-08	3.03e-11	1.82e-13	3.9e-14	2.33e-14	4tuu_1	5ncz_1	1	2	6	1	4tuu	1388486	e4tuuA4	AUTO_NONREP	11.2.1.7	A	A:320-483	A:218-381	P42336	beta sandwiches	Immunoglobulin-like beta-sandwich	NO_H_NAME	C2 domain	PI3K_C2	NOT_DOMAIN_ASSEMBLY	163	train_set
246	1	0.800611	0.190344	2.83e-05	4.76e-07	3.35e-19	0.00901586	1.39e-15	1.28e-09	9.65e-17	7e-23	1.88e-11	5.41e-13	5eqq_1	4nwk_1	1	2	6	1	5eqq	1724047	e5eqqA1	AUTO_NONREP	1.1.5.13	A	A:990-1179	A:15-190	C1KIK8	beta barrels	cradle loop barrel	RIFT-related	FMN-binding split barrel	Peptidase_S29	NOT_DOMAIN_ASSEMBLY	175	train_set
247	1	0.955408	0.0445786	1.38e-05	2.77e-14	8.14e-19	4.33e-09	2.31e-11	2.29e-15	1.71e-16	5.35e-25	1.24e-16	2.82e-19	1wxr_1	1wxr_1	1	2	3	1	1wxr	1097101	e1wxrA1	MANUAL_REP	1.1.5.43	A	A:1-256	A:1-256	O88093	beta barrels	cradle loop barrel	RIFT-related	FMN-binding split barrel	Peptidase_S6_N	NOT_DOMAIN_ASSEMBLY	255	train_set
248	1	0.6825	0.317483	4.73e-11	1.68e-05	5.13e-20	6.73e-15	3.6e-15	6.6e-11	4.97e-16	2.81e-22	4.63e-13	4.86e-15	4a8u_1	2qim_1	1	2	4	1	4a8u	977554	e4a8uA1	AUTO_NONREP	331.3.1.15	A	A:1-159	A:1-159	P43183	a+b two layers	TBP-like	NO_H_NAME	Bet v1-like	Polyketide_cyc2	NOT_DOMAIN_ASSEMBLY	158	train_set
249	1	0.660597	0.3394	3.03e-11	3.44e-06	1.02e-19	1.07e-14	4.62e-15	3.56e-11	3.22e-16	1.48e-22	3.41e-13	5.26e-15	1fm4_1	2qim_1	1	2	4	1	1fm4	6302	e1fm4A1	MANUAL_REP	331.3.1.15	A	A:1-159	A:1-159	P43185	a+b two layers	TBP-like	NO_H_NAME	Bet v1-like	Polyketide_cyc2	NOT_DOMAIN_ASSEMBLY	158	train_set
250	1	0.998892	0.00110755	1.34e-08	6.44e-13	2.62e-21	1.94e-13	5.1e-13	7.05e-21	3.03e-14	3.05e-24	3.74e-16	1.81e-17	1wp6_1	1wp6_1	1	2	3	1	1wp6	41804	e1wp6A1	AUTO_NONREP	12.1.1.10	A	A:399-485	A:399-485	P19571	beta sandwiches	Glycosyl hydrolase domain-like	NO_H_NAME	Glycosyl hydrolase domain	DUF1939	NOT_DOMAIN_ASSEMBLY	86	train_set
251	1	0.00647336	0.00653503	0.985837	1.5e-07	0.0011438	5.74e-15	6.14e-14	9.91e-06	1.12e-06	1.03e-18	1.24e-13	1.24e-15	4o9w_1	4o56_1	3	2	1	3	4o9w	1322882	e4o9wA1	AUTO_NONREP	292.2.1.11	A	A:495-594	A:123-222	P53350	a+b two layers	RIP/Polo-box domain	NO_H_NAME	Polo-box domain	POLO_box	NOT_DOMAIN_ASSEMBLY	99	train_set
252	1	0.999614	0.000385552	3.87e-17	4.27e-12	2.25e-31	3.85e-13	3.44e-16	1.3e-18	2.02e-15	1.02e-19	6.02e-16	1.24e-16	5acf_1	4b5q_1	1	2	4	1	5acf	1779971	e5acfA1	AUTO_NONREP	11.1.1.93	A	A:1-235	A:1-235	A0A0S2GKZ1	beta sandwiches	Immunoglobulin-like beta-sandwich	Immunoglobulin-related	Immunoglobulin/Fibronectin type III/E set domains/PapD-like	Glyco_hydro_61	NOT_DOMAIN_ASSEMBLY	234	train_set
253	1	0.90354	0.0938454	4.17e-10	0.00261439	1.1e-16	3.12e-13	1.09e-11	2.36e-14	3.85e-15	5.66e-21	1.93e-14	2.27e-16	1ddi_1	1frq_1	1	2	4	1	1ddi	1128374	e1ddiA3	AUTO_NONREP	3687.1.1.2	A	A:282-383	A:57-158	P38038	alpha bundles	NO_X_NAME	NO_H_NAME	NADPH-cytochrome p450 reductase helical insertion domain	UNK_F_TYPE	NOT_DOMAIN_ASSEMBLY	101	train_set
254	1	0.999756	0.000243227	1.6e-12	5.36e-07	1.53e-19	5.63e-07	3.08e-11	7.53e-23	3.93e-15	6.91e-16	1.05e-13	9.88e-18	2cio_1	1iwd_1	1	2	6	1	2cio	160592	e2cioA1	AUTO_NONREP	219.1.1.194	A	A:1-212	A:1-212	P00784	a+b complex topology	Cysteine proteinases-like	NO_H_NAME	Cysteine proteinases	Peptidase_C1	NOT_DOMAIN_ASSEMBLY	211	train_set
255	1	0.999794	0.000204944	1.71e-12	5.59e-07	6.02e-20	5.92e-07	1.21e-11	2.45e-23	2.16e-15	2.41e-16	7.79e-14	1.02e-17	1bp4_1	1iwd_1	1	2	6	1	1bp4	82349	e1bp4A1	AUTO_NONREP	219.1.1.194	A	A:1-212	A:1-212	P00784	a+b complex topology	Cysteine proteinases-like	NO_H_NAME	Cysteine proteinases	Peptidase_C1	NOT_DOMAIN_ASSEMBLY	211	train_set
256	1	0.635713	0.364287	1.19e-12	2.08e-07	2.35e-20	1.28e-11	5.68e-12	5.62e-13	7.34e-19	1.08e-21	3.35e-19	3.03e-18	4hk9_1	3zse_1	1	2	4	1	4hk9	1142458	e4hk9A1	AUTO_NONREP	10.1.1.12	A	A:3-190	A:1-188	P36217	beta sandwiches	jelly-roll	Concanavalin A-like	Concanavalin A-like lectins/glucanases	Glyco_hydro_11	NOT_DOMAIN_ASSEMBLY	187	train_set
257	1	0.999998	1.97e-06	2.61e-19	3.4e-14	7.23e-28	6.45e-27	9.55e-21	2.25e-16	8.29e-28	1.09e-21	1.85e-23	3.26e-23	2bql_1	1hfx_1	1	2	4	1	2bql	83046	e2bqlA1	AUTO_NONREP	235.1.1.9	A	A:1-130	A:1-130	P61626	a+b complex topology	NO_X_NAME	Lysozyme-like	Lysozyme-like	Lys	NOT_DOMAIN_ASSEMBLY	129	train_set
258	1	0.449505	0.241425	4.59e-09	7.69e-07	1.11e-09	0.309069	1.56e-09	8.51e-14	9.09e-13	2.62e-16	7.24e-13	6.06e-09	1xs5_1	4k3f_1	1	6	2	1	1xs5	1518783	e1xs5A3	MANUAL_REP	7523.1.1.38	A	A:87-200	A:83-196	O07950	a/b three-layered sandwiches	NO_X_NAME	NO_H_NAME	Periplasmic binding protein-like II	Lipoprotein_9_2nd	NOT_DOMAIN_ASSEMBLY	113	train_set
259	1	0.99169	0.0083087	6.06e-11	8.47e-07	1.23e-17	7.74e-13	6.97e-14	1.01e-19	1.02e-20	2.39e-23	1.06e-14	2.48e-19	3ds8_1	3ds8_1	1	2	4	1	3ds8	2600450	e3ds8A1	AUTO_NONREP	7579.1.1.31	A	A:2-254	A:2-254	NO_UNP	a/b three-layered sandwiches	NO_X_NAME	NO_H_NAME	alpha/beta-Hydrolases	DUF915	NOT_DOMAIN_ASSEMBLY	252	train_set
260	1	0.927608	0.0722301	1.83e-09	0.000156774	1.68e-13	4.95e-06	7.51e-08	5.94e-16	5.49e-10	5.51e-13	4.13e-11	3.73e-16	4lby_1	3u2q_1	1	2	4	1	4lby	1102492	e4lbyA2	AUTO_NONREP	1.1.8.3	A	A:313-405	A:312-404	P60338	beta barrels	cradle loop barrel	RIFT-related	Aminomethyltransferase beta-barrel domain	GTP_EFTU_D3	NOT_DOMAIN_ASSEMBLY	92	train_set
261	1	0.774857	0.225099	2.04e-09	4.37e-05	3.44e-11	6.31e-07	7.03e-09	3.51e-12	1.19e-12	2.5e-15	1.11e-12	8.15e-16	4o3m_1	4tmu_1	1	2	4	1	4o3m	1309423	e4o3mA2	AUTO_NONREP	102.1.1.18	A	A:1182-1291	A:543-652	P54132	alpha arrays	HhH/H2TH	SAM/DNA-glycosylase	SAM domain-like	HRDC	NOT_DOMAIN_ASSEMBLY	109	train_set
262	1	0.999993	6.88e-06	1.6e-20	2.05e-14	3.99e-29	4.05e-27	6.3e-21	4.12e-18	1.01e-25	4.77e-27	3.75e-22	1.46e-22	1jug_1	1hfx_1	1	2	4	1	1jug	82862	e1jugA1	AUTO_NONREP	235.1.1.9	A	A:1-125	A:1-125	P37156	a+b complex topology	NO_X_NAME	Lysozyme-like	Lysozyme-like	Lys	NOT_DOMAIN_ASSEMBLY	124	train_set
263	1	0.998856	0.00114386	8.67e-17	3.43e-09	2.48e-26	6.88e-19	2.75e-17	1.78e-20	7.19e-23	3.38e-27	5.45e-18	8.91e-23	4uqg_1	1d8y_1	1	2	4	1	4uqg	1412872	e4uqgA2	AUTO_NONREP	4964.1.1.8	A	A:668-791	A:371-494	E1C9K5	alpha arrays	NO_X_NAME	NO_H_NAME	helical bundle in Bacillus stearothermophilus-like DNA polymerase I	DNA_pol_A_2nd	NOT_DOMAIN_ASSEMBLY	123	train_set
264	1	0.999074	0.000926322	4.9e-17	3.35e-09	1.35e-26	1.32e-19	1.44e-17	9.91e-21	4.49e-23	6.82e-28	3.69e-18	2.7e-23	4dsk_1	1d8y_1	1	2	4	1	4dsk	1236788	e4dskA11	AUTO_NONREP	4964.1.1.8	A	A:669-792	A:372-495	E1C9K5	alpha arrays	NO_X_NAME	NO_H_NAME	helical bundle in Bacillus stearothermophilus-like DNA polymerase I	DNA_pol_A_2nd	NOT_DOMAIN_ASSEMBLY	123	train_set
265	1	0.906683	0.0932705	2.01e-06	4.42e-05	1.74e-15	3.12e-14	6.84e-11	1.93e-11	5.72e-13	5.16e-17	2.31e-12	1.75e-13	1gw1_1	4cd4_1	1	2	4	1	1gw1	94613	e1gw1A1	AUTO_NONREP	2002.1.1.81	A	A:43-421	A:1-376	P49424	a/b barrels	TIM beta/alpha-barrel	NO_H_NAME	TIM barrels	Glyco_hydro_26	NOT_DOMAIN_ASSEMBLY	375	train_set
266	1	0.999951	4.86e-05	1.05e-16	7.54e-13	1.09e-28	9.04e-27	1.2e-20	1.81e-16	5.14e-20	5.38e-26	2.06e-20	3.25e-22	1b9o_1	1hfx_1	1	2	4	1	1b9o	7419	e1b9oA1	MANUAL_REP	235.1.1.9	A	A:1-123	A:1-123	P00709	a+b complex topology	NO_X_NAME	Lysozyme-like	Lysozyme-like	Lys	NOT_DOMAIN_ASSEMBLY	122	train_set
267	1	0.999938	6.18e-05	8.64e-17	5.32e-13	2.11e-28	1.91e-26	3.17e-20	2.55e-16	3.52e-20	1.8e-25	1.85e-20	5.16e-22	1a4v_1	1hfx_1	1	2	4	1	1a4v	83317	e1a4vA1	AUTO_NONREP	235.1.1.9	A	A:1-123	A:1-123	P00709	a+b complex topology	NO_X_NAME	Lysozyme-like	Lysozyme-like	Lys	NOT_DOMAIN_ASSEMBLY	122	train_set
268	1	0.992126	0.0078736	2.29e-09	1.48e-10	6.91e-14	6.12e-10	4.44e-11	2.16e-12	9.39e-15	2.65e-19	4.62e-16	3.16e-14	1c92_1	1c8y_1	1	2	3	1	1c92	95100	e1c92A1	AUTO_NONREP	2002.1.1.443	A	A:6-270	A:1-265	P04067	a/b barrels	TIM beta/alpha-barrel	NO_H_NAME	TIM barrels	Glyco_hydro_18_1	NOT_DOMAIN_ASSEMBLY	264	train_set
269	1	0.991668	0.00833222	1.34e-09	9.6e-11	7.23e-14	5.98e-10	4.48e-11	5.29e-12	8.08e-15	7.12e-19	3.42e-16	3.23e-14	1c91_1	1c8y_1	1	2	3	1	1c91	95101	e1c91A1	AUTO_NONREP	2002.1.1.443	A	A:6-270	A:1-265	P04067	a/b barrels	TIM beta/alpha-barrel	NO_H_NAME	TIM barrels	Glyco_hydro_18_1	NOT_DOMAIN_ASSEMBLY	264	train_set
270	1	0.773141	0.225	4.42e-05	0.000434525	2.25e-12	0.00138011	1.25e-07	1.07e-07	1.32e-08	6.94e-13	3.99e-11	1.09e-14	2v6i_1	2wv9_1	1	2	6	1	2v6i	1233396	e2v6iA2	AUTO_NONREP	2004.1.1.93	A	A:2-135	A:2-135	Q32ZD5	a/b three-layered sandwiches	P-loop domains-like	P-loop domains-related	P-loop containing nucleoside triphosphate hydrolases	Flavi_DEAD	NOT_DOMAIN_ASSEMBLY	133	train_set
271	1	0.980861	0.0191391	2.11e-18	1.37e-08	5.83e-25	1.36e-15	2.34e-12	1.35e-15	1.08e-19	8.69e-22	1.8e-19	1.9e-22	1up1_1	2ywk_1	1	2	4	1	1up1	63834	e1up1A1	AUTO_NONREP	304.9.1.74	A	A:103-181	A:101-179	P09651	a+b two layers	Alpha-beta plaits	NO_H_NAME	RNA-binding domain, RBD	RRM_1_5	NOT_DOMAIN_ASSEMBLY	78	train_set
272	1	0.81572	0.184269	4.61e-06	5.96e-06	7.16e-15	1.9e-09	5.28e-10	2.94e-15	3.44e-12	1.24e-17	2.25e-11	4.25e-15	1dpe_1	1dpe_1	1	2	4	1	1dpe	1298152	e1dpeA2	MANUAL_REP	304.136.1.2	A	A:16-156	A:16-156	P23847	a+b two layers	Alpha-beta plaits	NO_H_NAME	Oligo-peptide binding protein (OPPA) insertion domain	SBP_bac_5_1st	NOT_DOMAIN_ASSEMBLY	140	train_set
273	1	0.999996	4.2e-06	5.92e-21	3.53e-15	7.43e-29	5.94e-27	1.64e-21	4.8e-17	2.31e-26	1.67e-23	2.21e-24	4.15e-23	1gdw_1	1hfx_1	1	2	4	1	1gdw	83173	e1gdwA1	AUTO_NONREP	235.1.1.9	A	A:1-130	A:1-130	P61626	a+b complex topology	NO_X_NAME	Lysozyme-like	Lysozyme-like	Lys	NOT_DOMAIN_ASSEMBLY	129	train_set
274	1	0.999999	1.43e-06	8.64e-23	8.33e-17	2.52e-30	1.79e-28	2.29e-22	2.33e-19	2.44e-27	4.35e-25	1.42e-25	9.05e-24	1jkb_1	1hfx_1	1	2	4	1	1jkb	83066	e1jkbA1	AUTO_NONREP	235.1.1.9	A	A:1-130	A:1-130	P61626	a+b complex topology	NO_X_NAME	Lysozyme-like	Lysozyme-like	Lys	NOT_DOMAIN_ASSEMBLY	129	train_set
275	1	0.999998	1.54e-06	6.07e-22	2.28e-16	5.01e-30	2.33e-27	4.12e-22	3.5e-18	3.48e-27	1.66e-24	2.21e-25	1.6e-23	1jka_1	1hfx_1	1	2	4	1	1jka	83154	e1jkaA1	AUTO_NONREP	235.1.1.9	A	A:1-130	A:1-130	P61626	a+b complex topology	NO_X_NAME	Lysozyme-like	Lysozyme-like	Lys	NOT_DOMAIN_ASSEMBLY	129	train_set
276	1	0.999997	2.58e-06	4.15e-22	7.56e-16	1.26e-29	7.91e-27	6.21e-22	1.11e-17	4.87e-27	4.77e-24	3.1e-25	2.01e-23	1b5y_1	1hfx_1	1	2	4	1	1b5y	82976	e1b5yA1	AUTO_NONREP	235.1.1.9	A	A:1-130	A:1-130	P61626	a+b complex topology	NO_X_NAME	Lysozyme-like	Lysozyme-like	Lys	NOT_DOMAIN_ASSEMBLY	129	train_set
277	1	0.999997	3.31e-06	1.06e-21	8.83e-16	4.94e-30	1.85e-27	2.75e-22	1.96e-17	1.76e-27	4.41e-24	4.05e-25	1.9e-23	1ge0_1	1hfx_1	1	2	4	1	1ge0	83164	e1ge0A1	AUTO_NONREP	235.1.1.9	A	A:1-130	A:1-130	P61626	a+b complex topology	NO_X_NAME	Lysozyme-like	Lysozyme-like	Lys	NOT_DOMAIN_ASSEMBLY	129	train_set
278	1	0.999994	6.37e-06	6.43e-21	2.56e-15	3e-28	1.41e-25	3.73e-21	3.06e-17	4.2e-26	1.86e-22	1.95e-24	2.99e-22	1cj8_1	1hfx_1	1	2	4	1	1cj8	83156	e1cj8A1	AUTO_NONREP	235.1.1.9	A	A:1-130	A:1-130	P61626	a+b complex topology	NO_X_NAME	Lysozyme-like	Lysozyme-like	Lys	NOT_DOMAIN_ASSEMBLY	129	train_set
279	1	0.999998	2.47e-06	1.25e-21	2.01e-15	4.28e-29	1.19e-26	1.91e-21	2.67e-17	8.56e-27	2.24e-23	9.11e-25	2.05e-23	2hec_1	1hfx_1	1	2	4	1	2hec	82805	e2hecA1	AUTO_NONREP	235.1.1.9	A	A:1-130	A:1-130	P61626	a+b complex topology	NO_X_NAME	Lysozyme-like	Lysozyme-like	Lys	NOT_DOMAIN_ASSEMBLY	129	train_set
280	1	0.999998	2.29e-06	1.06e-19	1.2e-13	1.3e-27	2.02e-26	1.4e-20	1.17e-15	2.17e-27	1.07e-21	1.78e-23	3.04e-23	1ix0_1	1hfx_1	1	2	4	1	1ix0	82988	e1ix0A1	AUTO_NONREP	235.1.1.9	A	A:1-130	A:1-130	P61626	a+b complex topology	NO_X_NAME	Lysozyme-like	Lysozyme-like	Lys	NOT_DOMAIN_ASSEMBLY	129	train_set
281	1	0.999998	2.22e-06	6.84e-22	1.67e-15	1.59e-29	2.01e-26	1.12e-21	4.31e-17	7.14e-27	1.64e-23	5.53e-25	2.71e-23	2hed_1	1hfx_1	1	2	4	1	2hed	83035	e2hedA1	AUTO_NONREP	235.1.1.9	A	A:1-130	A:1-130	P61626	a+b complex topology	NO_X_NAME	Lysozyme-like	Lysozyme-like	Lys	NOT_DOMAIN_ASSEMBLY	129	train_set
282	1	0.999998	2.33e-06	5.47e-22	5.15e-16	1.51e-29	1.16e-26	3.42e-22	2.35e-18	3.94e-27	7.25e-25	4.57e-25	3.92e-23	1tay_1	1hfx_1	1	2	4	1	1tay	82716	e1tayA1	AUTO_NONREP	235.1.1.9	A	A:1-130	A:1-130	P61626	a+b complex topology	NO_X_NAME	Lysozyme-like	Lysozyme-like	Lys	NOT_DOMAIN_ASSEMBLY	129	train_set
283	1	0.999997	2.95e-06	6.61e-22	6.53e-16	4.91e-29	1.51e-26	1.2e-21	1.78e-17	4.72e-27	7.33e-23	7.37e-25	4.17e-23	1tcy_1	1hfx_1	1	2	4	1	1tcy	82964	e1tcyA1	AUTO_NONREP	235.1.1.9	A	A:1-130	A:1-130	P61626	a+b complex topology	NO_X_NAME	Lysozyme-like	Lysozyme-like	Lys	NOT_DOMAIN_ASSEMBLY	129	train_set
284	1	0.999997	3.14e-06	5.79e-22	1.53e-15	3.14e-29	1.34e-26	1.05e-21	2.54e-17	1.26e-26	2.36e-23	5.59e-25	3.48e-23	1tdy_1	1hfx_1	1	2	4	1	1tdy	82997	e1tdyA1	AUTO_NONREP	235.1.1.9	A	A:1-130	A:1-130	P61626	a+b complex topology	NO_X_NAME	Lysozyme-like	Lysozyme-like	Lys	NOT_DOMAIN_ASSEMBLY	129	train_set
285	1	0.999997	2.7e-06	4.95e-22	7.05e-16	4.21e-29	1.38e-26	1.32e-21	6.66e-18	4.83e-27	2.56e-23	4.09e-25	1.76e-23	1w08_1	1hfx_1	1	2	4	1	1w08	83135	e1w08A1	AUTO_NONREP	235.1.1.9	A	A:1-130	A:1-130	P61626	a+b complex topology	NO_X_NAME	Lysozyme-like	Lysozyme-like	Lys	NOT_DOMAIN_ASSEMBLY	129	train_set
286	1	0.999996	3.69e-06	5.38e-22	6.86e-16	6.12e-29	1.33e-26	1.09e-21	1.16e-17	6.63e-27	1.57e-23	6.11e-25	3.04e-23	1ip4_1	1hfx_1	1	2	4	1	1ip4	83231	e1ip4A1	AUTO_NONREP	235.1.1.9	A	A:1-130	A:1-130	P61626	a+b complex topology	NO_X_NAME	Lysozyme-like	Lysozyme-like	Lys	NOT_DOMAIN_ASSEMBLY	129	train_set
287	1	0.999998	2.12e-06	1.44e-22	6.52e-16	1.98e-29	4.4e-27	1.26e-21	8.35e-18	3.75e-27	5.83e-24	3.46e-25	1.01e-23	1gfj_1	1hfx_1	1	2	4	1	1gfj	83065	e1gfjA1	AUTO_NONREP	235.1.1.9	A	A:1-130	A:1-130	P61626	a+b complex topology	NO_X_NAME	Lysozyme-like	Lysozyme-like	Lys	NOT_DOMAIN_ASSEMBLY	129	train_set
288	1	0.999998	2.4e-06	5.59e-22	1.06e-15	2.43e-29	5.27e-27	1.33e-21	8.69e-18	6.43e-27	4.94e-23	5.17e-25	1.02e-23	1gb9_1	1hfx_1	1	2	4	1	1gb9	83195	e1gb9A1	AUTO_NONREP	235.1.1.9	A	A:1-130	A:1-130	P61626	a+b complex topology	NO_X_NAME	Lysozyme-like	Lysozyme-like	Lys	NOT_DOMAIN_ASSEMBLY	129	train_set
289	1	0.999997	3.26e-06	6.93e-22	2.11e-15	3.94e-29	1.12e-26	9.57e-22	1.18e-17	1.61e-26	2.22e-23	1.3e-24	2.07e-23	1gb8_1	1hfx_1	1	2	4	1	1gb8	82749	e1gb8A1	AUTO_NONREP	235.1.1.9	A	A:1-130	A:1-130	P61626	a+b complex topology	NO_X_NAME	Lysozyme-like	Lysozyme-like	Lys	NOT_DOMAIN_ASSEMBLY	129	train_set
290	1	0.999997	3.22e-06	9.98e-20	2.76e-14	2.7e-27	6.53e-27	1.25e-20	2.89e-16	1.27e-27	7.67e-22	9.6e-24	2.16e-23	2bqh_1	1hfx_1	1	2	4	1	2bqh	82993	e2bqhA1	AUTO_NONREP	235.1.1.9	A	A:1-130	A:1-130	P61626	a+b complex topology	NO_X_NAME	Lysozyme-like	Lysozyme-like	Lys	NOT_DOMAIN_ASSEMBLY	129	train_set
291	1	0.999996	3.51e-06	1.47e-19	4.07e-14	6.12e-27	2.79e-26	2.56e-20	3.77e-16	1.82e-27	8.34e-22	1.75e-23	7.57e-23	2bqj_1	1hfx_1	1	2	4	1	2bqj	83067	e2bqjA1	AUTO_NONREP	235.1.1.9	A	A:1-130	A:1-130	P61626	a+b complex topology	NO_X_NAME	Lysozyme-like	Lysozyme-like	Lys	NOT_DOMAIN_ASSEMBLY	129	train_set
292	1	0.999996	4.09e-06	1.61e-22	7.62e-16	1.49e-29	5.18e-27	3.99e-22	2.56e-17	5.53e-27	4.08e-24	1.59e-25	2.05e-23	1b5x_1	1hfx_1	1	2	4	1	1b5x	83103	e1b5xA1	AUTO_NONREP	235.1.1.9	A	A:1-130	A:1-130	P61626	a+b complex topology	NO_X_NAME	Lysozyme-like	Lysozyme-like	Lys	NOT_DOMAIN_ASSEMBLY	129	train_set
293	1	0.999997	3.01e-06	2.36e-22	9.31e-16	4.77e-29	1.22e-26	1.59e-21	1.02e-17	4.83e-27	5.89e-24	3.69e-25	1.2e-23	1oui_1	1hfx_1	1	2	4	1	1oui	82721	e1ouiA1	AUTO_NONREP	235.1.1.9	A	A:1-130	A:1-130	P61626	a+b complex topology	NO_X_NAME	Lysozyme-like	Lysozyme-like	Lys	NOT_DOMAIN_ASSEMBLY	129	train_set
294	1	0.999997	3.48e-06	1.03e-21	1.01e-15	4.89e-29	2.21e-26	1.88e-21	1.29e-17	1.25e-26	2.05e-23	8.19e-25	3.16e-23	1gf6_1	1hfx_1	1	2	4	1	1gf6	83080	e1gf6A1	AUTO_NONREP	235.1.1.9	A	A:1-130	A:1-130	P61626	a+b complex topology	NO_X_NAME	Lysozyme-like	Lysozyme-like	Lys	NOT_DOMAIN_ASSEMBLY	129	train_set
295	1	0.999996	4.02e-06	1.16e-21	1.2e-15	5.55e-29	2.53e-26	1.83e-21	1.79e-17	9.39e-27	3.28e-23	6.52e-25	3.96e-23	1oub_1	1hfx_1	1	2	4	1	1oub	82797	e1oubA1	AUTO_NONREP	235.1.1.9	A	A:1-130	A:1-130	P61626	a+b complex topology	NO_X_NAME	Lysozyme-like	Lysozyme-like	Lys	NOT_DOMAIN_ASSEMBLY	129	train_set
296	1	0.999996	4.17e-06	9.4e-22	1.26e-15	1.05e-28	2.38e-26	3.11e-21	2.65e-17	3.29e-26	1.89e-23	2.14e-24	4.13e-23	1gf7_1	1hfx_1	1	2	4	1	1gf7	82977	e1gf7A1	AUTO_NONREP	235.1.1.9	A	A:1-130	A:1-130	P61626	a+b complex topology	NO_X_NAME	Lysozyme-like	Lysozyme-like	Lys	NOT_DOMAIN_ASSEMBLY	129	train_set
297	1	0.999998	2.01e-06	2.14e-22	8.8e-16	7.77e-30	2.6e-28	2.61e-22	8.29e-20	5.3e-28	2.67e-25	1.71e-25	1.42e-24	1di5_1	1hfx_1	1	2	4	1	1di5	82747	e1di5A1	AUTO_NONREP	235.1.1.9	A	A:1-130	A:1-129	P61626	a+b complex topology	NO_X_NAME	Lysozyme-like	Lysozyme-like	Lys	NOT_DOMAIN_ASSEMBLY	128	train_set
298	1	0.999996	4.23e-06	3.11e-21	2.64e-15	1.09e-28	2e-26	1.9e-21	7.6e-18	1.11e-26	5.51e-23	2.69e-24	1.24e-22	1ip5_1	1hfx_1	1	2	4	1	1ip5	82737	e1ip5A1	AUTO_NONREP	235.1.1.9	A	A:1-130	A:1-130	P61626	a+b complex topology	NO_X_NAME	Lysozyme-like	Lysozyme-like	Lys	NOT_DOMAIN_ASSEMBLY	129	train_set
299	1	0.999997	2.7e-06	5.16e-22	5.64e-16	7.05e-29	1.67e-27	1.43e-21	2.06e-18	5.38e-27	4.21e-24	3.54e-25	7.51e-24	1gbo_1	1hfx_1	1	2	4	1	1gbo	82868	e1gboA1	AUTO_NONREP	235.1.1.9	A	A:1-130	A:1-130	P61626	a+b complex topology	NO_X_NAME	Lysozyme-like	Lysozyme-like	Lys	NOT_DOMAIN_ASSEMBLY	129	train_set
300	1	0.999997	2.75e-06	8.24e-22	7.78e-16	3.55e-29	5.96e-27	1.39e-21	1.21e-17	1.87e-27	1.74e-23	3.24e-25	7.49e-24	1gfv_1	1hfx_1	1	2	4	1	1gfv	83192	e1gfvA1	AUTO_NONREP	235.1.1.9	A	A:1-130	A:1-130	P61626	a+b complex topology	NO_X_NAME	Lysozyme-like	Lysozyme-like	Lys	NOT_DOMAIN_ASSEMBLY	129	train_set
301	1	0.999997	3.37e-06	3.18e-22	7.35e-16	9.02e-29	4.87e-27	7.28e-22	1.04e-17	9.68e-27	1.09e-23	5.55e-25	1.23e-23	133l_1	1hfx_1	1	2	4	1	133l	82745	e133lA1	AUTO_NONREP	235.1.1.9	A	A:1-130	A:1-130	P61626	a+b complex topology	NO_X_NAME	Lysozyme-like	Lysozyme-like	Lys	NOT_DOMAIN_ASSEMBLY	129	train_set
302	1	0.999996	3.64e-06	9.98e-22	1.01e-15	1.11e-28	2.49e-26	2.56e-21	1.52e-17	8.23e-27	1.78e-23	8.14e-25	6.43e-23	1oue_1	1hfx_1	1	2	4	1	1oue	83209	e1oueA1	AUTO_NONREP	235.1.1.9	A	A:1-130	A:1-130	P61626	a+b complex topology	NO_X_NAME	Lysozyme-like	Lysozyme-like	Lys	NOT_DOMAIN_ASSEMBLY	129	train_set
303	1	0.999996	3.84e-06	1.11e-21	1.25e-15	7.44e-29	1.29e-26	1.83e-21	2.39e-17	9.76e-27	2.64e-23	6.44e-25	3.02e-23	1ouf_1	1hfx_1	1	2	4	1	1ouf	82751	e1oufA1	AUTO_NONREP	235.1.1.9	A	A:1-130	A:1-130	P61626	a+b complex topology	NO_X_NAME	Lysozyme-like	Lysozyme-like	Lys	NOT_DOMAIN_ASSEMBLY	129	train_set
304	1	0.999998	1.89e-06	4.45e-22	1.26e-15	1.58e-29	6.64e-27	4.84e-22	5.81e-18	2.1e-27	1.11e-22	4.38e-25	1.45e-23	1eqe_1	1hfx_1	1	2	4	1	1eqe	83265	e1eqeA1	AUTO_NONREP	235.1.1.9	A	A:1-130	A:1-130	P61626	a+b complex topology	NO_X_NAME	Lysozyme-like	Lysozyme-like	Lys	NOT_DOMAIN_ASSEMBLY	129	train_set
305	1	0.999997	3.23e-06	8.84e-22	1.12e-15	7.95e-29	1.92e-26	1.34e-21	5.93e-18	8.44e-27	8.81e-24	9.58e-25	3.88e-23	1yam_1	1hfx_1	1	2	4	1	1yam	83133	e1yamA1	AUTO_NONREP	235.1.1.9	A	A:1-130	A:1-130	P61626	a+b complex topology	NO_X_NAME	Lysozyme-like	Lysozyme-like	Lys	NOT_DOMAIN_ASSEMBLY	129	train_set
306	1	0.999997	2.74e-06	3.06e-22	6.89e-16	5.01e-29	5.99e-27	1.57e-21	7.53e-18	1.17e-26	5.31e-23	8.88e-25	1.49e-23	1d6q_1	1hfx_1	1	2	4	1	1d6q	83018	e1d6qA1	AUTO_NONREP	235.1.1.9	A	A:1-130	A:1-130	P61626	a+b complex topology	NO_X_NAME	Lysozyme-like	Lysozyme-like	Lys	NOT_DOMAIN_ASSEMBLY	129	train_set
307	1	0.999998	2.31e-06	7.7e-22	1.12e-15	1.01e-29	4.96e-27	4.28e-22	3.4e-18	1.6e-27	9.08e-24	5.44e-25	1.12e-23	1eq5_1	1hfx_1	1	2	4	1	1eq5	82963	e1eq5A1	AUTO_NONREP	235.1.1.9	A	A:1-130	A:1-130	P61626	a+b complex topology	NO_X_NAME	Lysozyme-like	Lysozyme-like	Lys	NOT_DOMAIN_ASSEMBLY	129	train_set
308	1	0.999998	1.98e-06	3e-21	3.88e-16	2.63e-28	6.91e-26	7.47e-21	1.21e-17	8.88e-27	6.1e-23	2.54e-24	4.34e-23	1i20_1	1hfx_1	1	2	4	1	1i20	83189	e1i20A1	AUTO_NONREP	235.1.1.9	A	A:1-130	A:1-130	P61626	a+b complex topology	NO_X_NAME	Lysozyme-like	Lysozyme-like	Lys	NOT_DOMAIN_ASSEMBLY	129	train_set
309	1	0.999998	2.19e-06	2.5e-22	3.16e-16	6.34e-29	1.03e-26	2.11e-21	7.46e-18	5.48e-27	8.04e-24	4.08e-25	7.51e-24	1gf3_1	1hfx_1	1	2	4	1	1gf3	83043	e1gf3A1	AUTO_NONREP	235.1.1.9	A	A:1-130	A:1-130	P61626	a+b complex topology	NO_X_NAME	Lysozyme-like	Lysozyme-like	Lys	NOT_DOMAIN_ASSEMBLY	129	train_set
310	1	0.999999	1.25e-06	2.88e-21	6.89e-15	6.45e-27	1.46e-24	5.91e-20	2.56e-16	9.43e-27	5.07e-23	1.04e-23	1.41e-22	1lz6_1	1hfx_1	1	2	4	1	1lz6	82935	e1lz6A1	AUTO_NONREP	235.1.1.9	A	A:1-130	A:1-138	P61626	a+b complex topology	NO_X_NAME	Lysozyme-like	Lysozyme-like	Lys	NOT_DOMAIN_ASSEMBLY	137	train_set
311	1	0.999997	3.02e-06	2.66e-22	9.06e-16	6.81e-29	3.06e-27	8.37e-22	2.14e-18	1.5e-26	3.27e-23	1.73e-24	2.53e-23	1lyy_1	1hfx_1	1	2	4	1	1lyy	82820	e1lyyA1	AUTO_NONREP	235.1.1.9	A	A:1-130	A:1-130	P61626	a+b complex topology	NO_X_NAME	Lysozyme-like	Lysozyme-like	Lys	NOT_DOMAIN_ASSEMBLY	129	train_set
312	1	0.999996	4.16e-06	3.34e-22	8.05e-16	2.44e-29	1.17e-26	2.06e-21	2.82e-17	1.24e-26	7.6e-24	4.47e-25	3.67e-23	2mee_1	1hfx_1	1	2	4	1	2mee	82873	e2meeA1	AUTO_NONREP	235.1.1.9	A	A:1-130	A:1-130	P61626	a+b complex topology	NO_X_NAME	Lysozyme-like	Lysozyme-like	Lys	NOT_DOMAIN_ASSEMBLY	129	train_set
313	1	0.999998	1.59e-06	5.62e-22	7.23e-16	7.55e-30	4.96e-27	5.64e-22	2.37e-17	2.57e-27	9.64e-24	3.91e-25	1.51e-23	2mei_1	1hfx_1	1	2	4	1	2mei	82911	e2meiA1	AUTO_NONREP	235.1.1.9	A	A:1-130	A:1-130	P61626	a+b complex topology	NO_X_NAME	Lysozyme-like	Lysozyme-like	Lys	NOT_DOMAIN_ASSEMBLY	129	train_set
314	1	0.999996	4e-06	2.97e-21	1.18e-15	2.08e-28	3.58e-26	1.86e-21	6.3e-18	1.81e-26	2.92e-23	1.53e-24	1.1e-22	1cj9_1	1hfx_1	1	2	4	1	1cj9	83178	e1cj9A1	AUTO_NONREP	235.1.1.9	A	A:1-130	A:1-130	P61626	a+b complex topology	NO_X_NAME	Lysozyme-like	Lysozyme-like	Lys	NOT_DOMAIN_ASSEMBLY	129	train_set
315	1	0.999997	3.05e-06	2.66e-22	2.26e-16	1.14e-28	1.43e-26	2.65e-21	8.3e-18	5.88e-27	7.42e-23	1.26e-24	2.79e-23	1b7o_1	1hfx_1	1	2	4	1	1b7o	83174	e1b7oA1	AUTO_NONREP	235.1.1.9	A	A:1-130	A:1-130	P61626	a+b complex topology	NO_X_NAME	Lysozyme-like	Lysozyme-like	Lys	NOT_DOMAIN_ASSEMBLY	129	train_set
316	1	0.999995	5.08e-06	1.01e-21	1.46e-15	1.98e-28	1.64e-26	2.37e-21	3.33e-17	8.14e-27	5.53e-23	7.44e-25	2.28e-23	1yan_1	1hfx_1	1	2	4	1	1yan	82908	e1yanA1	AUTO_NONREP	235.1.1.9	A	A:1-130	A:1-130	P61626	a+b complex topology	NO_X_NAME	Lysozyme-like	Lysozyme-like	Lys	NOT_DOMAIN_ASSEMBLY	129	train_set
317	1	0.999997	2.73e-06	2.1e-21	7.23e-16	6.66e-29	3.65e-27	1.33e-21	1.03e-17	4.32e-27	4.02e-23	1.19e-24	1.11e-23	1gev_1	1hfx_1	1	2	4	1	1gev	83001	e1gevA1	AUTO_NONREP	235.1.1.9	A	A:1-130	A:1-130	P61626	a+b complex topology	NO_X_NAME	Lysozyme-like	Lysozyme-like	Lys	NOT_DOMAIN_ASSEMBLY	129	train_set
318	1	0.999997	2.64e-06	2.65e-22	7.82e-16	4.9e-29	2.35e-26	1.07e-21	9.58e-18	8.34e-27	7.97e-24	8.88e-25	3.64e-23	1eq4_1	1hfx_1	1	2	4	1	1eq4	82894	e1eq4A1	AUTO_NONREP	235.1.1.9	A	A:1-130	A:1-130	P61626	a+b complex topology	NO_X_NAME	Lysozyme-like	Lysozyme-like	Lys	NOT_DOMAIN_ASSEMBLY	129	train_set
319	1	0.999994	6.4e-06	2.06e-18	4.52e-16	1.27e-27	3.54e-23	9.08e-19	1.28e-16	2.04e-25	1.8e-23	1.36e-23	5.82e-21	1uia_1	1hfx_1	1	2	4	1	1uia	82740	e1uiaA1	AUTO_NONREP	235.1.1.9	A	A:1-129	A:1-127	P00698	a+b complex topology	NO_X_NAME	Lysozyme-like	Lysozyme-like	Lys	NOT_DOMAIN_ASSEMBLY	126	train_set
320	1	0.999983	1.66e-05	2.34e-16	5.03e-16	1.22e-26	1.52e-21	2.76e-17	2.95e-14	5.48e-23	2.02e-21	1.08e-22	2.38e-19	1kxw_1	1hfx_1	1	2	8	1	1kxw	83127	e1kxwA1	AUTO_NONREP	235.1.1.9	A	A:1-129	A:1-129	P00698	a+b complex topology	NO_X_NAME	Lysozyme-like	Lysozyme-like	Lys	NOT_DOMAIN_ASSEMBLY	128	train_set
321	1	0.999994	6.46e-06	5.63e-17	1.07e-16	2.13e-27	4.31e-23	2.83e-18	2.44e-16	1.7e-23	1.48e-22	6.41e-23	1.98e-19	3ok0_1	1hfx_1	1	2	8	1	3ok0	413799	e3ok0A1	AUTO_NONREP	235.1.1.9	A	A:1-129	A:1-129	P00698	a+b complex topology	NO_X_NAME	Lysozyme-like	Lysozyme-like	Lys	NOT_DOMAIN_ASSEMBLY	128	train_set
322	1	0.999986	1.36e-05	1.23e-16	3.66e-16	1.16e-26	1.23e-21	1.23e-17	3.46e-15	1.36e-23	1.3e-21	8.34e-23	2.93e-19	1her_1	1hfx_1	1	2	8	1	1her	82724	e1herA1	AUTO_NONREP	235.1.1.9	A	A:1-129	A:1-129	P00698	a+b complex topology	NO_X_NAME	Lysozyme-like	Lysozyme-like	Lys	NOT_DOMAIN_ASSEMBLY	128	train_set
323	1	0.999977	2.29e-05	1.4e-16	1.31e-15	1.37e-26	6.88e-22	1.34e-17	8.74e-15	4.59e-23	1.14e-21	2.24e-22	3.42e-19	1dkj_1	1hfx_1	1	2	8	1	1dkj	83031	e1dkjA1	AUTO_NONREP	235.1.1.9	A	A:1-129	A:1-129	P00700	a+b complex topology	NO_X_NAME	Lysozyme-like	Lysozyme-like	Lys	NOT_DOMAIN_ASSEMBLY	128	train_set
324	1	0.999984	1.58e-05	4.39e-16	3.05e-16	1.04e-26	4.76e-22	1.14e-17	1.05e-14	8.41e-23	1.53e-21	2.77e-22	1.96e-18	3ww6_1	1hfx_1	1	2	8	1	3ww6	1560766	e3ww6A1	AUTO_NONREP	235.1.1.9	A	A:1-129	A:1-129	P00698	a+b complex topology	NO_X_NAME	Lysozyme-like	Lysozyme-like	Lys	NOT_DOMAIN_ASSEMBLY	128	train_set
325	1	0.999987	1.35e-05	3.42e-16	3.35e-16	1.08e-26	4.55e-22	1.18e-17	2.56e-14	8.43e-23	3.25e-21	3.69e-22	1.99e-18	3ww5_1	1hfx_1	1	2	8	1	3ww5	1560765	e3ww5A1	AUTO_NONREP	235.1.1.9	A	A:1-129	A:1-129	P00698	a+b complex topology	NO_X_NAME	Lysozyme-like	Lysozyme-like	Lys	NOT_DOMAIN_ASSEMBLY	128	train_set
326	1	0.999989	1.09e-05	1.46e-16	4.2e-16	1.38e-26	1.36e-21	5.99e-18	1.43e-15	7.42e-24	1.03e-21	1.4e-22	2.7e-19	3wvx_1	1hfx_1	1	2	8	1	3wvx	1558606	e3wvxA1	AUTO_NONREP	235.1.1.9	A	A:1-129	A:1-129	P00698	a+b complex topology	NO_X_NAME	Lysozyme-like	Lysozyme-like	Lys	NOT_DOMAIN_ASSEMBLY	128	train_set
327	1	0.999988	1.19e-05	6.15e-17	2.51e-16	6.45e-27	2.65e-22	1.01e-17	4.49e-15	8.61e-24	8.23e-21	1.37e-22	1.22e-19	1lzg_1	1hfx_1	1	2	8	1	1lzg	83280	e1lzgA1	AUTO_NONREP	235.1.1.9	A	A:1-129	A:1-129	P00698	a+b complex topology	NO_X_NAME	Lysozyme-like	Lysozyme-like	Lys	NOT_DOMAIN_ASSEMBLY	128	train_set
328	1	0.999986	1.38e-05	1.1e-16	4.01e-16	8.55e-27	9.86e-22	1.54e-17	6.18e-15	1.34e-23	2.99e-21	1.36e-22	2.59e-19	1flw_1	1hfx_1	1	2	8	1	1flw	83185	e1flwA1	AUTO_NONREP	235.1.1.9	A	A:1-129	A:1-129	P00698	a+b complex topology	NO_X_NAME	Lysozyme-like	Lysozyme-like	Lys	NOT_DOMAIN_ASSEMBLY	128	train_set
329	1	0.999989	1.11e-05	1.04e-16	3.6e-16	5.73e-27	6.88e-22	1.06e-17	5.01e-15	1.65e-23	1.82e-21	9.7e-23	1.71e-19	132l_1	1hfx_1	1	2	8	1	132l	83003	e132lA1	AUTO_NONREP	235.1.1.9	A	A:1-129	A:1-129	P00698	a+b complex topology	NO_X_NAME	Lysozyme-like	Lysozyme-like	Lys	NOT_DOMAIN_ASSEMBLY	128	train_set
330	1	0.999987	1.32e-05	1.37e-16	8.82e-16	3.11e-27	3.89e-22	8.39e-18	1.2e-14	4.69e-23	4.47e-21	2.01e-22	2.29e-19	1hem_1	1hfx_1	1	2	8	1	1hem	83105	e1hemA1	AUTO_NONREP	235.1.1.9	A	A:1-129	A:1-129	P00698	a+b complex topology	NO_X_NAME	Lysozyme-like	Lysozyme-like	Lys	NOT_DOMAIN_ASSEMBLY	128	train_set
331	1	0.99999	9.74e-06	2.15e-16	6.75e-16	3.91e-27	7.93e-22	5.27e-18	6.54e-15	1.23e-23	6.08e-22	2.42e-22	3.67e-19	1lsm_1	1hfx_1	1	2	8	1	1lsm	82947	e1lsmA1	AUTO_NONREP	235.1.1.9	A	A:1-129	A:1-129	P00698	a+b complex topology	NO_X_NAME	Lysozyme-like	Lysozyme-like	Lys	NOT_DOMAIN_ASSEMBLY	128	train_set
332	1	0.999987	1.33e-05	1.25e-16	5.36e-16	6.8e-27	9.81e-22	1.2e-17	5.64e-15	1.45e-23	1.27e-21	1.2e-22	1.79e-19	1heo_1	1hfx_1	1	2	8	1	1heo	82772	e1heoA1	AUTO_NONREP	235.1.1.9	A	A:1-129	A:1-129	P00698	a+b complex topology	NO_X_NAME	Lysozyme-like	Lysozyme-like	Lys	NOT_DOMAIN_ASSEMBLY	128	train_set
333	1	0.999991	9.46e-06	8.51e-17	1.24e-16	5.67e-28	6.71e-22	2.99e-18	1.33e-15	5.48e-24	1.89e-22	5.18e-23	3.04e-19	3ojp_1	1hfx_1	1	2	8	1	3ojp	413798	e3ojpA1	AUTO_NONREP	235.1.1.9	A	A:1-129	A:1-129	P00698	a+b complex topology	NO_X_NAME	Lysozyme-like	Lysozyme-like	Lys	NOT_DOMAIN_ASSEMBLY	128	train_set
334	1	0.999989	1.1e-05	1.6e-16	2.92e-15	4.96e-27	9.96e-23	5.52e-18	2.88e-15	9.26e-23	4.33e-21	9.48e-22	1.95e-19	2ihl_1	1hfx_1	1	2	4	1	2ihl	83276	e2ihlA1	AUTO_NONREP	235.1.1.9	A	A:1-129	A:1-129	P00701	a+b complex topology	NO_X_NAME	Lysozyme-like	Lysozyme-like	Lys	NOT_DOMAIN_ASSEMBLY	128	train_set
335	1	0.999994	5.52e-06	1.87e-15	2.39e-15	1.4e-26	1.09e-21	2.73e-18	2.27e-15	7.34e-24	2.69e-22	4.04e-22	4.84e-19	1lz2_1	1hfx_1	1	2	4	1	1lz2	83218	e1lz2A1	AUTO_NONREP	235.1.1.9	A	A:1-129	A:1-129	P00703	a+b complex topology	NO_X_NAME	Lysozyme-like	Lysozyme-like	Lys	NOT_DOMAIN_ASSEMBLY	128	train_set
336	1	0.999592	0.000400252	7.44e-06	1.78e-11	6.51e-22	2.59e-10	7.42e-17	1.55e-08	2.42e-13	8.8e-25	1.76e-18	2.16e-17	2aii_1	1y4j_1	1	2	3	1	2aii	81956	e2aiiX1	AUTO_NONREP	209.1.2.1	X	X:86-371	X:1-286	Q8NBK3	a+b complex topology	NO_X_NAME	C-type lectin-like	Sulfatase-modifying factor-like	FGE-sulfatase	NOT_DOMAIN_ASSEMBLY	285	train_set
337	1	0.998054	0.00194549	1.26e-12	1.57e-08	5.09e-23	2.38e-14	3.92e-17	1.09e-14	1.49e-20	8.07e-26	1.01e-17	8e-18	4xiu_1	1d8y_1	1	2	4	1	4xiu	1490350	e4xiuA3	AUTO_NONREP	4964.1.1.8	A	A:616-739	A:323-446	P19821	alpha arrays	NO_X_NAME	NO_H_NAME	helical bundle in Bacillus stearothermophilus-like DNA polymerase I	DNA_pol_A_2nd	NOT_DOMAIN_ASSEMBLY	123	train_set
338	1	0.0675797	0.869471	0.0628364	6.45e-05	3.87e-10	4.78e-05	3.11e-07	1.52e-11	8.31e-08	3.47e-10	2.51e-12	8.95e-16	4wxs_1	4xat_1	2	1	3	1	4wxs	1519196	e4wxsA1	AUTO_NONREP	5.1.3.36	A	A:244-502	A:17-275	Q99972	beta duplicates or obligate multimers	beta-propeller-like	beta-propeller	6-bladed	OLF	NOT_DOMAIN_ASSEMBLY	258	train_set
339	1	0.934695	0.0647171	8.41e-11	0.000587766	4.06e-11	2.9e-08	2.91e-12	2.67e-10	3.21e-15	2.2e-20	9.87e-11	3.96e-16	1tg7_1	4e8c_1	1	2	4	1	1tg7	1141782	e1tg7A6	MANUAL_REP	11.31.1.1	A	A:484-569	A:444-529	Q700S9	beta sandwiches	Immunoglobulin-like beta-sandwich	NO_H_NAME	Beta-galactosidase LacA beta-sandwich domain	BetaGal_dom2_C	NOT_DOMAIN_ASSEMBLY	85	train_set
340	1	0.99948	0.000518671	3.87e-14	1.03e-06	1.03e-16	3.08e-07	6.21e-10	1.66e-23	2.62e-13	1.88e-15	1.82e-12	6.1e-17	1ms6_1	1iwd_1	1	2	4	1	1ms6	82445	e1ms6A1	AUTO_NONREP	219.1.1.194	A	A:1-217	A:1-217	P25774	a+b complex topology	Cysteine proteinases-like	NO_H_NAME	Cysteine proteinases	Peptidase_C1	NOT_DOMAIN_ASSEMBLY	216	train_set
341	1	0.999308	0.000687748	5.55e-15	4.32e-06	3.13e-16	1.52e-07	3.81e-10	3.29e-23	1.38e-13	3.39e-16	1.99e-12	2.6e-16	1glo_1	1iwd_1	1	2	4	1	1glo	82522	e1gloA1	AUTO_NONREP	219.1.1.194	A	A:1-217	A:1-217	P25774	a+b complex topology	Cysteine proteinases-like	NO_H_NAME	Cysteine proteinases	Peptidase_C1	NOT_DOMAIN_ASSEMBLY	216	train_set
342	1	0.999903	9.69e-05	6.47e-16	4.57e-08	6.26e-21	1.13e-10	1.15e-14	6.06e-26	1.52e-16	2.43e-21	2.6e-13	1.33e-20	3p5u_1	1iwd_1	1	2	4	1	3p5u	141179	e3p5uA1	AUTO_NONREP	219.1.1.194	A	A:1-220	A:1-220	A5HII2	a+b complex topology	Cysteine proteinases-like	NO_H_NAME	Cysteine proteinases	Peptidase_C1	NOT_DOMAIN_ASSEMBLY	219	train_set
343	1	0.982049	0.00475771	2.86e-12	0.013062	5.08e-19	0.000131225	1.23e-11	5.67e-17	1.49e-12	2.12e-14	1.81e-12	3.21e-15	1qdq_1	4i05_1	1	4	2	1	1qdq	82427	e1qdqA1	AUTO_NONREP	219.1.1.194	A	A:1-253	A:1-253	P07688	a+b complex topology	Cysteine proteinases-like	NO_H_NAME	Cysteine proteinases	Peptidase_C1	NOT_DOMAIN_ASSEMBLY	252	train_set
344	1	0.965297	0.00495837	5.64e-12	0.0295627	1.55e-18	0.000181715	2.46e-11	7.99e-17	2.32e-12	6.15e-14	2.99e-12	2.95e-15	1ito_1	4i05_1	1	4	2	1	1ito	82409	e1itoA1	AUTO_NONREP	219.1.1.194	A	A:1-253	A:1-253	P07688	a+b complex topology	Cysteine proteinases-like	NO_H_NAME	Cysteine proteinases	Peptidase_C1	NOT_DOMAIN_ASSEMBLY	252	train_set
345	1	0.999779	0.000220778	3.76e-14	5.04e-08	1.36e-20	1.07e-10	5.24e-14	1.16e-25	2.73e-15	4.2e-19	2.58e-12	5.41e-18	4yyr_1	1iwd_1	1	2	4	1	4yyr	1821111	e4yyrA1	AUTO_NONREP	219.1.1.194	A	A:1-222	A:1-222	A0A182DW07	a+b complex topology	Cysteine proteinases-like	NO_H_NAME	Cysteine proteinases	Peptidase_C1	NOT_DOMAIN_ASSEMBLY	221	train_set
346	1	0.992332	0.00766426	1.02e-19	3.78e-06	2.59e-30	1.38e-15	5.95e-16	2.31e-15	8.01e-15	4.13e-19	1.63e-13	6.14e-15	3lw2_1	4p0o_1	1	2	4	1	3lw2	138791	e3lw2A1	AUTO_NONREP	4059.1.1.3	A	A:7-379	A:7-379	P22777	a+b complex topology	NO_X_NAME	NO_H_NAME	Serpins	Serpin	NOT_DOMAIN_ASSEMBLY	372	train_set
347	1	1.69e-07	0.000203727	0.999796	5.77e-13	1.35e-19	2.31e-15	1.13e-18	1.27e-24	1.61e-14	1.94e-25	2.59e-21	1.57e-22	1w51_1	5enm_1	3	2	1	3	1w51	1171653	e1w51A3	AUTO_NONREP	1.1.1.46	A	A:-1-183	A:18-202	P56817	beta barrels	cradle loop barrel	RIFT-related	acid protease	Asp_N	NOT_DOMAIN_ASSEMBLY	184	train_set
348	1	0.999902	9.83e-05	2.17e-14	4.95e-10	2.27e-21	1.15e-12	3.02e-15	4.17e-26	5.82e-17	4.3e-23	4.56e-14	2.6e-20	2act_1	1iwd_1	1	2	4	1	2act	82365	e2actA1	AUTO_NONREP	219.1.1.194	A	A:1-218	A:1-218	P00785	a+b complex topology	Cysteine proteinases-like	NO_H_NAME	Cysteine proteinases	Peptidase_C1	NOT_DOMAIN_ASSEMBLY	217	train_set
349	1	0.124437	0.141136	0.725781	0.00247494	2.02e-10	0.00617114	4.89e-10	5.49e-14	1.89e-09	7.06e-12	6.42e-10	9.79e-11	4xat_1	4xat_1	3	2	1	3	4xat	1566660	e4xatA1	AUTO_NONREP	5.1.3.36	A	A:225-480	A:8-263	Q99784	beta duplicates or obligate multimers	beta-propeller-like	beta-propeller	6-bladed	OLF	NOT_DOMAIN_ASSEMBLY	255	train_set
350	1	0.969499	0.0304992	1.61e-16	1.63e-06	2.05e-24	3.81e-11	8.52e-13	1.12e-13	5.86e-18	4.29e-21	4.63e-17	1.2e-18	2zr6_1	4wo7_1	1	2	4	1	2zr6	1758996	e2zr6A1	AUTO_NONREP	64.1.1.1	A	A:6-39	A:6-39	Q13526	beta meanders	WW domain-like	NO_H_NAME	WW domain	WW	NOT_DOMAIN_ASSEMBLY	33	train_set
351	1	0.977271	0.0227278	1e-16	9.26e-07	2.38e-25	3.09e-11	5.3e-13	1.23e-13	1.54e-18	8.64e-22	1.34e-17	2.86e-19	2zr4_1	4wo7_1	1	2	4	1	2zr4	371033	e2zr4A1	AUTO_NONREP	64.1.1.1	A	A:6-39	A:6-39	Q13526	beta meanders	WW domain-like	NO_H_NAME	WW domain	WW	NOT_DOMAIN_ASSEMBLY	33	train_set
352	1	0.000273848	0.00398159	2.37e-10	0.995738	9.06e-13	6.11e-06	2.55e-11	7.83e-11	3.39e-11	1.01e-16	5.5e-11	6.64e-12	3t6j_1	3csk_1	4	2	1	4	3t6j	1211453	e3t6jA2	AUTO_NONREP	2498.1.1.26	A	A:2-726	A:2-726	Q9NY33	mixed a+b and a/b	Zincin-like	NO_H_NAME	Metalloproteases (zincins") catalytic domain"	Peptidase_M49	NOT_DOMAIN_ASSEMBLY	724	train_set
353	1	0.0502312	0.943844	2.24e-08	0.00592438	3.33e-18	3e-09	8.45e-15	2.27e-12	7.14e-16	6.06e-25	8.05e-15	1.37e-15	1fdr_1	3fpk_1	2	1	4	1	1fdr	103	e1fdrA1	MANUAL_REP	1.1.7.16	A	A:2-100	A:2-100	P28861	beta barrels	cradle loop barrel	RIFT-related	Alanine racemase-C	FAD_binding_6	NOT_DOMAIN_ASSEMBLY	98	train_set
354	1	0.921143	0.0782468	0.00059623	1.35e-05	8.05e-09	5.9e-09	7.86e-07	8.2e-08	1.76e-09	4.34e-11	3.14e-10	2.86e-13	2jkf_1	2jkf_1	1	2	3	1	2jkf	169012	e2jkfA1	AUTO_NONREP	223.2.1.8	A	A:5-174	A:5-174	P86294	a+b three layers	Profilin-like	NO_H_NAME	profilin-like	Profilin	NOT_DOMAIN_ASSEMBLY	169	train_set
355	1	0.187568	0.683719	1.74e-09	5.86e-09	2.35e-13	0.128713	1.02e-07	4.27e-15	1.9e-13	4.03e-18	8.49e-16	3.67e-15	4yah_1	4k3f_1	2	1	6	1	4yah	1545379	e4yahX1	AUTO_NONREP	7523.1.1.38	X	X:112-227	X:112-227	P28635	a/b three-layered sandwiches	NO_X_NAME	NO_H_NAME	Periplasmic binding protein-like II	Lipoprotein_9_2nd	NOT_DOMAIN_ASSEMBLY	115	train_set
356	1	0.573463	0.426389	3.5e-10	0.000148442	7.91e-17	4.7e-15	4.29e-13	3.81e-11	1.11e-16	5.06e-17	8.9e-15	2.73e-16	2ylr_1	2ylx_1	1	2	4	1	2ylr	181371	e2ylrA2	AUTO_NONREP	2003.1.2.283	A	A:146-380	A:146-380	Q47PU3	a/b three-layered sandwiches	Rossmann-like	Rossmann-related	FAD/NAD(P)-binding domain	FMO-like_2nd	NOT_DOMAIN_ASSEMBLY	234	train_set
357	1	0.978012	0.021988	1.46e-16	1.28e-09	1.13e-25	1.85e-19	7.82e-15	1.23e-20	1.96e-16	1.65e-18	5.11e-18	4.79e-20	4n67_1	4n67_1	1	2	4	1	4n67	1388695	e4n67A1	AUTO_NONREP	4040.1.1.11	A	A:1-214	A:9-221	Q6FYV8	alpha bundles	NO_X_NAME	NO_H_NAME	Fic-like	Fic	NOT_DOMAIN_ASSEMBLY	212	train_set
358	1	0.969931	0.0300688	7.55e-17	9.6e-10	7.6e-25	1.42e-18	1.79e-15	1.27e-20	3.71e-16	4.08e-18	2.78e-16	3.4e-19	4wgj_1	4n67_1	1	2	4	1	4wgj	1697345	e4wgjA1	AUTO_NONREP	4040.1.1.11	A	A:0-209	A:10-216	A9IWP7	alpha bundles	NO_X_NAME	NO_H_NAME	Fic-like	Fic	NOT_DOMAIN_ASSEMBLY	206	train_set
359	1	0.994324	0.00567562	1.7e-20	1.99e-07	2.31e-32	2.14e-14	5.16e-16	5.24e-16	6.06e-17	2.12e-22	3.14e-17	8.07e-17	4kds_1	4p0o_1	1	2	4	1	4kds	1007312	e4kdsA1	AUTO_NONREP	4059.1.1.3	A	A:4-373	A:14-383	I3WWD7	a+b complex topology	NO_X_NAME	NO_H_NAME	Serpins	Serpin	NOT_DOMAIN_ASSEMBLY	369	train_set
360	1	0.196361	0.476048	1.16e-10	0.327525	1.93e-13	5.49e-05	9.48e-11	1.18e-05	8.06e-10	4.11e-14	1.95e-12	2.47e-11	4rsl_1	4rsl_1	2	4	1	2	4rsl	1875414	e4rslA2	AUTO_NONREP	244.1.1.120	A	A:233-437	A:233-437	Q765A9	a+b two layers	FAD-linked reductases, C-terminal domain-like	NO_H_NAME	FAD-linked reductases-C	DAO_3rd	NOT_DOMAIN_ASSEMBLY	204	train_set
361	1	0.955977	0.0440077	8.96e-11	1.57e-05	4.74e-16	1.65e-08	8.14e-09	4.67e-17	1.18e-09	1.81e-14	5.28e-13	4.95e-17	3u2q_1	3u2q_1	1	2	4	1	3u2q	149687	e3u2qA1	AUTO_NONREP	1.1.7.125	A	A:195-288	A:196-289	P0CE47	beta barrels	cradle loop barrel	RIFT-related	Alanine racemase-C	GTP_EFTU_D2_1	NOT_DOMAIN_ASSEMBLY	93	train_set
362	1	0.999981	1.94e-05	2.87e-19	9.19e-09	2.1e-29	2.26e-29	8.48e-21	1.52e-18	1.08e-21	2.44e-30	1.21e-17	1.86e-23	1mcx_1	3brx_2	1	2	4	1	1mcx	1177870	e1mcxA4	AUTO_NONREP	176.1.1.3	A	A:273-344	A:273-344	P19619	alpha arrays	NO_X_NAME	NO_H_NAME	Annexin	Annexin	NOT_DOMAIN_ASSEMBLY	71	train_set
363	1	0.781054	0.218946	1.55e-12	3.08e-08	4.33e-22	4.05e-15	3.96e-17	1.27e-18	1.21e-17	1.15e-30	1.37e-19	2.23e-21	4imn_1	2xst_1	1	2	4	1	4imn	1202732	e4imnA2	AUTO_NONREP	9.1.1.10	A	A:29-182	A:8-161	P41222	beta barrels	Lipocalins/Streptavidin	NO_H_NAME	Lipocalins	Lipocalin	NOT_DOMAIN_ASSEMBLY	153	train_set
364	1	0.902865	0.0952935	3.79e-12	0.00184146	3.44e-18	4.33e-12	7.14e-14	1.24e-07	7.68e-14	2.8e-21	2.79e-13	2.29e-15	5mq6_1	2ylx_1	1	2	4	1	5mq6	1942970	e5mq6A1	AUTO_NONREP	2003.1.2.283	A	A:228-491	A:228-491	G2QA95	a/b three-layered sandwiches	Rossmann-like	Rossmann-related	FAD/NAD(P)-binding domain	FMO-like_2nd	NOT_DOMAIN_ASSEMBLY	263	train_set
365	1	0.749822	0.250097	1.24e-12	8.13e-05	8.2e-11	8.48e-10	5.02e-09	7.94e-14	6.19e-12	6.73e-18	1.63e-13	5.02e-16	1oyw_1	4tmu_1	1	2	4	1	1oyw	2625	e1oywA1	MANUAL_REP	101.1.2.121	A	A:407-516	A:407-516	P15043	alpha arrays	HTH	HTH	winged	RQC	NOT_DOMAIN_ASSEMBLY	109	train_set
366	1	0.900003	0.099943	7.66e-06	4.01e-08	3.93e-20	4.67e-05	1.82e-15	2.24e-09	4.61e-17	2.67e-23	3.95e-12	1.15e-13	3su0_1	4nwk_1	1	2	6	1	3su0	968498	e3su0A1	AUTO_NONREP	1.1.5.13	A	A:983-1179	A:1-197	A8DG50	beta barrels	cradle loop barrel	RIFT-related	FMN-binding split barrel	Peptidase_S29	NOT_DOMAIN_ASSEMBLY	196	train_set
367	1	0.912698	0.0871993	5.48e-07	1.36e-07	4.75e-20	0.000102139	8.65e-16	9.17e-08	2.1e-17	4.74e-23	3.15e-12	1.89e-14	5epn_1	4nwk_1	1	2	6	1	5epn	1724034	e5epnA1	AUTO_NONREP	1.1.5.13	A	A:983-1179	A:22-197	C1KIK8	beta barrels	cradle loop barrel	RIFT-related	FMN-binding split barrel	Peptidase_S29	NOT_DOMAIN_ASSEMBLY	175	train_set
368	1	0.996233	0.00374702	1.64e-13	1.97e-05	2.11e-17	3.83e-10	1.52e-14	3.08e-14	2.56e-18	1.08e-23	1.38e-15	1.33e-16	3fw6_1	2yih_1	1	2	4	1	3fw6	1823809	e3fw6A6	AUTO_NONREP	12.1.1.90	A	A:438-549	A:423-534	A1E9A6	beta sandwiches	Glycosyl hydrolase domain-like	NO_H_NAME	Glycosyl hydrolase domain	Alpha-L-AF_C	NOT_DOMAIN_ASSEMBLY	111	train_set
369	1	0.998974	0.00102553	1.91e-16	1.74e-08	1.21e-26	1.02e-18	4.87e-17	1.67e-19	1.32e-22	3.68e-26	3.18e-18	2.07e-22	4b9l_1	1d8y_1	1	2	4	1	4b9l	1157054	e4b9lA11	AUTO_NONREP	4964.1.1.8	A	A:669-792	A:412-535	E1C9K5	alpha arrays	NO_X_NAME	NO_H_NAME	helical bundle in Bacillus stearothermophilus-like DNA polymerase I	DNA_pol_A_2nd	NOT_DOMAIN_ASSEMBLY	123	train_set
370	1	0.801548	0.198358	1.13e-13	4.59e-08	3.72e-06	9.07e-05	1.2e-10	4.01e-13	6.61e-15	7.54e-20	6.82e-13	5.46e-15	4w7o_1	3afv_1	1	2	6	1	4w7o	1508218	e4w7oA2	AUTO_NONREP	304.4.1.20	A	A:3-156	A:4-157	I2DBY1	a+b two layers	Alpha-beta plaits	NO_H_NAME	Dimeric alpha+beta barrel	Dyp_perox_N	NOT_DOMAIN_ASSEMBLY	153	train_set
371	1	0.81898	0.173426	0.000223345	0.00736511	1.9e-15	4.88e-06	1.49e-11	1.78e-13	1.12e-12	9.76e-12	5.54e-07	6.16e-13	3hp4_1	3hp4_1	1	2	4	1	3hp4	135438	e3hp4A1	AUTO_NONREP	2007.5.1.31	A	A:2-184	A:2-184	Q1G1I7	a/b three-layered sandwiches	Flavodoxin-like	NO_H_NAME	SGNH hydrolase	Lipase_GDSL_2	NOT_DOMAIN_ASSEMBLY	182	train_set
372	1	0.149002	0.847359	2.58e-09	0.00363965	1.01e-12	2.75e-13	2.82e-13	1.8e-08	1.44e-12	3.03e-18	2.04e-11	1.55e-12	1u00_1	3h0x_2	2	1	4	1	1u00	3607	e1u00A2	MANUAL_REP	632.7.1.3	A	A:504-615	A:116-227	P0A6Z1	alpha bundles	immunoglobulin/albumin-binding domain-like	NO_H_NAME	Heat shock protein 70kD (HSP70), C-terminal subdomain	HSP70_3rd	NOT_DOMAIN_ASSEMBLY	111	train_set
373	1	0.45279	0.547207	4.78e-07	2.89e-06	1.49e-15	1.28e-13	1.31e-11	7.12e-20	9.74e-11	1.75e-18	2.14e-11	9.64e-18	3ipc_1	1usg_1	2	1	4	1	3ipc	1253140	e3ipcA3	AUTO_NONREP	2007.1.2.42	A	A:121-248	A:121-248	Q7CX36	a/b three-layered sandwiches	Flavodoxin-like	Class I glutamine amidotransferase-like	Periplasmic binding protein-like I	Peripla_BP_6	NOT_DOMAIN_ASSEMBLY	127	train_set
374	1	0.429116	0.569845	0.000557136	3.25e-06	1.45e-07	0.000478452	5.96e-09	7.99e-12	1.2e-13	7e-20	4e-11	1.34e-12	4xni_1	4q65_1	2	1	3	1	4xni	1557669	e4xniA1	AUTO_NONREP	5050.1.1.18	A	A:5-218	A:5-218	Q5M4H8	alpha complex topology	NO_X_NAME	NO_H_NAME	Major facilitator superfamily (MFS) general substrate transporter	PTR2	NOT_DOMAIN_ASSEMBLY	213	train_set
375	1	0.973772	0.0259635	6.1e-10	0.000264016	4.23e-12	9.18e-08	3.52e-09	7.33e-08	2.2e-11	8.98e-12	7.15e-12	7.28e-16	5ftf_1	5ftf_1	1	2	4	1	5ftf	1737453	e5ftfA2	AUTO_NONREP	4.1.1.452	A	A:251-355	A:251-355	D7K0H3	beta barrels	SH3	SH3	SH3	PIF1	NOT_DOMAIN_ASSEMBLY	104	train_set
376	1	0.993749	0.00625019	1.88e-07	3.05e-08	9.71e-17	5.87e-07	5.18e-12	1.68e-09	1.67e-16	7.15e-19	1.14e-16	1.29e-18	5a57_1	5a57_1	1	2	6	1	5a57	1681807	e5a57A5	AUTO_NONREP	10.1.2.57	A	A:1047-1206	A:732-891	Q2MGH6	beta sandwiches	jelly-roll	Concanavalin A-like	Galactose-binding domain-like	CBM_4_9_like_1	NOT_DOMAIN_ASSEMBLY	159	train_set
377	1	0.994027	0.00597211	1.55e-07	2.54e-08	6.35e-17	4.88e-07	4.45e-12	1.61e-09	1.57e-16	7e-19	8.63e-17	9.72e-19	5a59_1	5a57_1	1	2	6	1	5a59	1681817	e5a59A5	AUTO_NONREP	10.1.2.57	A	A:1047-1206	A:732-891	Q2MGH6	beta sandwiches	jelly-roll	Concanavalin A-like	Galactose-binding domain-like	CBM_4_9_like_1	NOT_DOMAIN_ASSEMBLY	159	train_set
378	1	0.999945	5.39e-05	9.97e-22	1.54e-06	2.07e-31	5.9e-25	1.78e-23	1.12e-11	5.18e-25	2.88e-34	6.39e-26	2.99e-25	3g6y_1	3g6y_1	1	2	4	1	3g6y	1169230	e3g6yA13	AUTO_NONREP	850.1.1.4	A	A:49-98	A:49-98	Q9UNA4	a+b three layers	NO_X_NAME	NO_H_NAME	Hypothetical protein Ta1206-like	IMS_1	NOT_DOMAIN_ASSEMBLY	49	train_set
379	1	0.783675	0.212272	1.69e-10	0.00405346	1.88e-18	1.17e-13	1.06e-14	1.27e-07	1.46e-13	3e-19	2.38e-16	3.32e-14	2x1i_1	2owc_1	1	2	4	1	2x1i	141138	e2x1iA1	AUTO_NONREP	2002.1.1.100	A	A:4-500	A:4-500	Q2VJA0	a/b barrels	TIM beta/alpha-barrel	NO_H_NAME	TIM barrels	Glyco_hydro_77	NOT_DOMAIN_ASSEMBLY	496	train_set
380	1	0.725158	0.244257	6.94e-11	0.0305835	1.35e-17	3.43e-12	2.52e-14	1.11e-06	4.18e-14	1.25e-18	1.25e-16	1.4e-13	5jiw_1	2owc_1	1	2	4	1	5jiw	1948862	e5jiwA1	AUTO_NONREP	2002.1.1.100	A	A:1-500	A:1-500	O87172	a/b barrels	TIM beta/alpha-barrel	NO_H_NAME	TIM barrels	Glyco_hydro_77	NOT_DOMAIN_ASSEMBLY	499	train_set
381	1	0.293995	0.704989	1.74e-08	0.000408491	2.22e-14	0.000604971	8.08e-09	1.89e-10	2.59e-06	2.26e-09	3.87e-10	1.48e-12	2ywg_1	2ywg_1	2	1	6	1	2ywg	1675753	e2ywgA5	AUTO_NONREP	3986.1.1.1	A	A:484-551	A:484-551	O67618	a+b two layers	GTP-binding protein lepA C-terminal domain-like	NO_H_NAME	GTP-binding protein lepA C-terminal domain	LepA_C	NOT_DOMAIN_ASSEMBLY	67	train_set
382	1	0.959459	0.0405413	8.07e-15	1.48e-12	2.94e-26	9.49e-19	1.09e-13	1.27e-19	2.44e-17	2.26e-20	2.24e-17	2.42e-22	3ba9_1	2owo_1	1	2	4	1	3ba9	351955	e3ba9A1	AUTO_NONREP	206.1.3.12	A	A:5-317	A:5-317	Q837V6	a+b complex topology	NO_X_NAME	Protein kinase/SAICAR synthase/ATP-grasp	ATP-grasp	DNA_ligase_aden	NOT_DOMAIN_ASSEMBLY	312	train_set
383	1	0.0139153	0.00289084	1.01e-09	8.63e-06	5.02e-16	0.982718	2.79e-12	0.000467693	5.89e-12	2.55e-14	1.28e-15	1.4e-10	2ogs_1	1qe3_1	6	1	2	1	2ogs	163405	e2ogsA1	AUTO_NONREP	7579.1.1.6	A	A:3-496	A:3-496	Q8GCC7	a/b three-layered sandwiches	NO_X_NAME	NO_H_NAME	alpha/beta-Hydrolases	COesterase	NOT_DOMAIN_ASSEMBLY	493	train_set
384	1	0.997646	0.00235399	2.87e-13	4.53e-10	8.23e-27	7.26e-17	8.72e-16	2.44e-14	1.24e-16	8.1e-20	7.16e-16	5.64e-18	4glx_1	2owo_1	1	2	4	1	4glx	153074	e4glxA3	AUTO_NONREP	2.1.1.11	A	A:317-402	A:317-402	P15042	beta barrels	OB-fold	NO_H_NAME	Nucleic acid-binding proteins	DNA_ligase_OB	NOT_DOMAIN_ASSEMBLY	85	train_set
385	1	0.609754	0.390246	5.94e-13	2.04e-07	2.16e-22	8.48e-18	1.91e-14	8e-18	1.63e-17	5.52e-20	8.1e-17	3.23e-19	2qac_1	2qac_1	1	2	4	1	2qac	1198773	e2qacA5	AUTO_NONREP	108.1.1.41	A	A:138-204	A:80-146	Q8I4W8	alpha arrays	EF-hand	EF-hand-related	EF-hand	EF-hand_7_8	NOT_DOMAIN_ASSEMBLY	66	train_set
386	1	0.00419769	0.234218	2.39e-08	0.00103764	1.07e-08	0.760547	1.67e-07	3.38e-11	4.66e-08	2.78e-12	1.1e-09	1.37e-17	3lfz_1	1y5h_1	6	2	1	6	3lfz	389224	e3lfzA2	AUTO_NONREP	282.1.1.1	A	A:1-143	A:1-143	Q58622	a+b duplicates or obligate multimers	NO_X_NAME	NO_H_NAME	CBS-domain	IMPDH_2nd_1	NOT_DOMAIN_ASSEMBLY	142	train_set
387	1	0.361807	0.634117	0.00360697	0.000468558	5.05e-09	1.37e-09	9.35e-07	2.45e-10	1.88e-07	9.86e-10	1.79e-11	1.77e-12	3ums_1	3ffa_1	2	1	3	1	3ums	1166904	e3umsA4	AUTO_NONREP	135.1.1.2	A	A:61-181	A:61-181	P63096	alpha arrays	NO_X_NAME	NO_H_NAME	Transducin (alpha subunit), insertion domain	G-alpha	NOT_DOMAIN_ASSEMBLY	120	train_set
388	1	0.999991	8.78e-06	2.98e-14	7e-14	1.21e-29	5.66e-15	4.95e-18	6.1e-20	1.15e-24	1.01e-28	6.75e-22	3.91e-23	3m97_1	2c2c_1	1	2	4	1	3m97	177182	e3m97X1	AUTO_NONREP	107.1.1.16	X	X:1-11,X:34-140	X:1-11,X:34-140	P54820	alpha arrays	Cytochrome c-like	NO_H_NAME	Cytochrome c	Cytochrom_C_1	NOT_DOMAIN_ASSEMBLY		train_set
389	1	0.058842	0.892332	3.23e-13	0.0488263	1.66e-15	1.94e-11	9.35e-13	1.12e-14	5.41e-12	1.4e-18	1.89e-13	9.82e-17	3qic_1	4rch_1	2	1	4	1	3qic	420870	e3qicA1	AUTO_NONREP	2484.1.1.519	A	A:7-211	A:17-216	P35557	mixed a+b and a/b	Ribonuclease H-like	NO_H_NAME	Ribonuclease H-like	Hexokinase_1	NOT_DOMAIN_ASSEMBLY	199	train_set
390	1	0.958634	0.00126545	0.0401009	7.76e-10	1.06e-23	2.54e-14	5.47e-15	2.87e-17	1.21e-17	2.43e-10	4.11e-15	1.1e-17	5cgj_1	2vpj_1	1	3	2	1	5cgj	1695428	e5cgjA1	AUTO_NONREP	5.1.3.16	A	A:324-613	A:36-325	Q9Z2X8	beta duplicates or obligate multimers	beta-propeller-like	beta-propeller	6-bladed	Kelch_1	NOT_DOMAIN_ASSEMBLY	289	train_set
391	1	0.997587	0.00241333	5.04e-08	4.36e-08	4.29e-28	2.82e-22	1.48e-18	1.27e-15	1.24e-17	4.32e-27	1.91e-16	1.01e-20	1uoz_1	2boe_1	1	2	3	1	1uoz	8992	e1uozA1	MANUAL_REP	2002.2.1.1	A	A:80-380	A:15-315	Q79G13	a/b barrels	TIM beta/alpha-barrel	NO_H_NAME	Cellulases	Glyco_hydro_6	NOT_DOMAIN_ASSEMBLY	300	train_set
392	1	0.99126	0.00871068	2.15e-07	8.15e-08	6.99e-15	2.86e-05	9.4e-10	1.85e-07	4.6e-15	4.3e-17	3.86e-13	4.23e-14	3q8g_1	3q8g_1	1	2	6	1	3q8g	142513	e3q8gA2	AUTO_NONREP	103.1.1.1	A	A:4-95	A:14-105	P33324	alpha arrays	RuvA-C	NO_H_NAME	RuvA-C, UBA, CRAL/TRIO-N, HBS1	CRAL_TRIO_N	NOT_DOMAIN_ASSEMBLY	91	train_set
393	1	0.992249	0.00772648	1.21e-07	5.28e-08	5.26e-15	2.42e-05	7.16e-10	1.24e-07	3.56e-15	1.95e-17	2.81e-13	3.26e-14	3b74_1	3q8g_1	1	2	6	1	3b74	167000	e3b74A2	AUTO_NONREP	103.1.1.1	A	A:4-95	A:14-105	P33324	alpha arrays	RuvA-C	NO_H_NAME	RuvA-C, UBA, CRAL/TRIO-N, HBS1	CRAL_TRIO_N	NOT_DOMAIN_ASSEMBLY	91	train_set
394	1	0.189351	0.810574	9.3e-07	7.31e-05	9.66e-13	1.13e-06	5.85e-11	1.46e-11	2.3e-08	9.16e-14	2.64e-09	1.11e-08	4lzl_1	4lzl_1	2	1	4	1	4lzl	1349530	e4lzlA1	AUTO_NONREP	2007.1.3.29	A	A:2-124	A:2-124	NO_UNP	a/b three-layered sandwiches	Flavodoxin-like	Class I glutamine amidotransferase-like	CheY-like	Response_reg	NOT_DOMAIN_ASSEMBLY	122	train_set
395	1	0.999998	1.57e-06	5.88e-23	4.25e-10	2.74e-28	8.41e-19	3.22e-19	4.33e-15	2.05e-21	3.04e-26	1.37e-19	4.41e-25	1smb_1	1qnx_1	1	2	4	1	1smb	6932	e1smbA1	MANUAL_REP	273.1.1.2	A	A:4-152	A:4-152	Q9H4G4	a+b three layers	NO_X_NAME	NO_H_NAME	PR-1-like	CAP_1	NOT_DOMAIN_ASSEMBLY	148	train_set
396	1	0.242302	0.757215	0.000477589	5.08e-06	1.73e-15	6.47e-07	7.18e-13	1.52e-12	4.24e-08	8.24e-19	1.11e-14	2.67e-12	2w9r_1	2w9r_1	2	1	3	1	2w9r	134619	e2w9rA1	AUTO_NONREP	308.1.1.1	A	A:12-108	A:12-108	P0A8Q6	a+b two layers	ClpS-like	NO_H_NAME	ClpS-related	ClpS	NOT_DOMAIN_ASSEMBLY	96	train_set
397	1	0.436447	0.563457	8.52e-06	5.81e-05	3.82e-10	2.89e-05	3.19e-09	6.44e-15	4.51e-16	6.15e-08	5.85e-13	1.94e-14	3h4q_1	3cpx_1	2	1	4	1	3h4q	134731	e3h4qA1	AUTO_NONREP	213.1.1.109	A	A:0-168	A:20-187	Q99U68	a+b three layers	Nat/Ivy	NO_H_NAME	Acyl-CoA N-acyltransferases (Nat)	Acetyltransf_10_6	NOT_DOMAIN_ASSEMBLY	167	train_set
398	1	0.574202	0.372116	8.6e-05	0.000826584	7.85e-11	0.0527676	2.1e-06	5.76e-08	1.42e-08	4.91e-10	1.58e-10	4.42e-14	5mfx_1	2wv9_1	1	2	6	1	5mfx	1942922	e5mfxA2	AUTO_NONREP	5101.1.1.2	A	A:482-616	A:310-444	A0A160JCU6	alpha arrays	NO_X_NAME	NO_H_NAME	C-terminal helical domain of RNA helicase	EUF08000	NOT_DOMAIN_ASSEMBLY	134	train_set
399	1	0.999493	0.000507047	1.85e-14	1.29e-09	1.07e-26	9.31e-21	2.79e-18	3.46e-19	2.08e-20	7.51e-26	9.02e-22	1.16e-21	4anr_1	1d0k_1	1	2	4	1	4anr	149215	e4anrA1	AUTO_NONREP	235.1.1.15	A	A:40-339	A:23-322	Q9HX24	a+b complex topology	NO_X_NAME	Lysozyme-like	Lysozyme-like	SLT_2	NOT_DOMAIN_ASSEMBLY	299	train_set
400	1	0.178988	0.820752	0.000128604	0.000112416	1.49e-14	1.87e-05	7.37e-10	4.4e-07	3.61e-10	4.63e-13	2.5e-09	8.85e-10	4afp_1	4f6p_1	2	1	3	1	4afp	1307376	e4afpA1	AUTO_NONREP	7575.1.1.3	A	A:3-220,A:241-347	A:23-240,A:261-367	Q585F3	a/b three-layered sandwiches	NO_X_NAME	NO_H_NAME	Caspase-like	Peptidase_C14	NOT_DOMAIN_ASSEMBLY		train_set
401	1	0.96484	0.0348929	1.7e-06	7.13e-06	8.27e-14	0.000258623	2.28e-10	8.13e-13	1.38e-10	2.17e-17	2.63e-10	8.23e-12	4j3s_1	4j3w_1	1	2	6	1	4j3s	1393130	e4j3sA2	AUTO_NONREP	11.1.1.1528	A	A:120-227	A:140-247	Q9FYY0	beta sandwiches	Immunoglobulin-like beta-sandwich	Immunoglobulin-related	Immunoglobulin/Fibronectin type III/E set domains/PapD-like	CBM_48	NOT_DOMAIN_ASSEMBLY	107	train_set
402	1	0.588315	0.411123	1.04e-10	0.000562139	8.32e-09	1.63e-07	1.62e-08	7.03e-12	1.94e-10	6.58e-14	2.28e-12	1.47e-13	4tmu_1	4tmu_1	1	2	4	1	4tmu	1503931	e4tmuA1	AUTO_NONREP	101.1.2.121	A	A:407-514	A:427-534	A7MQK9	alpha arrays	HTH	HTH	winged	RQC	NOT_DOMAIN_ASSEMBLY	107	train_set
403	1	0.975698	0.0234495	5.09e-07	0.000850745	6.72e-11	1.26e-09	1.22e-07	2.06e-08	8.92e-07	3.98e-12	4.55e-11	8.22e-13	4fus_1	4fus_1	1	2	4	1	4fus	153204	e4fusA1	AUTO_NONREP	109.2.1.15	A	A:33-667	A:24-658	Q2SJA2	alpha superhelices	Repetitive alpha hairpins	NO_H_NAME	alpha/alpha toroid	Glyco_hydro_48	NOT_DOMAIN_ASSEMBLY	634	train_set
404	1	0.355558	0.0183144	0.000383985	6.43e-08	2.06e-10	0.625744	5.85e-11	6.48e-09	8.77e-14	4.29e-22	5.73e-14	2.12e-15	2wco_1	2wco_1	6	1	2	1	2wco	140234	e2wcoA3	AUTO_NONREP	12.2.1.18	A	A:652-765	A:652-765	O86516	beta sandwiches	Glycosyl hydrolase domain-like	NO_H_NAME	Hyaluronate lyase-like, C-terminal domain	Lyase_8_C	NOT_DOMAIN_ASSEMBLY	113	train_set
405	1	0.889074	0.00986136	0.101065	1.36e-10	4.36e-24	6.9e-15	1.49e-15	2.38e-14	2.33e-23	7.56e-27	2.21e-19	8e-19	4u48_1	4ziu_1	1	3	2	1	4u48	1389154	e4u48A3	MANUAL_REP	11.1.1.130	A	A:283-370	A:286-373	Q8ZN46	beta sandwiches	Immunoglobulin-like beta-sandwich	Immunoglobulin-related	Immunoglobulin/Fibronectin type III/E set domains/PapD-like	MG1	NOT_DOMAIN_ASSEMBLY	87	train_set
406	1	0.376516	0.525351	1.57e-07	0.0981335	1.88e-17	2.26e-14	7.27e-14	1.48e-07	9.79e-13	1.88e-18	7.08e-11	2.14e-12	2r0c_1	4k5s_1	2	1	4	1	2r0c	1835864	e2r0cA1	AUTO_NONREP	244.1.1.64	A	A:185-277	A:205-297	Q8KI25	a+b two layers	FAD-linked reductases, C-terminal domain-like	NO_H_NAME	FAD-linked reductases-C	PRK06126_1st	NOT_DOMAIN_ASSEMBLY	92	train_set
407	1	0.825661	0.174335	1.98e-10	4.44e-06	3.01e-19	8.66e-11	4.37e-14	1.05e-12	1.96e-16	3.21e-20	4.65e-12	3.71e-15	2qim_1	2qim_1	1	2	4	1	2qim	167827	e2qimA1	AUTO_NONREP	331.3.1.15	A	A:1-157	A:2-158	Q9LLQ2	a+b two layers	TBP-like	NO_H_NAME	Bet v1-like	Polyketide_cyc2	NOT_DOMAIN_ASSEMBLY	156	train_set
408	1	0.955129	0.0448705	1.06e-12	2.61e-07	1.86e-17	2.47e-08	5.53e-11	1.76e-08	5.13e-14	1.43e-16	7.39e-16	3.77e-16	4ykn_1	5ncz_1	1	2	4	1	4ykn	1735814	e4yknA7	AUTO_NONREP	221.1.1.60	A	A:1010-1106	A:325-421	P42336	a+b two layers	beta-Grasp	Ubiquitin-related	Ubiquitin-like	PI3K_p85B	NOT_DOMAIN_ASSEMBLY	96	train_set
409	1	0.981176	0.0188238	9.65e-15	2.35e-10	6.5e-19	4.63e-17	1.05e-15	4.76e-17	9.38e-15	3.27e-25	1.1e-17	6.94e-19	4unf_1	4unf_1	1	2	4	1	4unf	1558901	e4unfA1	AUTO_NONREP	102.1.2.4	A	A:12-247	A:18-253	Q9RRQ0	alpha arrays	HhH/H2TH	SAM/DNA-glycosylase	DNA-glycosylase	HhH-GPD	NOT_DOMAIN_ASSEMBLY	235	train_set
410	1	0.986208	0.0137874	1.31e-06	3.33e-06	2.4e-16	9.55e-08	5.19e-14	1.81e-16	1.31e-22	3.33e-27	3.67e-17	2.91e-21	3f85_1	3f83_1	1	2	4	1	3f85	1168295	e3f85A7	AUTO_NONREP	11.1.5.285	A	A:151-304	A:151-285,A:290-304	E3PPC4	beta sandwiches	Immunoglobulin-like beta-sandwich	Immunoglobulin-related	Common fold of diphtheria toxin/transcription factors/cytochrome f	Fimbrial_CS1	NOT_DOMAIN_ASSEMBLY		train_set
411	1	0.8602	0.131325	7.48e-09	0.00847448	6.18e-10	1.3e-08	5.79e-10	5.92e-13	9.13e-14	7.43e-11	6.68e-12	6e-17	5fpi_1	5fpi_1	1	2	4	1	5fpi	1726469	e5fpiA1	AUTO_NONREP	11.1.5.200	A	A:285-393	A:296-404	P84092	beta sandwiches	Immunoglobulin-like beta-sandwich	Immunoglobulin-related	Common fold of diphtheria toxin/transcription factors/cytochrome f	Adap_comp_sub_2nd	NOT_DOMAIN_ASSEMBLY	108	train_set
412	1	0.999694	0.000305546	3.49e-16	2.05e-10	7.58e-27	4.32e-19	3e-18	2.1e-19	1.16e-21	9.53e-30	4.55e-18	8.68e-23	1d9d_1	1d8y_1	1	2	4	1	1d9d	47534	e1d9dA1	AUTO_NONREP	4964.1.1.8	A	A:720-843	A:397-520	P00582	alpha arrays	NO_X_NAME	NO_H_NAME	helical bundle in Bacillus stearothermophilus-like DNA polymerase I	DNA_pol_A_2nd	NOT_DOMAIN_ASSEMBLY	123	train_set
413	1	0.994284	0.00571536	1.74e-11	6.04e-07	2.63e-15	4.98e-13	1.43e-12	1.05e-12	7.12e-15	1.13e-20	6.73e-17	3.67e-21	4nlg_1	3g6y_1	1	2	4	1	4nlg	1257127	e4nlgA8	AUTO_NONREP	850.1.1.4	A	A:22-76	A:22-76	Q4JB80	a+b three layers	NO_X_NAME	NO_H_NAME	Hypothetical protein Ta1206-like	IMS_1	NOT_DOMAIN_ASSEMBLY	54	train_set
414	1	0.994991	0.00500848	5.04e-12	3.26e-07	2.11e-15	1.85e-13	5.46e-13	1.07e-13	1.21e-15	5.11e-23	1.05e-16	7.28e-22	1k1s_1	3g6y_1	1	2	4	1	1k1s	79690	e1k1sA4	AUTO_NONREP	850.1.1.4	A	A:21-75	A:21-75	P96022	a+b three layers	NO_X_NAME	NO_H_NAME	Hypothetical protein Ta1206-like	IMS_1	NOT_DOMAIN_ASSEMBLY	54	train_set
415	1	0.295774	0.704202	6.41e-14	2.49e-05	2.13e-16	3.15e-17	1.51e-14	7.36e-17	5.85e-15	5.88e-24	1.35e-19	3.19e-26	1d5r_1	1d5r_1	2	1	4	1	1d5r	1905	e1d5rA1	MANUAL_REP	11.2.1.8	A	A:188-351	A:182-322	P60484	beta sandwiches	Immunoglobulin-like beta-sandwich	NO_H_NAME	C2 domain	PTEN_C2	NOT_DOMAIN_ASSEMBLY	140	train_set
416	1	0.256536	0.729913	0.0135506	2.94e-07	4.03e-14	1.96e-08	3.12e-11	1.99e-15	1.95e-11	3.26e-20	2.22e-14	7.45e-13	4lm8_1	3pmq_1	2	1	3	1	4lm8	1497985	e4lm8A2	AUTO_NONREP	11.1.1.394	A	A:45-174	A:44-173	Q8EG34	beta sandwiches	Immunoglobulin-like beta-sandwich	Immunoglobulin-related	Immunoglobulin/Fibronectin type III/E set domains/PapD-like	decahem_SO1788_1st	NOT_DOMAIN_ASSEMBLY	129	train_set
417	1	0.025546	0.18461	0.789844	1.67e-07	1.31e-15	1.83e-07	2.13e-11	1.76e-12	1.05e-12	9.7e-10	1.15e-14	5.52e-13	5agr_1	4k47_1	3	2	1	3	5agr	1779985	e5agrA1	AUTO_NONREP	1.1.1.31	A	A:313-322,A:327-513	A:32-232	P9WFV1	beta barrels	cradle loop barrel	RIFT-related	acid protease	tRNA-synt_1_2	NOT_DOMAIN_ASSEMBLY	200	train_set
418	1	0.33461	0.665388	4.51e-12	2.08e-06	3.95e-24	6.48e-13	1.02e-14	4.87e-16	1.77e-18	6.41e-19	1.72e-18	1.54e-24	3nll_1	1ycf_3	2	1	4	1	3nll	104365	e3nllA1	AUTO_NONREP	2007.2.1.1	A	A:1-138	A:1-138	P00322	a/b three-layered sandwiches	Flavodoxin-like	Flavoproteins/Phosphotyrosine protein phosphatases-like	Flavoproteins	Flavodoxin_1	NOT_DOMAIN_ASSEMBLY	137	train_set
419	1	0.404914	0.595085	3.47e-12	1.87e-06	2.75e-24	2.48e-13	5.21e-15	2.92e-16	1.69e-18	7.64e-20	1.26e-18	8.79e-25	1fln_1	1ycf_3	2	1	4	1	1fln	104371	e1flnA1	AUTO_NONREP	2007.2.1.1	A	A:1-138	A:1-138	P00322	a/b three-layered sandwiches	Flavodoxin-like	Flavoproteins/Phosphotyrosine protein phosphatases-like	Flavoproteins	Flavodoxin_1	NOT_DOMAIN_ASSEMBLY	137	train_set
420	1	0.287853	0.712144	6.37e-12	3.24e-06	8.41e-24	1.56e-12	1.34e-14	6.57e-16	2.31e-18	4.39e-19	1.99e-18	1.99e-24	1fld_1	1ycf_3	2	1	4	1	1fld	104362	e1fldA1	AUTO_NONREP	2007.2.1.1	A	A:1-138	A:1-138	P00322	a/b three-layered sandwiches	Flavodoxin-like	Flavoproteins/Phosphotyrosine protein phosphatases-like	Flavoproteins	Flavodoxin_1	NOT_DOMAIN_ASSEMBLY	137	train_set
421	1	0.992722	0.00697284	1.36e-11	2.46e-11	1.47e-14	0.000305004	2.7e-08	8.79e-11	3.13e-16	2.58e-15	7.12e-10	5.78e-15	3nxh_1	4de9_1	1	2	6	1	3nxh	119503	e3nxhA1	MANUAL_REP	268.2.1.1	A	A:72-331	A:1-260	P96499	a+b two layers	Sterol carrier protein-like	NO_H_NAME	LytR-Cps2A-Psr (LCP) enzymes	LytR_cpsA_psr	NOT_DOMAIN_ASSEMBLY	259	train_set
422	1	0.879275	0.118596	3.77e-10	0.0021291	1.02e-12	4.36e-09	6.36e-12	2e-09	1.61e-13	1.12e-19	1.48e-10	6.43e-15	5ifp_1	4e8c_1	1	2	4	1	5ifp	2067015	e5ifpA4	AUTO_NONREP	11.31.1.1	A	A:481-566	A:481-566	A2QAN3	beta sandwiches	Immunoglobulin-like beta-sandwich	NO_H_NAME	Beta-galactosidase LacA beta-sandwich domain	BetaGal_dom2_C	NOT_DOMAIN_ASSEMBLY	85	train_set
423	1	0.893322	0.104791	1.95e-10	0.0018864	7.76e-13	4.1e-09	5.62e-12	1.38e-09	1.36e-13	7.82e-20	1.48e-10	6.44e-15	5ift_1	4e8c_1	1	2	4	1	5ift	2067019	e5iftA2	AUTO_NONREP	11.31.1.1	A	A:481-566	A:481-566	A2QAN3	beta sandwiches	Immunoglobulin-like beta-sandwich	NO_H_NAME	Beta-galactosidase LacA beta-sandwich domain	BetaGal_dom2_C	NOT_DOMAIN_ASSEMBLY	85	train_set
424	1	0.999935	6.53e-05	3.75e-16	1.03e-12	4.01e-28	8.61e-26	5.93e-20	9.13e-16	3.05e-20	2.03e-25	4.68e-20	8.24e-22	3b0i_1	1hfx_1	1	2	4	1	3b0i	150591	e3b0iA1	AUTO_NONREP	235.1.1.9	A	A:0-123	A:1-124	P00709	a+b complex topology	NO_X_NAME	Lysozyme-like	Lysozyme-like	Lys	NOT_DOMAIN_ASSEMBLY	123	train_set
425	1	0.97496	0.0250401	2.63e-13	2.08e-09	1.16e-20	5.13e-08	2.48e-11	1.72e-17	4.32e-21	4.53e-18	1.03e-19	2.02e-18	2dck_1	3zse_1	1	2	6	1	2dck	316573	e2dckA2	AUTO_NONREP	10.1.2.481	A	A:209-327	A:236-354	Q9RC94	beta sandwiches	jelly-roll	Concanavalin A-like	Galactose-binding domain-like	UNK_F_TYPE	NOT_DOMAIN_ASSEMBLY	118	train_set
426	1	0.213494	0.786473	3.26e-05	3.61e-08	1.94e-19	5.29e-24	1.97e-14	1.73e-23	5.1e-14	2.58e-19	7.98e-18	3.04e-17	4z34_1	4iaq_1	2	1	3	1	4z34	1557816	e4z34A2	AUTO_NONREP	5001.1.1.22	A	A:20-1005,A:1094-327	A:38-255,A:344-355,A:357-435	P0ABE7	alpha bundles	NO_X_NAME	NO_H_NAME	Family A G protein-coupled receptor-like	7tm_1_3	NOT_DOMAIN_ASSEMBLY		train_set
427	1	0.999991	8.76e-06	3.82e-16	6.71e-15	6.22e-24	1.93e-19	2.8e-16	1e-14	5.07e-22	7.19e-22	3.7e-21	6.36e-19	1lsg_1	1hfx_1	1	2	8	1	1lsg	83138	e1lsgA1	AUTO_NONREP	235.1.1.9	A	A:2-130	A:2-130	P00698	a+b complex topology	NO_X_NAME	Lysozyme-like	Lysozyme-like	Lys	NOT_DOMAIN_ASSEMBLY	128	train_set
428	1	0.937852	0.0621479	4e-08	9.45e-08	6.94e-14	4.4e-11	5.67e-11	1.63e-18	7.27e-14	7.81e-23	3.04e-12	4.23e-16	4jnb_1	2e0t_1	1	2	4	1	4jnb	1147961	e4jnbA1	AUTO_NONREP	2007.2.3.2	A	A:27-186	A:1-160	Q9UNI6	a/b three-layered sandwiches	Flavodoxin-like	Flavoproteins/Phosphotyrosine protein phosphatases-like	(Phosphotyrosine protein) phosphatases II	DSPc	NOT_DOMAIN_ASSEMBLY	159	train_set
429	1	0.935025	0.0649715	2.87e-11	3.5e-06	7.61e-13	3.35e-09	1.74e-12	2.36e-10	5.76e-14	4.03e-19	8.72e-14	3.66e-11	4ltt_1	4ltt_1	1	2	4	1	4ltt	1144424	e4lttA1	AUTO_NONREP	4312.1.1.8	A	A:1-91	A:1-88	O25554	a+b two layers	RelE-like	NO_H_NAME	RelE-like	YafQ_toxin	NOT_DOMAIN_ASSEMBLY	87	train_set
430	1	0.798383	0.201482	1.34e-10	1.18e-06	4.33e-13	0.000133592	1.56e-08	7.82e-10	7.28e-12	2.98e-12	1.87e-14	1.74e-13	4anv_1	5ncz_1	1	2	6	1	4anv	1307386	e4anvA4	AUTO_NONREP	221.1.1.24	A	A:144-310	A:6-172	P48736	a+b two layers	beta-Grasp	Ubiquitin-related	Ubiquitin-like	PI3K_rbd	NOT_DOMAIN_ASSEMBLY	166	train_set
431	1	2.41e-07	0.000136098	0.999864	7.9e-13	3.07e-19	2.76e-15	1.1e-18	1.31e-24	1.05e-14	8.72e-26	3.54e-21	4.33e-22	2zjj_1	5enm_1	3	2	1	3	2zjj	1249069	e2zjjA3	AUTO_NONREP	1.1.1.46	A	A:445-183	A:17-203	P56817	beta barrels	cradle loop barrel	RIFT-related	acid protease	Asp_N	NOT_DOMAIN_ASSEMBLY	186	train_set
432	1	0.481835	0.32443	0.193733	1.11e-06	4.8e-13	1.74e-07	3.5e-11	9.77e-14	6.11e-16	2.17e-18	5.78e-12	2.96e-14	3dfi_1	3dfi_1	1	2	3	1	3dfi	1185180	e3dfiA2	AUTO_NONREP	7567.1.1.1	A	A:6-101,A:129-270	A:6-101,A:129-270	Q7WZ70	a/b three-layered sandwiches	NO_X_NAME	NO_H_NAME	LmbE-like	PIG-L	NOT_DOMAIN_ASSEMBLY		train_set
433	1	0.266209	0.733774	9.99e-07	1.54e-05	1.13e-15	1.1e-09	1.54e-13	8.94e-07	3.96e-10	5.7e-16	1.37e-13	5.96e-11	1iq0_1	1iq0_1	2	1	4	1	1iq0	5594	e1iq0A2	MANUAL_REP	310.1.1.1	A	A:1-96	A:1-96	Q93RP5	a+b two layers	RRF/tRNA synthetase additional domain-like	NO_H_NAME	Arginyl-tRNA synthetase (ArgRS), N-terminal 'additional' domain	Arg_tRNA_synt_N	NOT_DOMAIN_ASSEMBLY	95	train_set
434	1	0.775372	0.224626	1.62e-06	1.65e-07	2.4e-23	2.64e-14	6.96e-17	3.05e-14	1.95e-18	3.12e-26	7.31e-21	2.13e-19	2e84_1	1ofy_1	1	2	3	1	2e+84	1114338	e2e84A1	AUTO_NONREP	139.1.1.2	A	A:151-268	A:151-268	Q8VUI3	few secondary structure elements	Multiheme cytochromes	NO_H_NAME	Cytochrome c3-like	Cytochrom_CIII	NOT_DOMAIN_ASSEMBLY	117	train_set
435	1	0.986854	0.0130885	9.12e-15	5.71e-05	2.43e-22	9.1e-15	3.37e-16	3.44e-16	3.36e-19	1.35e-26	2.14e-17	4.17e-21	2qxf_1	2qxf_1	1	2	4	1	2qxf	11146	e2qxfA1	MANUAL_REP	2484.1.1.54	A	A:8-275,A:295-474	A:8-275,A:295-474	P04995	mixed a+b and a/b	Ribonuclease H-like	NO_H_NAME	Ribonuclease H-like	RNase_T	NOT_DOMAIN_ASSEMBLY		train_set
436	1	0.418023	0.581797	2.43e-14	0.000180035	1.33e-20	4.19e-10	1.12e-12	1.61e-11	1.22e-10	7.24e-21	2.78e-15	4.9e-16	2ijg_1	2ijg_1	2	1	4	1	2ijg	1260614	e2ijgX6	AUTO_NONREP	2005.1.1.129	X	X:1-221	X:1-222	Q84KJ5	a/b three-layered sandwiches	HUP domain-like	NO_H_NAME	HUP domains	DNA_photolyase	NOT_DOMAIN_ASSEMBLY	221	train_set
437	1	0.0413447	0.0320181	1.16e-08	0.00109723	4.91e-13	0.92554	6.79e-09	1.53e-08	2.43e-08	3.6e-11	1.02e-10	1.1e-10	4qwm_1	4fnm_1	6	1	2	1	4qwm	1567530	e4qwmA1	AUTO_NONREP	7579.1.1.6	A	A:5-570	A:5-570	Q25252	a/b three-layered sandwiches	NO_X_NAME	NO_H_NAME	alpha/beta-Hydrolases	COesterase	NOT_DOMAIN_ASSEMBLY	565	train_set
438	1	0.996212	0.00378809	2.11e-09	2.64e-16	1.17e-19	1.04e-10	1.47e-11	2.38e-23	3.65e-18	5.7e-23	2.96e-19	1.65e-23	4kru_1	1jfx_1	1	2	3	1	4kru	1284242	e4kruA1	AUTO_NONREP	2002.1.1.80	A	A:-7-207	A:12-218	Q0SPG7	a/b barrels	TIM beta/alpha-barrel	NO_H_NAME	TIM barrels	Glyco_hydro_25	NOT_DOMAIN_ASSEMBLY	206	train_set
439	1	0.954918	0.0450583	7.49e-09	1.16e-11	3.57e-19	2.08e-13	1.06e-14	2.39e-05	2.49e-17	1.89e-20	9.8e-20	5.53e-20	5bz6_1	4xtb_1	1	2	8	1	5bz6	1693374	e5bz6A2	AUTO_NONREP	221.13.1.1	A	A:1075-1164	A:164-253	Q8NE86	a+b two layers	beta-Grasp	NO_H_NAME	Mitochondrial calcium uniporter N-terminal domain	MCU_N	NOT_DOMAIN_ASSEMBLY	89	train_set
440	1	0.958532	0.0414398	5.17e-09	1.07e-11	2.41e-19	2.73e-13	8.86e-15	2.82e-05	1.59e-17	1.15e-20	8.25e-20	4.12e-20	4xsj_1	4xtb_1	1	2	8	1	4xsj	1687156	e4xsjA2	AUTO_NONREP	221.13.1.1	A	A:1075-1164	A:164-253	Q8NE86	a+b two layers	beta-Grasp	NO_H_NAME	Mitochondrial calcium uniporter N-terminal domain	MCU_N	NOT_DOMAIN_ASSEMBLY	89	train_set
441	1	0.842918	0.157082	1.27e-08	2.4e-07	6.02e-20	9.39e-14	2.51e-14	1.06e-11	7.39e-15	1.43e-23	1.49e-14	2.7e-18	3byj_1	3om2_1	1	2	4	1	3byj	166923	e3byjA1	AUTO_NONREP	5.1.2.7	A	A:34-473	A:34-473	P05655	beta duplicates or obligate multimers	beta-propeller-like	beta-propeller	5-bladed	Glyco_hydro_68	NOT_DOMAIN_ASSEMBLY	439	train_set
442	1	0.921565	0.0784348	1.06e-08	1.04e-07	3.03e-22	1.79e-12	9.09e-14	4.61e-08	1.41e-19	1.56e-21	6.4e-16	3.11e-13	2qgm_1	2qgm_1	1	2	4	1	2qgm	9795	e2qgmA1	MANUAL_REP	4244.1.1.2	A	A:33-445	A:33-445	Q81BF7	a/b three-layered sandwiches	NO_X_NAME	NO_H_NAME	EreA/ChaN-like	Erythro_esteras	NOT_DOMAIN_ASSEMBLY	412	train_set
443	1	0.263602	0.389427	0.0282146	1.77e-10	2.15e-25	0.318757	4.12e-11	8.46e-15	4.72e-15	3.02e-12	6.57e-18	1.85e-14	5cwo_2	5cwo_2	2	6	1	2	5cwo	1746271	e5cwoB1	AUTO_NONREP	109.3.1.32	B	B:3-221	B:3-221	NO_UNP	alpha superhelices	Repetitive alpha hairpins	NO_H_NAME	Ankyrin repeat	Cse1-like	NOT_DOMAIN_ASSEMBLY	218	train_set
444	1	0.795503	0.200842	0.000655668	0.00299833	1.09e-12	1.65e-07	2.83e-09	3.58e-08	1.23e-09	6.04e-16	1.95e-11	1.79e-11	4f8n_1	4f8n_1	1	2	4	1	4f8n	1015483	e4f8nA1	AUTO_NONREP	11.1.5.66	A	A:1-137	A:2-137	P31522	beta sandwiches	Immunoglobulin-like beta-sandwich	Immunoglobulin-related	Common fold of diphtheria toxin/transcription factors/cytochrome f	EUF07756	NOT_DOMAIN_ASSEMBLY	135	train_set
445	1	0.992388	0.00761231	1.04e-15	3.59e-08	1.41e-27	3.14e-14	6.61e-18	1.55e-12	1.11e-20	3.88e-25	3.11e-22	8.31e-20	1q78_1	1q78_1	1	2	4	1	1q78	65175	e1q78A2	AUTO_NONREP	304.20.1.2	A	A:365-498	A:365-498	P25500	a+b two layers	Alpha-beta plaits	NO_H_NAME	PAP/Archaeal CCA-adding enzyme, C-terminal domain	PAP_RNA-bind	NOT_DOMAIN_ASSEMBLY	133	train_set
446	1	0.857799	0.0258082	1.19e-05	3.47e-08	2.85e-19	0.116371	6.65e-10	1.02e-05	9.39e-09	4.27e-13	1.04e-09	2.61e-09	4f9t_1	4f9t_1	1	6	2	1	4f9t	981146	e4f9tA2	AUTO_NONREP	2007.25.1.1	A	A:67-158	A:68-159	P27150	a/b three-layered sandwiches	Flavodoxin-like	NO_H_NAME	Rossmann-like domain in Ribosomal protein L1	Ribosomal_L1_1st	NOT_DOMAIN_ASSEMBLY	91	train_set
447	1	0.961312	0.0162916	2.92e-06	1.65e-08	1.08e-19	0.0223903	3.65e-10	3.28e-06	6.17e-09	9.64e-14	6.49e-10	6.72e-10	3tg8_1	4f9t_1	1	6	2	1	3tg8	2529622	e3tg8A2	AUTO_NONREP	2007.25.1.1	A	A:64-155	A:65-156	Q5SLP7	a/b three-layered sandwiches	Flavodoxin-like	NO_H_NAME	Rossmann-like domain in Ribosomal protein L1	Ribosomal_L1_1st	NOT_DOMAIN_ASSEMBLY	91	train_set
448	1	0.981654	0.0183439	2.16e-06	3.21e-08	6.86e-16	1.51e-15	1.19e-14	1.79e-12	8.2e-19	1.29e-24	1.08e-20	2.72e-20	5bpt_1	5bpw_1	1	2	3	1	5bpt	1830855	e5bptA3	AUTO_NONREP	5.1.4.319	A	A:2-233,A:546-740	A:2-233,A:546-740	Q6NU36	beta duplicates or obligate multimers	beta-propeller-like	beta-propeller	7-bladed	ANAPC4_WD40	NOT_DOMAIN_ASSEMBLY		train_set
449	1	0.999997	3.47e-06	9.47e-12	1.05e-12	1.14e-25	1.88e-18	1.76e-14	1.89e-17	1.86e-19	1.71e-27	2.96e-21	1.43e-20	4dy9_1	2c2c_1	1	2	3	1	4dy9	148683	e4dy9A1	AUTO_NONREP	107.1.1.16	A	A:6-113	A:6-113	Q4QEN5	alpha arrays	Cytochrome c-like	NO_H_NAME	Cytochrome c	Cytochrom_C_1	NOT_DOMAIN_ASSEMBLY	107	train_set
450	1	0.999105	0.000895063	2.03e-20	1.75e-10	1.1e-33	7.24e-27	6.99e-18	6.96e-23	2.35e-17	1.09e-20	8.6e-18	4.92e-19	1gwt_1	1bgp_1	1	2	4	1	1gwt	61707	e1gwtA1	AUTO_NONREP	136.1.1.7	A	A:0-306	A:1-307	P00433	alpha complex topology	NO_X_NAME	NO_H_NAME	Heme-dependent peroxidases	peroxidase	NOT_DOMAIN_ASSEMBLY	306	train_set
451	1	0.985783	0.0142119	1.38e-19	5.34e-06	1.23e-30	1.69e-14	6.13e-16	7.56e-15	3.42e-14	6.12e-20	4.97e-15	6.12e-15	1c5g_1	4p0o_1	1	2	4	1	1c5g	86472	e1c5gA1	AUTO_NONREP	4059.1.1.3	A	A:24-402	A:24-402	P05121	a+b complex topology	NO_X_NAME	NO_H_NAME	Serpins	Serpin	NOT_DOMAIN_ASSEMBLY	378	train_set
452	1	0.999358	0.00062505	1.62e-18	1.7e-05	3.54e-30	8.43e-23	1.58e-22	8.36e-28	1.67e-22	1.45e-35	9.24e-23	2.86e-27	3bu9_1	2x46_1	1	2	4	1	3bu9	338699	e3bu9A1	AUTO_NONREP	9.1.1.37	A	A:4-147	A:5-148	Q09JX9	beta barrels	Lipocalins/Streptavidin	NO_H_NAME	Lipocalins	His_binding_1	NOT_DOMAIN_ASSEMBLY	143	train_set
453	1	0.945043	0.054952	1.79e-13	3.51e-11	1.2e-16	4.75e-06	1.12e-09	2.84e-11	1.24e-16	1.77e-15	2.8e-10	1.26e-14	3qfi_1	4de9_1	1	2	6	1	3qfi	119523	e3qfiA1	MANUAL_REP	268.2.1.1	A	A:53-328	A:13-288	Q838I2	a+b two layers	Sterol carrier protein-like	NO_H_NAME	LytR-Cps2A-Psr (LCP) enzymes	LytR_cpsA_psr	NOT_DOMAIN_ASSEMBLY	275	train_set
454	1	0.999489	0.000511458	6.38e-16	2.68e-10	4.59e-27	1.53e-24	9.68e-20	2.01e-21	2.61e-20	3.91e-33	1.61e-18	7.11e-23	3wh1_1	4tx7_1	1	2	4	1	3wh1	1147919	e3wh1A1	AUTO_NONREP	235.1.1.6	A	A:2-205	A:3-206	A9ZSX9	a+b complex topology	NO_X_NAME	Lysozyme-like	Lysozyme-like	Glyco_hydro_19	NOT_DOMAIN_ASSEMBLY	203	train_set
455	1	1.3e-07	0.000109818	0.99989	3.23e-13	6.26e-20	8.8e-16	5.02e-19	6.62e-25	9.35e-15	3.41e-26	1.86e-21	1.03e-22	2zhs_1	5enm_1	3	2	1	3	2zhs	1171583	e2zhsA3	AUTO_NONREP	1.1.1.46	A	A:-1-183	A:17-201	P56817	beta barrels	cradle loop barrel	RIFT-related	acid protease	Asp_N	NOT_DOMAIN_ASSEMBLY	184	train_set
456	1	0.0224331	0.761931	1.08e-11	0.215636	1.24e-21	2.77e-14	1.8e-16	2.85e-07	3.06e-18	1.37e-18	2.99e-17	1.43e-14	3akc_1	3akc_1	2	4	1	2	3akc	143723	e3akcA1	AUTO_NONREP	2004.1.1.1409	A	A:1-208	A:1-208	Q5SL35	a/b three-layered sandwiches	P-loop domains-like	P-loop domains-related	P-loop containing nucleoside triphosphate hydrolases	Cytidylate_kin_4	NOT_DOMAIN_ASSEMBLY	207	train_set
457	1	5.83e-08	3.61e-05	0.999964	5.47e-14	6.73e-20	8.52e-17	6.03e-20	3.51e-25	7.22e-15	9.4e-27	5.68e-22	5.42e-23	4dpf_1	5enm_1	3	2	1	3	4dpf	1249483	e4dpfA3	AUTO_NONREP	1.1.1.46	A	A:47-231	A:5-189	P56817	beta barrels	cradle loop barrel	RIFT-related	acid protease	Asp_N	NOT_DOMAIN_ASSEMBLY	184	train_set
458	1	0.99081	0.00918455	5.53e-10	2.95e-06	1.69e-11	2.06e-06	1.43e-08	6.68e-09	3.96e-16	4e-11	1.48e-15	7.14e-17	3k7g_1	3k7g_1	1	2	4	1	3k7g	142134	e3k7gB1	AUTO_NONREP	307.1.1.1	B	B:41-197	B:26-182	Q14623	a+b two layers	NO_X_NAME	NO_H_NAME	Hedgehog/DD-peptidase	HH_signal	NOT_DOMAIN_ASSEMBLY	156	train_set
459	1	0.989072	0.0109241	5.14e-10	2.99e-06	6.22e-12	1.36e-06	8.66e-09	2.47e-09	2.36e-16	8.83e-12	1.04e-15	6.16e-17	3k7h_1	3k7g_1	1	2	4	1	3k7h	410958	e3k7hB1	AUTO_NONREP	307.1.1.1	B	B:41-197	B:26-182	Q14623	a+b two layers	NO_X_NAME	NO_H_NAME	Hedgehog/DD-peptidase	HH_signal	NOT_DOMAIN_ASSEMBLY	156	train_set
460	1	0.928168	0.0718316	7.92e-08	1.97e-09	1.28e-20	1.5e-10	6.11e-11	1.26e-12	1.05e-13	5.04e-24	7.83e-19	3.92e-19	1n67_1	1n67_1	1	2	3	1	1n67	1848	e1n67A1	MANUAL_REP	11.1.5.54	A	A:229-369	A:28-168	Q53653	beta sandwiches	Immunoglobulin-like beta-sandwich	Immunoglobulin-related	Common fold of diphtheria toxin/transcription factors/cytochrome f	EUF07753	NOT_DOMAIN_ASSEMBLY	140	train_set
461	1	0.995563	0.00443731	1.33e-23	3.48e-11	2.47e-36	2.13e-17	2.33e-21	4.09e-20	1.5e-20	3.77e-31	2.17e-20	2.06e-19	4pyw_1	4p0o_1	1	2	4	1	4pyw	1944873	e4pyw.2	AUTO_NONREP	4059.1.1.3	.	A:23-393,B:1-6,C:1-6	A:33-403,B:1-6,C:1-6	P01009	a+b complex topology	NO_X_NAME	NO_H_NAME	Serpins	Serpin	NOT_DOMAIN_ASSEMBLY		train_set
462	1	0.816222	0.177208	2.46e-09	0.00655379	1.98e-15	1.58e-05	3.04e-10	5.43e-16	1.49e-09	9.55e-10	3.35e-11	2.55e-12	1pbh_1	4i05_1	1	2	4	1	1pbh	1410628	e1pbhA1	AUTO_NONREP	219.1.1.194	A	A:1A-254	A:1-317	P07858	a+b complex topology	Cysteine proteinases-like	NO_H_NAME	Cysteine proteinases	Peptidase_C1	NOT_DOMAIN_ASSEMBLY	316	train_set
463	1	0.445772	0.554228	7.88e-13	6.44e-09	3.66e-21	2.87e-16	3.12e-14	1.35e-16	9.16e-18	2.9e-23	5.27e-19	3.8e-21	3ri8_1	3zse_1	2	1	4	1	3ri8	183100	e3ri8A1	AUTO_NONREP	10.1.1.12	A	A:2-183	A:3-184	P33557	beta sandwiches	jelly-roll	Concanavalin A-like	Concanavalin A-like lectins/glucanases	Glyco_hydro_11	NOT_DOMAIN_ASSEMBLY	181	train_set
464	1	0.853629	0.146371	2.22e-11	3.51e-07	9.79e-20	8.04e-15	5.85e-14	2.42e-17	3.02e-18	2.82e-23	2.03e-16	7.84e-21	1o0b_1	4h3s_1	1	2	4	1	1o0b	2489115	e1o0bA7	AUTO_NONREP	8002.1.1.2	A	A:261-344	A:262-345	P00962	alpha bundles	NO_X_NAME	NO_H_NAME	Zn-binding domain in glutaminyl-tRNA synthetase	tRNA-synt_1c	NOT_DOMAIN_ASSEMBLY	83	train_set
465	1	0.809576	0.190321	1.67e-10	7.29e-07	3.08e-13	0.000102804	1.14e-08	5.56e-10	7.63e-12	2.26e-12	1.97e-14	1.54e-13	3csf_1	5ncz_1	1	2	6	1	3csf	1851691	e3csfA1	AUTO_NONREP	221.1.1.24	A	A:144-321	A:2-179	P48736	a+b two layers	beta-Grasp	Ubiquitin-related	Ubiquitin-like	PI3K_rbd	NOT_DOMAIN_ASSEMBLY	177	train_set
466	1	0.817553	0.182341	1.74e-10	7.34e-07	2.53e-13	0.000104665	1.01e-08	6.64e-10	7.94e-12	2.16e-12	2.04e-14	1.68e-13	4ezj_1	5ncz_1	1	2	6	1	4ezj	1760451	e4ezjA1	AUTO_NONREP	221.1.1.24	A	A:143-320	A:2-178	P48736	a+b two layers	beta-Grasp	Ubiquitin-related	Ubiquitin-like	PI3K_rbd	NOT_DOMAIN_ASSEMBLY	176	train_set
467	1	0.820158	0.179737	1.48e-10	7.05e-07	2.16e-13	0.000104558	1.02e-08	4.5e-10	6.81e-12	2.24e-12	1.71e-14	1.55e-13	1e8y_1	5ncz_1	1	2	6	1	1e8y	1834974	e1e8yA5	AUTO_NONREP	221.1.1.24	A	A:143-310	A:1-168	P48736	a+b two layers	beta-Grasp	Ubiquitin-related	Ubiquitin-like	PI3K_rbd	NOT_DOMAIN_ASSEMBLY	167	train_set
468	1	0.157565	0.836833	7.59e-06	0.000171197	7.84e-11	0.00541552	6.49e-06	2.99e-09	1.37e-06	4.55e-12	3.34e-09	1.2e-12	1in4_1	1in7_1	2	1	6	1	1in4	2621	e1in4A1	MANUAL_REP	101.1.2.124	A	A:255-329	A:255-329	Q56313	alpha arrays	HTH	HTH	winged	RuvB_C	NOT_DOMAIN_ASSEMBLY	74	train_set
469	1	0.162164	0.834019	4.87e-06	0.000150521	3.36e-11	0.00365621	4.56e-06	1.23e-09	6.01e-07	1.51e-12	1.86e-09	9.24e-13	1in8_1	1in7_1	2	1	6	1	1in8	45713	e1in8A1	AUTO_NONREP	101.1.2.124	A	A:255-329	A:255-329	Q56313	alpha arrays	HTH	HTH	winged	RuvB_C	NOT_DOMAIN_ASSEMBLY	74	train_set
470	1	0.98524	0.0147602	5.28e-14	1.96e-07	1.9e-23	6.64e-14	2.12e-13	2.31e-14	1.33e-15	3.03e-19	3.16e-16	2.96e-19	4id8_1	4dhv_1	1	2	4	1	4id8	1124612	e4id8A1	AUTO_NONREP	205.1.1.12	A	A:5-69	A:5-69	Q2ITY5	a+b two layers	NO_X_NAME	NO_H_NAME	4Fe-4S ferredoxin	Fer4_13	NOT_DOMAIN_ASSEMBLY	64	train_set
471	1	0.0276021	0.140048	0.00288725	7.82e-06	6.51e-05	0.82939	4.42e-09	2.38e-08	6.79e-14	4.38e-18	9.2e-12	1.11e-15	4u4t_1	4u4t_1	6	2	1	6	4u4t	1566501	e4u4tA2	AUTO_NONREP	5050.1.1.10	A	A:245-464	A:245-463	P10903	alpha complex topology	NO_X_NAME	NO_H_NAME	Major facilitator superfamily (MFS) general substrate transporter	MFS_1_2	NOT_DOMAIN_ASSEMBLY	218	train_set
472	1	0.971617	0.0283827	1.82e-18	2.65e-08	1.09e-24	4.94e-15	3.23e-12	4.87e-15	1.52e-19	6.42e-22	2.98e-19	8.47e-22	1ha1_1	2ywk_1	1	2	4	1	1ha1	63841	e1ha1A1	AUTO_NONREP	304.9.1.74	A	A:102-180	A:103-181	P09651	a+b two layers	Alpha-beta plaits	NO_H_NAME	RNA-binding domain, RBD	RRM_1_5	NOT_DOMAIN_ASSEMBLY	78	train_set
473	1	0.156396	0.843007	0.000282474	0.000313058	4.37e-17	9.57e-08	4.54e-13	1.05e-06	6.77e-14	6.03e-19	2.57e-18	7.41e-18	2qgo_1	2qgo_1	2	1	4	1	2qgo	165066	e2qgoA1	AUTO_NONREP	80.1.1.2	A	A:4-126	A:4-126	Q5FLQ3	beta complex topology	NO_X_NAME	NO_H_NAME	HesB-like domain	UNK_F_TYPE	NOT_DOMAIN_ASSEMBLY	122	train_set
474	1	0.833974	0.165772	4.88e-08	0.000254028	3.14e-12	4.5e-09	5.15e-10	6.16e-16	1.5e-14	4.32e-25	3.62e-14	1.21e-15	2a1v_1	2a1v_1	1	2	4	1	2a1v	6641	e2a1vA1	MANUAL_REP	241.11.1.1	A	A:4-134	A:4-134	Q9RRT5	a+b two layers	Type III secretory system chaperone-like	NO_H_NAME	YjbR-like	YjbR	NOT_DOMAIN_ASSEMBLY	130	train_set
475	1	0.94385	0.0561498	1.12e-11	3.19e-09	5.48e-18	2.33e-07	1.58e-11	1.73e-12	5.04e-16	3.76e-22	1.3e-15	9.27e-19	4o3f_1	16pk_1	1	2	6	1	4o3f	1945128	e4o3fA1	AUTO_NONREP	7532.1.1.1	A	A:1-191	A:1-191	P09411	a/b three-layered sandwiches	NO_X_NAME	NO_H_NAME	Phosphoglycerate kinase domain 1	PGK_N	NOT_DOMAIN_ASSEMBLY	190	train_set
476	1	0.93677	0.0632294	1.45e-11	1.78e-09	3.96e-18	5.62e-07	1.88e-11	1.41e-12	5.58e-16	1.53e-21	1.32e-15	2.1e-18	4axx_1	16pk_1	1	2	6	1	4axx	1944902	e4axxA1	AUTO_NONREP	7532.1.1.1	A	A:3-191	A:3-191	P00558	a/b three-layered sandwiches	NO_X_NAME	NO_H_NAME	Phosphoglycerate kinase domain 1	PGK_N	NOT_DOMAIN_ASSEMBLY	188	train_set
477	1	0.948568	0.0514316	1.14e-11	1.2e-09	5.95e-18	2.91e-07	1.65e-11	6.45e-13	3.03e-16	3.32e-22	1.19e-15	1.31e-18	4o33_1	16pk_1	1	2	6	1	4o33	1945126	e4o33A1	AUTO_NONREP	7532.1.1.1	A	A:0-190	A:1-191	P00558	a/b three-layered sandwiches	NO_X_NAME	NO_H_NAME	Phosphoglycerate kinase domain 1	PGK_N	NOT_DOMAIN_ASSEMBLY	190	train_set
478	1	0.0177169	0.981739	2.01e-09	0.000503141	2.07e-13	4.14e-05	3.87e-12	1.79e-10	1.95e-14	1.82e-20	4.28e-14	1.97e-14	1a8p_1	3fpk_1	2	1	4	1	1a8p	104	e1a8pA1	MANUAL_REP	1.1.7.16	A	A:2-100	A:2-100	Q44532	beta barrels	cradle loop barrel	RIFT-related	Alanine racemase-C	FAD_binding_6	NOT_DOMAIN_ASSEMBLY	98	train_set
479	1	4.32e-07	4.06e-07	3.26e-09	5.58e-12	2.03e-25	0.999999	4.74e-14	8.39e-21	9.89e-17	1.4e-15	6.61e-20	7.17e-17	5cwg_1	5cwo_2	6	1	2	1	5cwg	1721460	e5cwgA1	AUTO_NONREP	159.1.2.1	A	A:2-196	A:2-196	NO_UNP	alpha bundles	NO_X_NAME	all-alpha NTP pyrophosphatases	MazG-related	MazG_1	NOT_DOMAIN_ASSEMBLY	194	train_set
480	1	0.971538	0.0284622	4.43e-19	1.05e-10	4.77e-21	5.54e-18	1.39e-17	2.86e-12	4.52e-17	2.18e-31	1.27e-23	6.61e-25	1oz9_1	1oz9_1	1	2	4	1	1oz9	11492	e1oz9A1	MANUAL_REP	2498.1.1.41	A	A:8-148	A:8-148	O67367	mixed a+b and a/b	Zincin-like	NO_H_NAME	Metalloproteases (zincins") catalytic domain"	UPF0054	NOT_DOMAIN_ASSEMBLY	140	train_set
481	1	0.967199	0.0327966	5.67e-11	3.96e-06	1.65e-20	7.13e-13	4.74e-12	2.31e-14	1.58e-15	3.53e-19	9.48e-15	1.83e-17	4h3s_1	4h3s_1	1	2	4	1	4h3s	2488231	e4h3sA4	MANUAL_REP	8002.1.1.2	A	A:342-438	A:342-438	P13188	alpha bundles	NO_X_NAME	NO_H_NAME	Zn-binding domain in glutaminyl-tRNA synthetase	tRNA-synt_1c	NOT_DOMAIN_ASSEMBLY	96	train_set
482	1	0.99984	0.000159767	6.16e-17	2.97e-09	1.27e-26	3.21e-26	2.58e-17	2.53e-18	1.76e-17	3.85e-27	1.39e-16	1.02e-21	1w7b_1	3brx_2	1	2	4	1	1w7b	1019372	e1w7bA2	MANUAL_REP	176.1.1.3	A	A:105-178	A:105-178	P07355	alpha arrays	NO_X_NAME	NO_H_NAME	Annexin	Annexin	NOT_DOMAIN_ASSEMBLY	73	train_set
483	1	0.988209	0.0117907	5.41e-13	1.19e-08	2.19e-15	1.27e-10	1.28e-14	1.76e-17	1.11e-16	1.8e-23	1.64e-13	1.29e-18	2esb_1	2e0t_1	1	2	4	1	2esb	160747	e2esbA1	AUTO_NONREP	2007.2.3.2	A	A:18-179	A:18-179	Q8NEJ0	a/b three-layered sandwiches	Flavodoxin-like	Flavoproteins/Phosphotyrosine protein phosphatases-like	(Phosphotyrosine protein) phosphatases II	DSPc	NOT_DOMAIN_ASSEMBLY	161	train_set
484	1	3.22e-08	1.63e-05	0.999984	1.5e-10	5.85e-10	1.08e-09	2.06e-16	7.65e-09	6.69e-14	6.87e-19	2.6e-15	5.4e-15	4bps_1	4bps_1	3	2	1	3	4bps	1098402	e4bpsA1	AUTO_NONREP	301.7.1.4	A	A:224-344	A:224-344	Q9KID9	a+b three layers	Bacillus chorismate mutase-like	NO_H_NAME	YjgF-like	Ribonuc_L-PSP	NOT_DOMAIN_ASSEMBLY	120	train_set
485	1	0.0413868	0.895275	0.0633384	3.07e-09	9.46e-16	3.21e-12	4.4e-11	6.01e-20	1.12e-16	7.7e-10	3.73e-12	7.23e-17	4k47_1	4k47_1	2	3	1	2	4k47	1096136	e4k47A1	AUTO_NONREP	1.1.1.31	A	A:228-410	A:2-184	B8ZKS5	beta barrels	cradle loop barrel	RIFT-related	acid protease	tRNA-synt_1_2	NOT_DOMAIN_ASSEMBLY	182	train_set
486	1	0.0702395	0.0411958	1.3e-08	9.81e-05	7.91e-13	0.888463	1.47e-12	3.93e-06	1.26e-11	1.24e-15	2.96e-12	4.25e-10	1qe3_1	1qe3_1	6	1	2	1	1qe3	10784	e1qe3A1	MANUAL_REP	7579.1.1.6	A	A:2-484	A:2-484	P37967	a/b three-layered sandwiches	NO_X_NAME	NO_H_NAME	alpha/beta-Hydrolases	COesterase	NOT_DOMAIN_ASSEMBLY	482	train_set
487	1	0.0514737	0.92159	5.03e-10	0.0269359	8.74e-20	3.62e-21	4.81e-16	1.05e-12	3.56e-18	5.37e-21	3e-16	3.13e-18	2rar_1	2rar_1	2	1	4	1	2rar	2076122	e2rarA1	AUTO_NONREP	3012.1.1.13	A	A:84-184	A:84-184	Q8A090	a+b two layers	NO_X_NAME	NO_H_NAME	Cof C2 cap domain	Hydrolase_3	NOT_DOMAIN_ASSEMBLY	100	train_set
488	1	0.0715019	0.914693	3.47e-10	0.0138053	7.9e-20	4.46e-21	3.27e-16	1.35e-12	2.94e-18	3.42e-21	2.23e-16	3.54e-18	1ymq_1	2rar_1	2	1	4	1	1ymq	2076232	e1ymqA2	AUTO_NONREP	3012.1.1.13	A	A:84-184	A:84-184	Q8A090	a+b two layers	NO_X_NAME	NO_H_NAME	Cof C2 cap domain	Hydrolase_3	NOT_DOMAIN_ASSEMBLY	100	train_set
489	1	0.988252	0.000659402	0.0110886	2.49e-10	9.62e-25	1.33e-15	6.61e-16	1.7e-18	4.88e-19	2.25e-11	1.2e-15	1.56e-18	2dyh_1	2vpj_1	1	3	2	1	2dyh	43436	e2dyhA1	AUTO_NONREP	5.1.3.16	A	A:324-609	A:17-302	Q9Z2X8	beta duplicates or obligate multimers	beta-propeller-like	beta-propeller	6-bladed	Kelch_1	NOT_DOMAIN_ASSEMBLY	285	train_set
490	1	0.998274	0.00172569	8.93e-14	1.65e-09	1.06e-17	1.08e-14	2.5e-17	2.4e-12	6.49e-18	8.94e-19	6.81e-15	1.18e-17	4e9u_1	5iys_1	1	2	4	1	4e9u	149628	e4e9uA1	AUTO_NONREP	141.1.1.2	A	A:1-284	A:1-284	A9JQL9	alpha bundles	NO_X_NAME	NO_H_NAME	Terpenoid synthases	SQS_PSY	NOT_DOMAIN_ASSEMBLY	283	train_set
491	1	0.182784	0.815125	1.06e-11	0.00209099	1.97e-14	1.63e-09	2.56e-11	4.7e-13	2.92e-13	5.44e-20	3.35e-13	4.45e-17	1go2_1	1frq_1	2	1	4	1	1go2	21375	e1go2A1	AUTO_NONREP	1.1.7.64	A	A:9-141	A:10-142	P21890	beta barrels	cradle loop barrel	RIFT-related	Alanine racemase-C	FAD_binding_1_1st	NOT_DOMAIN_ASSEMBLY	132	train_set
492	1	0.167136	0.831374	1.57e-11	0.00149058	1.89e-15	3.71e-09	1.24e-11	1.21e-12	2.19e-13	4.38e-20	5.2e-13	4.26e-17	2bmw_1	1frq_1	2	1	4	1	2bmw	102	e2bmwA1	MANUAL_REP	1.1.7.64	A	A:9-141	A:10-142	P21890	beta barrels	cradle loop barrel	RIFT-related	Alanine racemase-C	FAD_binding_1_1st	NOT_DOMAIN_ASSEMBLY	132	train_set
493	1	0.163386	0.834054	1e-11	0.00256023	1.46e-15	1.97e-09	1.18e-11	1.87e-12	2e-13	3.98e-20	4.08e-13	3.07e-17	1h42_1	1frq_1	2	1	4	1	1h42	21377	e1h42A1	AUTO_NONREP	1.1.7.64	A	A:9-141	A:10-142	P21890	beta barrels	cradle loop barrel	RIFT-related	Alanine racemase-C	FAD_binding_1_1st	NOT_DOMAIN_ASSEMBLY	132	train_set
494	1	0.201366	0.796655	1.09e-11	0.00197872	8.72e-15	1.45e-09	2.61e-11	3.31e-13	2.31e-13	3.75e-20	2.49e-13	5.3e-17	1w35_1	1frq_1	2	1	4	1	1w35	21362	e1w35A1	AUTO_NONREP	1.1.7.64	A	A:9-141	A:10-142	P21890	beta barrels	cradle loop barrel	RIFT-related	Alanine racemase-C	FAD_binding_1_1st	NOT_DOMAIN_ASSEMBLY	132	train_set
495	1	0.180597	0.817264	1.62e-11	0.00213939	3.35e-14	3.29e-09	3.37e-11	1.09e-12	3.82e-13	5.67e-20	4.25e-13	1.05e-16	1e63_1	1frq_1	2	1	4	1	1e+63	21342	e1e63A1	AUTO_NONREP	1.1.7.64	A	A:9-141	A:10-142	P21890	beta barrels	cradle loop barrel	RIFT-related	Alanine racemase-C	FAD_binding_1_1st	NOT_DOMAIN_ASSEMBLY	132	train_set
496	1	0.164355	0.252938	4.63e-12	0.582707	1.16e-15	4.93e-12	2e-12	6.49e-09	2.99e-14	4.19e-19	3.28e-11	1.44e-17	2yn0_1	2yn0_1	4	2	1	4	2yn0	235867	e2yn0A1	AUTO_NONREP	7525.1.1.1	A	A:3-260	A:2-259	Q12415	a/b three-layered sandwiches	NO_X_NAME	NO_H_NAME	Phosphoglycerate mutase-like	His_Phos_1	NOT_DOMAIN_ASSEMBLY	257	train_set
497	1	0.996208	0.0033828	1.74e-11	0.000409054	5.78e-19	3.44e-24	1.14e-14	8.31e-19	3.42e-15	2.21e-17	9.1e-16	1.25e-19	5dag_1	5erc_1	1	2	4	1	5dag	2321997	e5dagA2	AUTO_NONREP	376.1.3.5	A	A:24-80	A:24-80	P55197	few secondary structure elements	RING/U-box-like	RING/U-box-like	FYVE/PHD zinc finger	PHD_2	NOT_DOMAIN_ASSEMBLY	56	train_set
498	1	0.126785	0.873215	1.96e-08	4.66e-08	1.23e-28	7.69e-24	5.05e-22	3.78e-09	6.18e-19	5.27e-37	7.43e-25	6.18e-22	1yns_1	1yns_1	2	1	4	1	1yns	103699	e1ynsA1	AUTO_NONREP	2006.1.1.6	A	A:4-256	A:4-256	Q9UHY7	a/b three-layered sandwiches	HAD domain-like	HAD domain-related	HAD-like	HAD_2	NOT_DOMAIN_ASSEMBLY	252	train_set
499	1	0.672119	0.0107084	0.317173	3.75e-10	1.46e-23	5.51e-14	2.01e-14	2.82e-15	1.22e-21	1.14e-26	8.33e-19	3.29e-18	4rtd_1	4ziu_1	1	3	2	1	4rtd	1566447	e4rtdA7	AUTO_NONREP	11.1.1.3	A	A:385-484	A:363-462	P76578	beta sandwiches	Immunoglobulin-like beta-sandwich	Immunoglobulin-related	Immunoglobulin/Fibronectin type III/E set domains/PapD-like	A2M_N_1	NOT_DOMAIN_ASSEMBLY	99	train_set
500	1	0.9999	9.96e-05	2.09e-18	2.5e-10	6e-29	7.4e-29	5.29e-19	1.56e-19	3.53e-19	9.93e-30	5.02e-18	4.1e-24	2hyu_1	3brx_2	1	2	4	1	2hyu	1273785	e2hyuA5	AUTO_NONREP	176.1.1.13	A	A:31-103	A:1-73	P07355	alpha arrays	NO_X_NAME	NO_H_NAME	Annexin	Annexin_1	NOT_DOMAIN_ASSEMBLY	72	train_set
501	1	0.941657	0.0583391	2.41e-07	3.17e-06	2.52e-16	2.47e-14	7.83e-11	3.14e-12	1.4e-14	8.54e-18	8.23e-14	6.89e-14	1r7o_1	4cd4_1	1	2	4	1	1r7o	94606	e1r7oA1	AUTO_NONREP	2002.1.1.81	A	A:42-361,A:388-420	A:14-333,A:360-392	P49424	a/b barrels	TIM beta/alpha-barrel	NO_H_NAME	TIM barrels	Glyco_hydro_26	NOT_DOMAIN_ASSEMBLY		train_set
502	1	0.975809	0.0241909	2.2e-11	5.7e-10	7.19e-18	4.33e-09	2.12e-13	2.51e-13	1.98e-15	2.84e-23	9.29e-17	3.09e-17	1hdi_1	16pk_1	1	2	6	1	1hdi	1945060	e1hdiA1	AUTO_NONREP	7532.1.1.1	A	A:4-190	A:1-187	Q7SIB7	a/b three-layered sandwiches	NO_X_NAME	NO_H_NAME	Phosphoglycerate kinase domain 1	PGK_N	NOT_DOMAIN_ASSEMBLY	186	train_set
503	1	0.999978	2.19e-05	5.66e-11	4.23e-13	1.54e-23	1.82e-09	7.15e-15	2.63e-10	7.84e-16	2.33e-19	2.68e-20	2.23e-17	2osh_1	4e4c_1	1	2	6	1	2osh	163645	e2oshA1	AUTO_NONREP	371.1.1.1	A	A:1-119	A:1-119	A4FS04	few secondary structure elements	NO_X_NAME	NO_H_NAME	Phospholipase A2, PLA2	Phospholip_A2_1	NOT_DOMAIN_ASSEMBLY	118	train_set
504	1	0.999985	1.52e-05	1.8e-10	1.41e-13	9.64e-24	4.06e-09	8.62e-15	4.23e-11	1.97e-16	6.87e-19	6.25e-20	1.52e-17	1poa_1	4e4c_1	1	2	6	1	1poa	88625	e1poaA1	AUTO_NONREP	371.1.1.1	A	A:1-118	A:1-118	P00598	few secondary structure elements	NO_X_NAME	NO_H_NAME	Phospholipase A2, PLA2	Phospholip_A2_1	NOT_DOMAIN_ASSEMBLY	117	train_set
505	1	0.169189	0.667058	0.0170718	0.146677	7.21e-13	4.54e-06	5.21e-11	1.03e-11	9.89e-08	9.55e-14	2.57e-09	4.09e-12	2qqu_1	3pij_1	2	1	4	1	2qqu	340502	e2qquA1	AUTO_NONREP	10.1.1.16	A	A:337-539	A:333-535	Q43866	beta sandwiches	jelly-roll	Concanavalin A-like	Concanavalin A-like lectins/glucanases	Glyco_hydro_32C	NOT_DOMAIN_ASSEMBLY	202	train_set
506	1	0.865865	0.134112	4.5e-11	5.27e-07	5.46e-15	2.22e-05	1.6e-08	9.22e-09	2.2e-11	1.53e-13	3.11e-14	1.64e-14	3zim_1	5ncz_1	1	2	6	1	3zim	1385187	e3zimA5	AUTO_NONREP	11.2.1.7	A	A:320-483	A:214-377	P42336	beta sandwiches	Immunoglobulin-like beta-sandwich	NO_H_NAME	C2 domain	PI3K_C2	NOT_DOMAIN_ASSEMBLY	163	train_set
507	1	0.869491	0.130479	5.85e-11	5.62e-07	9.29e-15	2.93e-05	2.02e-08	7.99e-09	2.66e-11	2.31e-13	4.93e-14	2.57e-14	5ubr_1	5ncz_1	1	2	6	1	5ubr	2010824	e5ubrA3	AUTO_NONREP	11.2.1.7	A	A:320-483	A:214-377	P42336	beta sandwiches	Immunoglobulin-like beta-sandwich	NO_H_NAME	C2 domain	PI3K_C2	NOT_DOMAIN_ASSEMBLY	163	train_set
508	1	0.864957	0.031179	1.98e-05	4.53e-08	3.89e-19	0.103833	5.55e-10	1.06e-05	1.26e-08	3.25e-13	1.14e-09	4.03e-09	3umy_1	4f9t_1	1	6	2	1	3umy	981142	e3umyA2	AUTO_NONREP	2007.25.1.1	A	A:67-158	A:67-158	P27150	a/b three-layered sandwiches	Flavodoxin-like	NO_H_NAME	Rossmann-like domain in Ribosomal protein L1	Ribosomal_L1_1st	NOT_DOMAIN_ASSEMBLY	91	train_set
509	1	0.934815	0.026485	8.41e-06	2.71e-08	1.61e-19	0.0386891	5.19e-10	2.81e-06	7.44e-09	2.2e-13	1.13e-09	1.55e-09	4qg3_1	4f9t_1	1	6	2	1	4qg3	1500159	e4qg3A2	AUTO_NONREP	2007.25.1.1	A	A:67-158	A:67-158	P27150	a/b three-layered sandwiches	Flavodoxin-like	NO_H_NAME	Rossmann-like domain in Ribosomal protein L1	Ribosomal_L1_1st	NOT_DOMAIN_ASSEMBLY	91	train_set
510	1	0.143679	0.856308	5.17e-11	1.21e-05	3.52e-16	2.37e-16	4.01e-12	1.3e-16	3.17e-13	1.79e-20	1.65e-11	1.5e-15	4y0a_1	2pt5_5	2	1	4	1	4y0a	1678297	e4y0aA1	AUTO_NONREP	2004.1.1.152	A	A:11-189	A:1-179	A0A0M3KL09	a/b three-layered sandwiches	P-loop domains-like	P-loop domains-related	P-loop containing nucleoside triphosphate hydrolases	SKI	NOT_DOMAIN_ASSEMBLY	178	train_set
511	1	0.997808	0.00212316	4.77e-08	6.87e-05	2.82e-10	2.36e-15	1.48e-09	1.97e-17	2.14e-19	4.81e-20	2.78e-14	1.09e-19	2x1f_1	2ywk_1	1	2	4	1	2x1f	383211	e2x1fA1	AUTO_NONREP	304.9.1.76	A	A:16-109	A:1-94	P25299	a+b two layers	Alpha-beta plaits	NO_H_NAME	RNA-binding domain, RBD	RRM_1_6	NOT_DOMAIN_ASSEMBLY	93	train_set
512	1	0.599226	0.0729812	1.6e-14	0.000710569	2.93e-14	0.326256	2.78e-10	0.000824651	1.04e-06	1.7e-13	5.49e-09	1.8e-09	1thg_1	1thg_1	1	6	2	1	1thg	1165214	e1thgA2	AUTO_NONREP	7579.1.1.6	A	A:1-544	A:1-544	P79066	a/b three-layered sandwiches	NO_X_NAME	NO_H_NAME	alpha/beta-Hydrolases	COesterase	NOT_DOMAIN_ASSEMBLY	543	train_set
513	1	0.0299345	0.570531	4.22e-10	0.399535	5.81e-13	7.55e-12	1.3e-13	1.07e-11	7.22e-10	8.41e-16	2.1e-10	3.92e-15	4kkn_1	4n8p_1	2	4	1	2	4kkn	1030830	e4kknA1	AUTO_NONREP	11.1.1.179	A	A:35-151	A:7-123	Q28090	beta sandwiches	Immunoglobulin-like beta-sandwich	Immunoglobulin-related	Immunoglobulin/Fibronectin type III/E set domains/PapD-like	V-set_6	NOT_DOMAIN_ASSEMBLY	116	train_set
514	1	0.969068	0.0308237	7.17e-16	0.000108298	1.16e-19	6.14e-27	1.03e-19	1.31e-13	1.05e-11	4.98e-29	8.99e-16	3.07e-22	4nob_1	4nob_1	1	2	4	1	4nob	1123552	e4nobA1	AUTO_NONREP	11.1.1.1556	A	A:19-133	A:6-119	O70570	beta sandwiches	Immunoglobulin-like beta-sandwich	Immunoglobulin-related	Immunoglobulin/Fibronectin type III/E set domains/PapD-like	V-set_14	NOT_DOMAIN_ASSEMBLY	113	train_set
515	1	0.0333087	0.00812487	3.64e-13	0.958566	3.84e-14	6.17e-15	4.39e-15	7.98e-17	9.18e-12	6.81e-24	2.31e-10	1.4e-13	1t7v_1	1t7v_1	4	1	2	1	1t7v	38382	e1t7vA1	AUTO_NONREP	11.1.1.2544	A	A:184-277	A:184-277	P25311	beta sandwiches	Immunoglobulin-like beta-sandwich	Immunoglobulin-related	Immunoglobulin/Fibronectin type III/E set domains/PapD-like	C1-set_2	NOT_DOMAIN_ASSEMBLY	93	train_set
516	1	0.157159	0.841789	4.34e-12	0.00105172	5.03e-17	1.56e-10	5.03e-13	2.36e-15	1.89e-17	6.56e-22	4.87e-16	1.82e-18	1frq_1	1frq_1	2	1	4	1	1frq	21378	e1frqA1	AUTO_NONREP	1.1.7.64	A	A:26-154	A:26-154	P00455	beta barrels	cradle loop barrel	RIFT-related	Alanine racemase-C	FAD_binding_1_1st	NOT_DOMAIN_ASSEMBLY	128	train_set
517	1	0.10652	0.89348	9.72e-13	5.49e-10	2.15e-26	3.79e-14	1.89e-23	5.57e-23	1.88e-18	2.56e-34	3.22e-23	3.22e-20	2ovd_1	2xst_1	2	1	4	1	2ovd	320526	e2ovdA1	AUTO_NONREP	9.1.1.10	A	A:11-180	A:11-180	P07360	beta barrels	Lipocalins/Streptavidin	NO_H_NAME	Lipocalins	Lipocalin	NOT_DOMAIN_ASSEMBLY	169	train_set
518	1	0.884959	0.115021	1.57e-07	1.93e-05	4.52e-12	4.33e-11	1.92e-10	2.27e-20	6.81e-17	7.84e-13	7.73e-13	4.58e-18	1i31_1	5fpi_1	1	2	4	1	1i31	1893	e1i31A2	MANUAL_REP	11.1.5.200	A	A:285-393	A:164-272	P84092	beta sandwiches	Immunoglobulin-like beta-sandwich	Immunoglobulin-related	Common fold of diphtheria toxin/transcription factors/cytochrome f	Adap_comp_sub_2nd	NOT_DOMAIN_ASSEMBLY	108	train_set
519	1	0.941898	0.0581024	5.9e-14	1.51e-12	2.38e-31	1.45e-22	3.24e-19	1.75e-16	5.26e-16	2.9e-23	6.8e-21	6.11e-22	1dtx_1	1bti_1	1	2	4	1	1dtx	8295	e1dtxA1	MANUAL_REP	384.1.1.13	A	A:1-59	A:1-59	P00980	few secondary structure elements	NO_X_NAME	NO_H_NAME	BPTI-like	Kunitz_BPTI	NOT_DOMAIN_ASSEMBLY	58	train_set
520	1	0.839094	0.160905	8.27e-08	4.47e-07	2.78e-15	3.42e-13	2.26e-12	1.16e-10	9.13e-14	1.4e-21	9.01e-14	1.04e-17	3vsr_1	3vsr_1	1	2	4	1	3vsr	151953	e3vsrA1	AUTO_NONREP	5.1.2.7	A	A:40-532	A:4-496	Q8VW87	beta duplicates or obligate multimers	beta-propeller-like	beta-propeller	5-bladed	Glyco_hydro_68	NOT_DOMAIN_ASSEMBLY	492	train_set
521	1	0.999805	0.000194889	2.46e-12	2.59e-14	3.05e-27	9.58e-08	1.83e-13	6.89e-20	1.63e-23	4.25e-30	1.23e-17	3.05e-21	1gq8_1	5c1c_1	1	2	6	1	1gq8	7223	e1gq8A1	MANUAL_REP	207.2.1.14	A	A:1-319	A:1-319	P83218	beta duplicates or obligate multimers	Single-stranded right-handed beta-helix	NO_H_NAME	Pectin lyase-like	Pectinesterase	NOT_DOMAIN_ASSEMBLY	318	train_set
522	1	0.999698	0.000301582	2.26e-13	4.62e-19	5.29e-33	3.93e-18	8.51e-21	3.93e-18	8.31e-30	1.31e-34	1.46e-28	4.78e-28	3u2p_1	4xst_1	1	2	3	1	3u2p	1834096	e3u2pA3	AUTO_NONREP	389.6.1.15	A	A:159-307	A:159-307	Q15303	few secondary structure elements	EGF-like	NO_H_NAME	Growth factor receptor domain	Furin-like	NOT_DOMAIN_ASSEMBLY	148	train_set
523	1	0.916556	0.0827515	1.1e-10	0.000692795	3.77e-14	3.94e-14	7.26e-13	3e-19	1.49e-18	5.02e-21	2e-10	1.69e-18	4d3r_1	2e0t_1	1	2	4	1	4d3r	1699742	e4d3rA1	AUTO_NONREP	2007.2.3.2	A	A:65-204	A:1-140	Q8WTR2	a/b three-layered sandwiches	Flavodoxin-like	Flavoproteins/Phosphotyrosine protein phosphatases-like	(Phosphotyrosine protein) phosphatases II	DSPc	NOT_DOMAIN_ASSEMBLY	139	train_set
524	1	0.0393828	0.960617	2.59e-12	7.23e-08	6.72e-18	7.28e-15	1.49e-14	1.83e-13	5.89e-14	8.91e-16	1.38e-17	4.49e-17	3mvs_1	4zpo_1	2	1	4	1	3mvs	392962	e3mvsA1	AUTO_NONREP	11.1.1.2522	A	A:103-210	A:103-210	Q99PF4	beta sandwiches	Immunoglobulin-like beta-sandwich	Immunoglobulin-related	Immunoglobulin/Fibronectin type III/E set domains/PapD-like	Cadherin	NOT_DOMAIN_ASSEMBLY	107	train_set
525	1	0.322075	0.381548	2.44e-07	0.296377	9.41e-16	7.13e-08	1.74e-13	2.06e-15	9.13e-09	1.54e-27	5.32e-19	5.36e-14	1aol_1	1aol_1	2	1	4	1	1aol	2094	e1aolA1	MANUAL_REP	712.1.1.1	A	A:9-236	A:1-228	P03390	beta sandwiches	NO_X_NAME	NO_H_NAME	ENV polyprotein, receptor-binding domain	TLV_coat_1st	NOT_DOMAIN_ASSEMBLY	227	train_set
526	1	1.94e-07	0.000142674	0.999857	3.41e-13	3.79e-19	1.42e-15	6.02e-19	4.51e-25	1.47e-14	3.14e-26	2.14e-21	9.96e-23	2ohr_1	5enm_1	3	2	1	3	2ohr	1171715	e2ohrA3	AUTO_NONREP	1.1.1.46	A	A:-1-183	A:16-200	P56817	beta barrels	cradle loop barrel	RIFT-related	acid protease	Asp_N	NOT_DOMAIN_ASSEMBLY	184	train_set
527	1	7.6e-08	4.72e-05	0.999953	7.06e-14	1.22e-19	1.55e-16	8.25e-20	3.2e-25	1.14e-14	1.41e-26	9.09e-22	1.02e-22	5ezx_1	5enm_1	3	2	1	3	5ezx	1763910	e5ezxA1	AUTO_NONREP	1.1.1.46	A	A:57-244	A:1-188	P56817	beta barrels	cradle loop barrel	RIFT-related	acid protease	Asp_N	NOT_DOMAIN_ASSEMBLY	187	train_set
528	1	0.740414	0.259586	2.16e-17	1.7e-13	1.76e-30	5.57e-25	7.66e-20	1.01e-18	2.24e-16	1.49e-29	2e-23	3.27e-23	1bti_1	1bti_1	1	2	4	1	1bti	90505	e1btiA1	AUTO_NONREP	384.1.1.13	A	A:1-58	A:1-58	P00974	few secondary structure elements	NO_X_NAME	NO_H_NAME	BPTI-like	Kunitz_BPTI	NOT_DOMAIN_ASSEMBLY	57	train_set
529	1	0.801467	0.198533	9.62e-18	6.24e-13	3.43e-31	1.72e-23	8.35e-21	2.93e-18	3.61e-18	3.38e-30	3.2e-24	9.77e-23	1bpt_1	1bti_1	1	2	4	1	1bpt	90509	e1bptA1	AUTO_NONREP	384.1.1.13	A	A:1-56	A:1-56	P00974	few secondary structure elements	NO_X_NAME	NO_H_NAME	BPTI-like	Kunitz_BPTI	NOT_DOMAIN_ASSEMBLY	55	train_set
530	1	0.65899	0.340965	2.08e-05	1.29e-05	1.32e-13	1.09e-05	7.02e-10	6.09e-15	2.48e-10	1.82e-07	7.71e-10	4.34e-09	1xkg_1	1iwd_1	1	2	3	1	1xkg	1681434	e1xkgA2	MANUAL_REP	3998.1.1.1	A	A:4-76	A:4-76	P08176	alpha arrays	NO_X_NAME	NO_H_NAME	Peptidase inhibitors family I29	Inhibitor_I29	NOT_DOMAIN_ASSEMBLY	72	train_set
531	1	0.989444	0.0105547	1.2e-06	2.14e-15	1.33e-13	3.82e-17	2.33e-14	5.56e-27	5.76e-09	2.03e-25	3.74e-12	1.31e-17	1am5_1	4amt_1	1	2	3	1	1am5	1248795	e1am5A3	AUTO_NONREP	1.1.1.46	A	A:1-147	A:1-147	P56272	beta barrels	cradle loop barrel	RIFT-related	acid protease	Asp_N	NOT_DOMAIN_ASSEMBLY	146	train_set
532	1	0.999891	0.000109162	2.9e-11	1.22e-09	1.32e-10	1.69e-23	4.84e-17	6.65e-20	2.76e-15	8.79e-33	2.73e-21	3.15e-20	5jug_1	5jts_1	1	2	4	1	5jug	1921557	e5jugA1	MANUAL_REP	235.1.1.88	A	A:6-173	A:1-168	A0A1L1QK16	a+b complex topology	NO_X_NAME	Lysozyme-like	Lysozyme-like	EUF08542	NOT_DOMAIN_ASSEMBLY	167	train_set
533	1	0.961743	0.0382558	5.97e-13	5.43e-07	3.69e-17	3.38e-07	4.92e-09	9.07e-22	1.1e-10	2.31e-17	3.2e-12	1.97e-17	1r5b_1	3u2q_1	1	2	4	1	1r5b	139	e1r5bA1	MANUAL_REP	1.1.7.125	A	A:460-554	A:265-359	O74718	beta barrels	cradle loop barrel	RIFT-related	Alanine racemase-C	GTP_EFTU_D2_1	NOT_DOMAIN_ASSEMBLY	94	train_set
534	1	0.998011	0.001989	5.52e-19	1.42e-08	1.31e-27	3.62e-18	6.81e-20	4.17e-17	7.3e-27	5.33e-37	7.97e-25	7.18e-27	3nmr_1	2ywk_1	1	2	4	1	3nmr	141117	e3nmrA1	AUTO_NONREP	304.9.1.34	A	A:13-97	A:1-85	Q92879	a+b two layers	Alpha-beta plaits	NO_H_NAME	RNA-binding domain, RBD	RRM_1_2	NOT_DOMAIN_ASSEMBLY	84	train_set
535	1	0.995479	0.00446038	7.57e-06	3.9e-05	1.81e-10	1.42e-05	3.56e-09	1.62e-13	8.26e-12	9.07e-14	2.67e-10	1.64e-13	5hb2_1	5hb2_1	1	2	4	1	5hb2	1822303	e5hb2C1	AUTO_NONREP	109.4.1.76	C	C:392-1110	C:3-721	G0S024	alpha superhelices	Repetitive alpha hairpins	NO_H_NAME	ARM repeat	Nic96	NOT_DOMAIN_ASSEMBLY	718	train_set
536	1	0.532815	0.467185	1.87e-07	3.73e-08	1.67e-15	1.82e-14	2.43e-10	1.07e-11	4.67e-13	9.21e-24	9.14e-16	1.45e-19	4i90_1	5ptd_1	1	2	3	1	4i90	976140	e4i90A1	AUTO_NONREP	2002.1.1.154	A	A:2-302	A:2-302	P45723	a/b barrels	TIM beta/alpha-barrel	NO_H_NAME	TIM barrels	PI-PLC-X_1	NOT_DOMAIN_ASSEMBLY	300	train_set
537	1	0.537056	0.462944	2.67e-07	1.65e-08	4.29e-15	1.76e-13	5.68e-10	1.68e-11	3.85e-13	8.84e-23	1.04e-15	1.75e-19	4f2u_1	5ptd_1	1	2	3	1	4f2u	976143	e4f2uA1	AUTO_NONREP	2002.1.1.154	A	A:2-304	A:2-302	P45723	a/b barrels	TIM beta/alpha-barrel	NO_H_NAME	TIM barrels	PI-PLC-X_1	NOT_DOMAIN_ASSEMBLY	300	train_set
538	1	0.53751	0.439561	5.53e-12	0.0229291	5.41e-17	1.83e-12	2.22e-11	1.78e-08	3.16e-13	1.44e-16	1.16e-12	1.29e-14	5e85_1	3h0x_2	1	2	4	1	5e+85	1721818	e5e85A2	AUTO_NONREP	632.7.1.3	A	A:533-652	A:117-221	P11021	alpha bundles	immunoglobulin/albumin-binding domain-like	NO_H_NAME	Heat shock protein 70kD (HSP70), C-terminal subdomain	HSP70_3rd	NOT_DOMAIN_ASSEMBLY	104	train_set
539	1	0.493438	0.440128	5.05e-12	0.0664339	5.03e-17	8.05e-13	5.26e-12	2.88e-08	2.48e-13	2.75e-17	1.52e-12	3.17e-14	5e86_1	3h0x_2	1	2	4	1	5e+86	1721820	e5e86A2	AUTO_NONREP	632.7.1.3	A	A:529-647	A:113-217	P11021	alpha bundles	immunoglobulin/albumin-binding domain-like	NO_H_NAME	Heat shock protein 70kD (HSP70), C-terminal subdomain	HSP70_3rd	NOT_DOMAIN_ASSEMBLY	104	train_set
540	1	0.882592	0.117408	3.12e-11	2.85e-07	8.52e-20	4.4e-15	5.1e-14	1.72e-17	5.67e-18	1.68e-23	2.12e-16	7.49e-21	1qrt_1	4h3s_1	1	2	4	1	1qrt	2489275	e1qrtA7	AUTO_NONREP	8002.1.1.2	A	A:261-344	A:261-344	P00962	alpha bundles	NO_X_NAME	NO_H_NAME	Zn-binding domain in glutaminyl-tRNA synthetase	tRNA-synt_1c	NOT_DOMAIN_ASSEMBLY	83	train_set
541	1	0.838924	0.161006	1.44e-10	5.31e-07	2.51e-13	6.97e-05	7.62e-09	3.5e-10	6.1e-12	1.69e-12	1.83e-14	1.78e-13	3ene_1	5ncz_1	1	2	6	1	3ene	1835045	e3eneA2	AUTO_NONREP	221.1.1.24	A	A:144-310	A:1-167	P48736	a+b two layers	beta-Grasp	Ubiquitin-related	Ubiquitin-like	PI3K_rbd	NOT_DOMAIN_ASSEMBLY	166	train_set
542	1	0.999383	0.000616808	5.73e-16	6.81e-12	2.41e-25	1.95e-18	8.91e-22	1.88e-24	2.2e-20	4.16e-40	2.91e-24	1.24e-22	2i5w_1	1ko9_1	1	2	4	1	2i5w	73381	e2i5wA2	AUTO_NONREP	331.1.1.3	A	A:12-135	A:4-127	O15527	a+b two layers	TBP-like	NO_H_NAME	TATA-box binding protein-like	OGG_N	NOT_DOMAIN_ASSEMBLY	123	train_set
543	1	0.999386	0.000613904	1.97e-15	9.16e-12	8.86e-26	2.33e-18	1.07e-21	1.15e-24	2.9e-20	5.6e-40	5.86e-24	3.81e-22	1yqk_1	1ko9_1	1	2	4	1	1yqk	73388	e1yqkA2	AUTO_NONREP	331.1.1.3	A	A:12-135	A:4-127	O15527	a+b two layers	TBP-like	NO_H_NAME	TATA-box binding protein-like	OGG_N	NOT_DOMAIN_ASSEMBLY	123	train_set
544	1	0.987634	0.0123635	3.36e-13	2.56e-06	1.15e-18	5.58e-14	3.77e-15	1.6e-16	2.76e-18	2.28e-28	2.19e-17	1.1e-21	1j4x_1	2e0t_1	1	2	4	1	1j4x	105321	e1j4xA1	AUTO_NONREP	2007.2.3.2	A	A:8-185	A:7-184	P51452	a/b three-layered sandwiches	Flavodoxin-like	Flavoproteins/Phosphotyrosine protein phosphatases-like	(Phosphotyrosine protein) phosphatases II	DSPc	NOT_DOMAIN_ASSEMBLY	177	train_set
545	1	0.994665	0.00533498	6.42e-08	2.8e-08	2.15e-17	1.65e-07	2.01e-12	1.97e-09	1.34e-16	1.6e-19	4.54e-17	7.1e-19	5a55_1	5a57_1	1	2	6	1	5a55	1681797	e5a55A5	AUTO_NONREP	10.1.2.57	A	A:1047-1206	A:734-893	Q2MGH6	beta sandwiches	jelly-roll	Concanavalin A-like	Galactose-binding domain-like	CBM_4_9_like_1	NOT_DOMAIN_ASSEMBLY	159	train_set
546	1	0.868922	0.131078	1.2e-10	1.7e-07	1.52e-19	5.42e-13	8.19e-13	1.91e-12	5.99e-13	5.06e-16	2.08e-12	3.25e-13	5h28_1	5h28_1	1	2	4	1	5h28	2075105	e5h28A1	MANUAL_REP	109.3.1.8	A	A:12-274	A:1-263	P35845	alpha superhelices	Repetitive alpha hairpins	NO_H_NAME	Ankyrin repeat	Ank_2	NOT_DOMAIN_ASSEMBLY	262	train_set
547	1	0.999883	0.000117192	8.18e-10	1.17e-12	1.75e-25	7.52e-14	3.77e-17	6.46e-12	6.63e-14	2.18e-18	1.44e-18	3.99e-16	1mc2_1	4e4c_1	1	2	3	1	1mc2	7983	e1mc2A1	MANUAL_REP	371.1.1.1	A	A:1001-1134	A:1-122	O57385	few secondary structure elements	NO_X_NAME	NO_H_NAME	Phospholipase A2, PLA2	Phospholip_A2_1	NOT_DOMAIN_ASSEMBLY	121	train_set
548	1	0.999954	4.58e-05	5.08e-08	1.09e-12	4.37e-24	5.41e-11	1.81e-15	1.9e-10	1.13e-12	3.68e-16	2.83e-18	1.59e-14	1q7a_1	4e4c_1	1	2	3	1	1q7a	88496	e1q7aA1	AUTO_NONREP	371.1.1.1	A	A:1-121	A:1-121	D0VX11	few secondary structure elements	NO_X_NAME	NO_H_NAME	Phospholipase A2, PLA2	Phospholip_A2_1	NOT_DOMAIN_ASSEMBLY	120	train_set
549	1	0.99996	4.01e-05	6.12e-08	1.07e-12	4.62e-24	9.32e-11	1.86e-15	2.35e-10	8.68e-13	3.65e-16	2.26e-18	2.74e-14	1tgm_1	4e4c_1	1	2	3	1	1tgm	88509	e1tgmA1	AUTO_NONREP	371.1.1.1	A	A:1-133	A:1-121	P59071	few secondary structure elements	NO_X_NAME	NO_H_NAME	Phospholipase A2, PLA2	Phospholip_A2_1	NOT_DOMAIN_ASSEMBLY	120	train_set
550	1	0.997667	0.00233252	2.01e-14	2.33e-07	4.13e-18	9.24e-13	1.16e-21	1.88e-12	1.34e-22	2.44e-32	3.63e-22	5.46e-24	2r0b_1	2e0t_1	1	2	4	1	2r0b	165358	e2r0bA1	AUTO_NONREP	2007.2.3.2	A	A:26-176	A:3-153	Q8WUJ0	a/b three-layered sandwiches	Flavodoxin-like	Flavoproteins/Phosphotyrosine protein phosphatases-like	(Phosphotyrosine protein) phosphatases II	DSPc	NOT_DOMAIN_ASSEMBLY	150	train_set
551	1	0.961568	0.0384315	7.21e-12	1.37e-09	5.76e-18	1.15e-07	9.24e-12	3.05e-13	2.99e-16	1.16e-22	1.04e-15	1.03e-18	1vjc_1	16pk_1	1	2	6	1	1vjc	1945263	e1vjcA1	AUTO_NONREP	7532.1.1.1	A	A:1-190	A:1-190	Q7SIB7	a/b three-layered sandwiches	NO_X_NAME	NO_H_NAME	Phosphoglycerate kinase domain 1	PGK_N	NOT_DOMAIN_ASSEMBLY	189	train_set
552	1	0.937901	0.0620987	4.65e-11	2.63e-09	3.27e-18	6.19e-07	1.96e-11	7.23e-13	8.3e-16	3.44e-21	2.35e-15	5.01e-18	2x14_1	16pk_1	1	2	6	1	2x14	1945288	e2x14A1	AUTO_NONREP	7532.1.1.1	A	A:3-191	A:2-190	P00558	a/b three-layered sandwiches	NO_X_NAME	NO_H_NAME	Phosphoglycerate kinase domain 1	PGK_N	NOT_DOMAIN_ASSEMBLY	188	train_set
553	1	0.949554	0.0504152	9.13e-12	3.11e-05	3.71e-17	5.71e-11	7.05e-12	6.26e-21	1.14e-12	4.37e-15	3.89e-12	5.96e-17	1cs8_1	1iwd_1	1	2	4	1	1cs8	1681419	e1cs8A2	MANUAL_REP	3998.1.1.1	A	A:1P-96P	A:1-96	P07711	alpha arrays	NO_X_NAME	NO_H_NAME	Peptidase inhibitors family I29	Inhibitor_I29	NOT_DOMAIN_ASSEMBLY	95	train_set
554	1	0.0461573	0.572798	5.55e-13	0.381045	1.75e-14	1.73e-10	1.89e-11	2.13e-11	9.76e-09	1.57e-11	3.53e-14	1.53e-13	4mew_1	4mew_1	2	4	1	2	4mew	1322823	e4mewA4	AUTO_NONREP	108.1.1.33	A	A:134-211	A:7-84	Q9Y5P8	alpha arrays	EF-hand	EF-hand-related	EF-hand	KOG2562_1st	NOT_DOMAIN_ASSEMBLY	77	train_set
555	1	0.979204	0.0207956	7.29e-07	8.88e-09	1.03e-15	2.57e-11	5.23e-11	1.16e-19	1.3e-17	5.52e-10	4.12e-14	8.57e-18	3ii7_1	2vpj_1	1	2	3	1	3ii7	136166	e3ii7A1	AUTO_NONREP	5.1.3.16	A	A:290-577	A:10-297	Q8IXQ5	beta duplicates or obligate multimers	beta-propeller-like	beta-propeller	6-bladed	Kelch_1	NOT_DOMAIN_ASSEMBLY	287	train_set
556	1	0.463008	0.377906	0.0212942	0.13779	2.17e-07	1.55e-06	1.82e-08	1.74e-12	3.28e-09	1.66e-10	5.89e-10	8.44e-16	4z4l_1	4z4l_1	1	2	4	1	4z4l	1821167	e4z4lA1	AUTO_NONREP	109.2.1.11	A	A:-1-390	A:13-402	A4XGA6	alpha superhelices	Repetitive alpha hairpins	NO_H_NAME	alpha/alpha toroid	GlcNAc_2-epim	NOT_DOMAIN_ASSEMBLY	389	train_set
557	1	0.489649	0.386666	0.0157303	0.107954	1.02e-07	8.32e-07	2.27e-08	3.62e-12	3.3e-09	1.91e-10	1.64e-10	3.71e-16	4z4j_1	4z4l_1	1	2	4	1	4z4j	1821166	e4z4jA1	AUTO_NONREP	109.2.1.11	A	A:-1-390	A:13-402	A4XGA6	alpha superhelices	Repetitive alpha hairpins	NO_H_NAME	alpha/alpha toroid	GlcNAc_2-epim	NOT_DOMAIN_ASSEMBLY	389	train_set
558	1	0.999386	0.000614486	4.44e-09	5.8e-12	1.46e-24	1.77e-13	1.19e-16	2.22e-10	1.37e-12	1.97e-19	4.49e-19	4.3e-17	1god_1	4e4c_1	1	2	3	1	1god	88445	e1godA1	AUTO_NONREP	371.1.1.1	A	A:1-133	A:1-121	P81165	few secondary structure elements	NO_X_NAME	NO_H_NAME	Phospholipase A2, PLA2	Phospholip_A2_1	NOT_DOMAIN_ASSEMBLY	120	train_set
559	1	0.75708	0.242911	6.96e-06	4.5e-08	1.36e-13	2.1e-06	2e-08	7.06e-16	2.7e-09	1.49e-08	2.84e-07	3.61e-08	4zpj_1	4ey3_1	1	2	3	1	4zpj	1556228	e4zpjA2	AUTO_NONREP	2007.1.2.42	A	A:199-336	A:173-310	D1C6A8	a/b three-layered sandwiches	Flavodoxin-like	Class I glutamine amidotransferase-like	Periplasmic binding protein-like I	Peripla_BP_6	NOT_DOMAIN_ASSEMBLY	137	train_set
560	1	0.984027	0.0158062	0.000166142	3.07e-08	4.71e-10	3.38e-07	5.81e-08	5.15e-14	1.88e-10	5.09e-16	1.86e-11	5.9e-13	4hde_1	4hde_1	1	2	3	1	4hde	153422	e4hdeA1	AUTO_NONREP	2485.1.1.225	A	A:28-195	A:3-170	Q81R11	a+b three layers	Thioredoxin-like	NO_H_NAME	Thioredoxin-like	AhpC-TSA_5	NOT_DOMAIN_ASSEMBLY	167	train_set
561	1	0.845056	0.0168408	0.138078	2.36e-06	2.6e-14	2.21e-05	1.25e-10	2.05e-13	7.2e-11	1.57e-16	1.95e-07	5.67e-13	4f3q_1	1mw7_1	1	3	2	1	4f3q	1150138	e4f3qA7	AUTO_NONREP	304.117.1.1	A	A:134-203	A:137-206	Q83BE4	a+b two layers	Alpha-beta plaits	NO_H_NAME	Ferredoxin-like domain in YebC	Transcrip_reg_3rd	NOT_DOMAIN_ASSEMBLY	69	train_set
562	1	0.887315	0.105648	1.11e-10	0.00703684	5.53e-14	5.39e-08	1.05e-08	3.83e-15	2.65e-09	4.13e-09	2.26e-07	1.41e-12	5ty0_1	3u2q_1	1	2	4	1	5ty0	1924341	e5ty0A2	AUTO_NONREP	1.1.7.128	A	A:287-404	A:290-407	Q5ZYP6	beta barrels	cradle loop barrel	RIFT-related	Alanine racemase-C	GTP_EFTU_D2	NOT_DOMAIN_ASSEMBLY	117	train_set
563	1	0.0148998	0.982565	4.05e-07	0.00253465	7.6e-12	2.19e-07	1.97e-14	8.39e-09	6.65e-16	8.99e-22	1.51e-12	8.83e-15	2gs8_1	2gs8_1	2	1	4	1	2gs8	1202432	e2gs8A3	AUTO_NONREP	212.1.1.59	A	A:-1-155	A:2-158	Q9A097	a+b two layers	NO_X_NAME	NO_H_NAME	Ribosomal protein S5 domain 2-like	GHMP_kinases_N_1	NOT_DOMAIN_ASSEMBLY	156	train_set
564	1	0.613844	0.386127	4.13e-10	8.84e-09	5.44e-18	2.85e-05	3.52e-10	1.95e-09	6.49e-11	5.65e-15	1.6e-13	2.41e-15	4fey_1	16pk_1	1	2	6	1	4fey	1945041	e4feyA2	AUTO_NONREP	7532.1.1.1	A	A:1-169	A:4-172	Q5NF76	a/b three-layered sandwiches	NO_X_NAME	NO_H_NAME	Phosphoglycerate kinase domain 1	PGK_N	NOT_DOMAIN_ASSEMBLY	168	train_set
565	1	0.156192	0.843806	7.81e-17	1.25e-06	3.79e-13	9.8e-13	1.09e-06	3.5e-15	1.25e-09	1.06e-17	7.84e-16	2.59e-16	4gei_1	4gfx_1	2	1	4	1	4gei	222952	e4geiA1	AUTO_NONREP	11.1.1.14	A	A:6-149	A:7-150	Q9H3M7	beta sandwiches	Immunoglobulin-like beta-sandwich	Immunoglobulin-related	Immunoglobulin/Fibronectin type III/E set domains/PapD-like	Arrestin_N	NOT_DOMAIN_ASSEMBLY	143	train_set
566	1	0.540768	0.0659397	9.97e-08	7.35e-06	3.18e-12	0.393285	7.39e-10	3.32e-12	1.88e-08	1.12e-14	2.65e-12	2.13e-09	5a7h_1	1qe3_1	1	6	2	1	5a7h	1723581	e5a7hA1	AUTO_NONREP	7579.1.1.6	A	A:22-552	A:1-531	P23141	a/b three-layered sandwiches	NO_X_NAME	NO_H_NAME	alpha/beta-Hydrolases	COesterase	NOT_DOMAIN_ASSEMBLY	530	train_set
567	1	0.118272	0.621203	0.00269223	0.25782	1.75e-14	1.3e-05	8.52e-12	5.39e-12	2.55e-08	4.1e-15	9.28e-10	1.04e-12	2ac1_1	3pij_1	2	4	1	2	2ac1	161522	e2ac1A2	AUTO_NONREP	10.1.1.16	A	A:337-541	A:337-541	Q43866	beta sandwiches	jelly-roll	Concanavalin A-like	Concanavalin A-like lectins/glucanases	Glyco_hydro_32C	NOT_DOMAIN_ASSEMBLY	204	train_set
568	1	0.821002	0.178925	1.86e-10	4.24e-07	3.67e-13	7.2e-05	8.43e-09	2.2e-10	6.42e-12	1.48e-12	2.07e-14	1.56e-13	3nzs_1	5ncz_1	1	2	6	1	3nzs	1308624	e3nzsA3	AUTO_NONREP	221.1.1.24	A	A:147-320	A:1-174	P48736	a+b two layers	beta-Grasp	Ubiquitin-related	Ubiquitin-like	PI3K_rbd	NOT_DOMAIN_ASSEMBLY	173	train_set
569	1	0.999973	2.67e-05	1.38e-27	1.08e-13	1.36e-23	1.94e-20	2.89e-17	9e-21	4.18e-27	5.24e-35	9.04e-25	7.02e-31	3n5a_1	2nsq_1	1	2	4	1	3n5a	140850	e3n5aA1	AUTO_NONREP	11.2.1.13	A	A:266-403	A:1-138	Q9R0N7	beta sandwiches	Immunoglobulin-like beta-sandwich	NO_H_NAME	C2 domain	C2_2	NOT_DOMAIN_ASSEMBLY	137	train_set
570	1	0.999956	4.17e-05	1.41e-20	2.49e-06	1.63e-32	7.8e-26	1.09e-24	3.38e-10	9.75e-25	3.1e-35	5.22e-26	1.07e-25	1zet_1	3g6y_1	1	2	4	1	1zet	7042	e1zetA4	MANUAL_REP	850.1.1.4	A	A:49-98	A:23-72	Q9UNA4	a+b three layers	NO_X_NAME	NO_H_NAME	Hypothetical protein Ta1206-like	IMS_1	NOT_DOMAIN_ASSEMBLY	49	train_set
571	1	0.999958	4.02e-05	1.35e-20	2.08e-06	2.23e-32	7.93e-26	1.29e-24	2.28e-10	8.63e-25	4.42e-35	5.66e-26	1.23e-25	3h40_1	3g6y_1	1	2	4	1	3h40	1169206	e3h40A5	AUTO_NONREP	850.1.1.4	A	A:49-98	A:24-73	Q9UNA4	a+b three layers	NO_X_NAME	NO_H_NAME	Hypothetical protein Ta1206-like	IMS_1	NOT_DOMAIN_ASSEMBLY	49	train_set
572	1	0.898578	0.101314	2.28e-05	8.44e-05	4.95e-24	6.28e-14	1.67e-17	3.07e-08	1.2e-22	1.15e-23	5.98e-21	5.01e-18	1xcj_1	1xcj_1	1	2	4	1	1xcj	1903924	e1xcjA1	AUTO_NONREP	2003.1.5.86	A	A:7-235	A:7-235	P10868	a/b three-layered sandwiches	Rossmann-like	Rossmann-related	S-adenosyl-L-methionine-dependent methyltransferases	Methyltransf_11_2	NOT_DOMAIN_ASSEMBLY	228	train_set
573	1	0.996616	0.00335983	9.38e-11	1.11e-10	4.45e-23	2.44e-05	2.57e-10	4.19e-10	2.9e-15	5.5e-25	3.77e-18	2.25e-19	2oml_1	2oml_1	1	2	6	1	2oml	316466	e2omlA1	AUTO_NONREP	304.102.1.3	A	A:36-217	A:8-189	P75966	a+b two layers	Alpha-beta plaits	NO_H_NAME	Pseudouridine synthase	PseudoU_synth_2	NOT_DOMAIN_ASSEMBLY	181	train_set
574	1	0.999072	0.000928133	1.02e-07	2.09e-11	3.05e-23	2.6e-11	7.84e-16	3.31e-10	2.7e-11	1.69e-15	7.98e-17	1.49e-14	1ppa_1	4e4c_1	1	2	3	1	1ppa	88351	e1ppaA1	AUTO_NONREP	371.1.1.1	A	A:1-133	A:1-121	P04361	few secondary structure elements	NO_X_NAME	NO_H_NAME	Phospholipase A2, PLA2	Phospholip_A2_1	NOT_DOMAIN_ASSEMBLY	120	train_set
575	1	0.904632	0.0953679	2.43e-13	2.21e-07	1.23e-24	2.91e-17	9.06e-19	6.76e-19	5.69e-18	2.04e-33	1.53e-20	1e-22	3o19_1	2xst_1	1	2	4	1	3o19	401109	e3o19A1	AUTO_NONREP	9.1.1.10	A	A:1-159	A:1-159	P41222	beta barrels	Lipocalins/Streptavidin	NO_H_NAME	Lipocalins	Lipocalin	NOT_DOMAIN_ASSEMBLY	158	train_set
576	1	0.994655	0.00534482	1.83e-15	3.36e-10	4.29e-32	3.05e-25	7.48e-22	7.73e-19	2.8e-20	4.78e-30	9.28e-23	8e-22	2baa_1	4tx7_1	1	2	4	1	2baa	82708	e2baaA1	AUTO_NONREP	235.1.1.6	A	A:1-243	A:1-243	P23951	a+b complex topology	NO_X_NAME	Lysozyme-like	Lysozyme-like	Glyco_hydro_19	NOT_DOMAIN_ASSEMBLY	242	train_set
577	1	0.99359	0.0044063	8.63e-07	0.00200242	9.26e-08	5.69e-10	1.88e-08	6.22e-11	6.45e-07	9.46e-12	2.2e-09	5.25e-12	4jjj_1	4fus_1	1	2	4	1	4jjj	1316701	e4jjjA1	AUTO_NONREP	109.2.1.133	A	A:1-638	A:1-638	Q47NH7	alpha superhelices	Repetitive alpha hairpins	NO_H_NAME	alpha/alpha toroid	Glyco_hydro_48_1	NOT_DOMAIN_ASSEMBLY	637	train_set
578	1	0.99892	0.00107958	1.12e-16	2.74e-09	3.07e-26	9.97e-19	3.07e-17	2.17e-20	8.37e-23	4.68e-27	5.12e-18	1.05e-22	2xy6_1	1d8y_1	1	2	4	1	2xy6	425208	e2xy6A1	AUTO_NONREP	4964.1.1.8	A	A:668-791	A:373-496	E1C9K5	alpha arrays	NO_X_NAME	NO_H_NAME	helical bundle in Bacillus stearothermophilus-like DNA polymerase I	DNA_pol_A_2nd	NOT_DOMAIN_ASSEMBLY	123	train_set
579	1	0.136295	0.0345368	1.32e-08	0.776353	4.16e-17	0.0528146	1.55e-11	2.99e-09	3.31e-14	1.85e-08	2.68e-10	2.26e-09	1ute_1	1qhw_1	4	1	6	1	1ute	7856	e1uteA1	MANUAL_REP	246.2.1.22	A	A:3-304	A:3-304	P09889	a+b four layers	Carbon-nitrogen hydrolase-like	NO_H_NAME	Metallo-dependent phosphatases	PhoD_1	NOT_DOMAIN_ASSEMBLY	301	train_set
580	1	0.711333	0.288619	4.77e-05	7.46e-08	2.3e-14	8.79e-12	1.14e-07	9.96e-17	1.05e-09	1.27e-18	2.64e-13	9.34e-15	4b9p_1	4b9c_1	1	2	3	1	4b9p	1098096	e4b9pA1	AUTO_NONREP	11.1.5.10	A	A:1-166	A:1-166	A3DC27	beta sandwiches	Immunoglobulin-like beta-sandwich	Immunoglobulin-related	Common fold of diphtheria toxin/transcription factors/cytochrome f	CBM_3	NOT_DOMAIN_ASSEMBLY	165	train_set
581	1	0.999982	1.83e-05	3.97e-12	7.72e-12	9.28e-20	5.32e-16	4.21e-14	5.95e-20	2.24e-18	1.29e-27	5.42e-18	2.95e-20	1irw_1	2c2c_1	1	2	4	1	1irw	51526	e1irwA1	AUTO_NONREP	107.1.1.16	A	A:-5-103	A:1-108	P00044	alpha arrays	Cytochrome c-like	NO_H_NAME	Cytochrome c	Cytochrom_C_1	NOT_DOMAIN_ASSEMBLY	107	train_set
582	1	0.999973	2.74e-05	1.23e-12	1.12e-11	1.73e-19	4.09e-16	2.47e-14	1.85e-19	2.81e-18	9.4e-28	3.86e-18	2.73e-20	1crh_1	2c2c_1	1	2	4	1	1crh	51507	e1crhA1	AUTO_NONREP	107.1.1.16	A	A:-5-103	A:1-108	P00044	alpha arrays	Cytochrome c-like	NO_H_NAME	Cytochrome c	Cytochrom_C_1	NOT_DOMAIN_ASSEMBLY	107	train_set
583	1	0.999975	2.45e-05	1.37e-12	2.22e-11	4.59e-19	1.74e-15	7.06e-14	8.94e-19	2.06e-18	5.15e-27	8.76e-18	2.4e-20	1csv_1	2c2c_1	1	2	4	1	1csv	51500	e1csvA1	AUTO_NONREP	107.1.1.16	A	A:-5-103	A:1-108	P00044	alpha arrays	Cytochrome c-like	NO_H_NAME	Cytochrome c	Cytochrom_C_1	NOT_DOMAIN_ASSEMBLY	107	train_set
584	1	0.99998	1.97e-05	5.05e-13	4.09e-12	7.76e-18	3.29e-15	1.71e-13	1.68e-19	7.52e-19	3.91e-27	1.95e-17	2.09e-20	1csx_1	2c2c_1	1	2	4	1	1csx	51522	e1csxA1	AUTO_NONREP	107.1.1.16	A	A:-5-103	A:1-108	P00044	alpha arrays	Cytochrome c-like	NO_H_NAME	Cytochrome c	Cytochrom_C_1	NOT_DOMAIN_ASSEMBLY	107	train_set
585	1	0.999971	2.95e-05	3e-12	1.59e-11	4.96e-19	2.81e-15	1.11e-13	2.86e-19	3.27e-18	2.22e-27	1.11e-17	2.58e-20	1irv_1	2c2c_1	1	2	4	1	1irv	51528	e1irvA1	AUTO_NONREP	107.1.1.16	A	A:-5-103	A:1-108	P00044	alpha arrays	Cytochrome c-like	NO_H_NAME	Cytochrome c	Cytochrom_C_1	NOT_DOMAIN_ASSEMBLY	107	train_set
586	1	0.611008	0.388992	1.3e-12	9.72e-08	2.87e-20	1.31e-11	7.75e-12	7.01e-13	7.48e-19	4.44e-22	3.53e-19	2.78e-18	4xpv_1	3zse_1	1	2	4	1	4xpv	1688557	e4xpvA1	AUTO_NONREP	10.1.1.12	A	A:2-190	A:1-189	P36217	beta sandwiches	jelly-roll	Concanavalin A-like	Concanavalin A-like lectins/glucanases	Glyco_hydro_11	NOT_DOMAIN_ASSEMBLY	188	train_set
587	1	0.61756	0.38244	9.91e-13	9.85e-08	1.1e-20	1.06e-11	5.63e-12	5.89e-13	4.84e-19	3.25e-22	1.98e-19	1.82e-18	2d97_1	3zse_1	1	2	4	1	2d97	30232	e2d97A1	AUTO_NONREP	10.1.1.12	A	A:2-190	A:1-189	P36217	beta sandwiches	jelly-roll	Concanavalin A-like	Concanavalin A-like lectins/glucanases	Glyco_hydro_11	NOT_DOMAIN_ASSEMBLY	188	train_set
588	1	0.990608	0.000637002	0.00875524	3.03e-10	1.25e-24	1.53e-15	7.44e-16	1.35e-18	4.16e-19	2.77e-11	1.2e-15	1.32e-18	1x2j_1	2vpj_1	1	3	2	1	1x2j	43434	e1x2jA1	AUTO_NONREP	5.1.3.16	A	A:324-609	A:16-301	Q9Z2X8	beta duplicates or obligate multimers	beta-propeller-like	beta-propeller	6-bladed	Kelch_1	NOT_DOMAIN_ASSEMBLY	285	train_set
589	1	0.973041	0.0269588	2.31e-07	2.14e-09	2.68e-08	5.09e-10	1.84e-08	2.24e-25	9.97e-10	6.39e-19	1.5e-11	1.72e-15	3vpy_1	3vpy_1	1	2	3	1	3vpy	1169334	e3vpyA2	AUTO_NONREP	73.1.1.1	A	A:1-121	A:1-121	Q8W4D8	beta sandwiches	NO_X_NAME	NO_H_NAME	SMAD/FHA domain	FHA	NOT_DOMAIN_ASSEMBLY	120	train_set
590	1	0.902579	0.0974208	4.01e-11	2.03e-07	8.4e-20	2.45e-15	3.21e-14	4.32e-17	2.88e-18	1.06e-23	1.3e-16	2.86e-21	1nyl_1	4h3s_1	1	2	4	1	1nyl	2489107	e1nylA7	AUTO_NONREP	8002.1.1.2	A	A:261-344	A:254-337	P00962	alpha bundles	NO_X_NAME	NO_H_NAME	Zn-binding domain in glutaminyl-tRNA synthetase	tRNA-synt_1c	NOT_DOMAIN_ASSEMBLY	83	train_set
591	1	0.985215	0.0146168	6.54e-11	0.000167992	4.13e-23	3.04e-18	1.2e-13	3.88e-13	1.82e-15	2.99e-19	2.1e-16	2.19e-18	3vog_1	3vof_1	1	2	4	1	3vog	148881	e3vogA1	AUTO_NONREP	2002.2.1.1	A	A:74-435	A:3-362	B7X9Z0	a/b barrels	TIM beta/alpha-barrel	NO_H_NAME	Cellulases	Glyco_hydro_6	NOT_DOMAIN_ASSEMBLY	359	train_set
592	1	0.246765	0.751	5.74e-11	0.00223468	1.24e-14	6.3e-10	3.18e-11	2.1e-13	1.08e-13	8.15e-20	7.61e-14	4.58e-17	4bpr_1	1frq_1	2	1	4	1	4bpr	1117893	e4bprA1	AUTO_NONREP	1.1.7.64	A	A:9-141	A:9-141	P21890	beta barrels	cradle loop barrel	RIFT-related	Alanine racemase-C	FAD_binding_1_1st	NOT_DOMAIN_ASSEMBLY	132	train_set
593	1	0.252287	0.745223	4.42e-11	0.00249012	6.74e-15	1.13e-09	4.92e-11	1.66e-13	8.34e-14	9.81e-20	8.48e-14	6.04e-17	3zbu_1	1frq_1	2	1	4	1	3zbu	1119072	e3zbuA1	AUTO_NONREP	1.1.7.64	A	A:9-141	A:9-141	P21890	beta barrels	cradle loop barrel	RIFT-related	Alanine racemase-C	FAD_binding_1_1st	NOT_DOMAIN_ASSEMBLY	132	train_set
594	1	0.3127	0.685049	4.29e-11	0.00225118	3.62e-15	5.61e-10	2.87e-11	1.42e-13	1.12e-13	5.48e-20	5.9e-14	3.79e-17	1ogj_1	1frq_1	2	1	4	1	1ogj	21346	e1ogjA1	AUTO_NONREP	1.1.7.64	A	A:9-141	A:9-141	P21890	beta barrels	cradle loop barrel	RIFT-related	Alanine racemase-C	FAD_binding_1_1st	NOT_DOMAIN_ASSEMBLY	132	train_set
595	1	0.00239804	0.993626	0.000920363	0.00305505	1.93e-14	5.92e-09	1.75e-13	9.48e-14	2.7e-07	2.45e-18	2.57e-13	1.28e-13	3g19_1	2w9r_1	2	4	1	2	3g19	134601	e3g19A1	AUTO_NONREP	308.1.1.1	A	A:36-119	A:2-85	Q9A5I0	a+b two layers	ClpS-like	NO_H_NAME	ClpS-related	ClpS	NOT_DOMAIN_ASSEMBLY	83	train_set
596	1	0.119838	0.000125625	1.48e-13	0.879969	2.82e-26	6.74e-05	7.06e-16	3.83e-08	5.06e-09	2.94e-20	2.98e-10	1.86e-12	2gwj_1	1j6z_1	4	1	2	1	2gwj	115383	e2gwjA1	AUTO_NONREP	2484.1.1.509	A	A:7-146	A:3-142	P68135	mixed a+b and a/b	Ribonuclease H-like	NO_H_NAME	Ribonuclease H-like	Actin_1st	NOT_DOMAIN_ASSEMBLY	139	train_set
597	1	0.791992	0.207456	1.78e-06	0.000550099	3.88e-20	1.8e-10	1.45e-15	9.65e-11	1.45e-14	3.28e-23	6.77e-14	7.79e-16	1em7_1	1pgx_1	1	2	4	1	1em7	72662	e1em7A1	AUTO_NONREP	221.3.1.3	A	A:1-56	A:1-56	P06654	a+b two layers	beta-Grasp	NO_H_NAME	Immunoglobulin-binding domains	IgG_binding_B	NOT_DOMAIN_ASSEMBLY	55	train_set
598	1	0.00292323	0.828966	1.15e-09	0.168109	9.79e-11	1.23e-06	7.92e-11	7.02e-07	2.44e-12	8.27e-11	1.42e-12	9.78e-10	2h0a_2	3bil_1	2	4	1	2	2h0a	1253058	e2h0aA2	AUTO_NONREP	2007.1.2.16	A	A:163-289	A:99-225	Q5SK45	a/b three-layered sandwiches	Flavodoxin-like	Class I glutamine amidotransferase-like	Periplasmic binding protein-like I	Peripla_BP_3	NOT_DOMAIN_ASSEMBLY	126	train_set
599	1	0.205513	0.794485	5.61e-18	1.79e-06	2.86e-14	7.26e-15	9.57e-08	1.68e-16	2.41e-09	1.89e-18	5.43e-16	1.26e-16	4gfx_1	4gfx_1	2	1	4	1	4gfx	1144344	e4gfxA1	AUTO_NONREP	11.1.1.14	A	A:4-154	A:1-151	Q9H3M7	beta sandwiches	Immunoglobulin-like beta-sandwich	Immunoglobulin-related	Immunoglobulin/Fibronectin type III/E set domains/PapD-like	Arrestin_N	NOT_DOMAIN_ASSEMBLY	150	train_set
600	1	0.991053	0.00894684	5.81e-07	7.11e-17	1.68e-18	3.19e-21	4.25e-17	1.42e-30	2.08e-08	8.58e-27	5.69e-15	6.32e-22	1flh_1	4amt_1	1	2	3	1	1flh	1248855	e1flhA3	AUTO_NONREP	1.1.1.46	A	A:1-147	A:1-147	P0DJD7	beta barrels	cradle loop barrel	RIFT-related	acid protease	Asp_N	NOT_DOMAIN_ASSEMBLY	146	train_set
601	1	0.622421	0.371872	1.15e-05	0.000960189	7.97e-12	0.0047348	6.87e-07	1.19e-08	8.43e-09	1.64e-11	3.12e-11	4.28e-15	5jps_1	2wv9_1	1	2	6	1	5jps	2075130	e5jpsA1	AUTO_NONREP	5101.1.1.2	A	A:482-617	A:307-442	Q32ZE1	alpha arrays	NO_X_NAME	NO_H_NAME	C-terminal helical domain of RNA helicase	EUF08000	NOT_DOMAIN_ASSEMBLY	135	train_set
602	1	8.9e-08	6.03e-05	0.99994	7.77e-14	1.22e-19	1.73e-16	6.38e-20	7.6e-25	1.33e-14	7.8e-27	5.71e-22	4.78e-23	4ewo_1	5enm_1	3	2	1	3	4ewo	1249645	e4ewoA3	AUTO_NONREP	1.1.1.46	A	A:48-231	A:1-184	P56817	beta barrels	cradle loop barrel	RIFT-related	acid protease	Asp_N	NOT_DOMAIN_ASSEMBLY	183	train_set
603	1	0.994609	0.00539122	2.88e-21	1.64e-07	7.2e-32	6.17e-15	1.13e-16	2.81e-16	1.07e-14	6.87e-21	1.68e-15	5.97e-16	3r4l_1	4p0o_1	1	2	4	1	3r4l	183494	e3r4lA1	AUTO_NONREP	4059.1.1.3	A	A:26-402	A:3-379	P05121	a+b complex topology	NO_X_NAME	NO_H_NAME	Serpins	Serpin	NOT_DOMAIN_ASSEMBLY	376	train_set
604	1	0.953489	0.045765	6.91e-10	2.71e-09	1.39e-10	0.000746126	2.77e-07	2.85e-15	6.69e-14	1.44e-19	3.35e-15	1.11e-16	4qhq_1	4k3f_1	1	2	6	1	4qhq	1523565	e4qhqA1	AUTO_NONREP	7523.1.1.38	A	A:111-227	A:81-197	B4EA88	a/b three-layered sandwiches	NO_X_NAME	NO_H_NAME	Periplasmic binding protein-like II	Lipoprotein_9_2nd	NOT_DOMAIN_ASSEMBLY	116	train_set
605	1	0.999674	0.000326114	2.12e-16	3.47e-10	2.31e-27	1.78e-19	2.46e-18	9.97e-20	1.77e-21	9.02e-30	3.68e-18	7.96e-23	1kln_1	1d8y_1	1	2	4	1	1kln	1031235	e1klnA5	AUTO_NONREP	304.48.1.34	A	A:841-928	A:518-605	P00582	a+b two layers	Alpha-beta plaits	Adenylyl and guanylyl cyclase catalytic domain-like	Adenylyl and guanylyl cyclase catalytic domain-like	DNA_pol_A_3rd	NOT_DOMAIN_ASSEMBLY	87	train_set
606	1	0.961988	0.0377558	0.000250858	1.5e-09	1.43e-18	5.18e-06	8.81e-14	2.81e-14	6.81e-17	3.2e-28	9.53e-19	1.69e-18	1n7p_1	1ojn_1	1	2	3	1	1n7p	42182	e1n7pA1	AUTO_NONREP	12.2.1.3	A	A:815-890	A:646-721	Q54873	beta sandwiches	Glycosyl hydrolase domain-like	NO_H_NAME	Hyaluronate lyase-like, C-terminal domain	Lyase_8_C_1	NOT_DOMAIN_ASSEMBLY	75	train_set
607	1	0.960208	0.039576	0.000213345	1.43e-09	1.24e-18	2.44e-06	8.01e-14	4.41e-14	6.84e-17	3.48e-28	8.05e-19	1.36e-18	1n7o_1	1ojn_1	1	2	3	1	1n7o	2004	e1n7oA1	MANUAL_REP	12.2.1.3	A	A:815-890	A:646-721	Q54873	beta sandwiches	Glycosyl hydrolase domain-like	NO_H_NAME	Hyaluronate lyase-like, C-terminal domain	Lyase_8_C_1	NOT_DOMAIN_ASSEMBLY	75	train_set
608	1	0.332102	0.00875597	8.38e-11	0.659142	9.2e-16	2.54e-14	1.6e-11	9.39e-15	2.9e-13	6.81e-18	2.45e-14	2.85e-19	2a1l_1	1t27_1	4	1	2	1	2a1l	73459	e2a1lA1	AUTO_NONREP	331.3.1.11	A	A:2-269	A:1-268	P53812	a+b two layers	TBP-like	NO_H_NAME	Bet v1-like	IP_trans	NOT_DOMAIN_ASSEMBLY	267	train_set
609	1	0.99181	0.00818915	1.21e-07	5.67e-10	5.94e-15	1.98e-12	2.36e-07	4.17e-16	5.95e-11	8.43e-15	9.86e-12	1.57e-12	4i4q_2	4i4q_2	1	2	7	1	4i4q	997953	e4i4qA1	AUTO_NONREP	6.1.1.27	A	A:1-146	A:1-146	R4GRU4	beta duplicates or obligate multimers	NO_X_NAME	NO_H_NAME	beta-Trefoil	RicinB_lectin_2	NOT_DOMAIN_ASSEMBLY	145	train_set
610	1	0.976989	0.0228573	1.28e-07	0.000153476	1e-16	2.04e-11	5.99e-13	2.26e-16	1.17e-15	1.68e-19	1.89e-13	1.49e-15	1whp_1	1whp_1	1	2	4	1	1whp	32435	e1whpA1	AUTO_NONREP	11.1.1.149	A	A:1-94	A:1-94	P43214	beta sandwiches	Immunoglobulin-like beta-sandwich	Immunoglobulin-related	Immunoglobulin/Fibronectin type III/E set domains/PapD-like	Pollen_allerg_1	NOT_DOMAIN_ASSEMBLY	93	train_set
611	1	0.991051	0.00888868	8.9e-11	6.07e-05	1.24e-20	8.38e-15	2.25e-16	3.76e-12	3.34e-16	1.42e-20	1.54e-20	2.37e-18	1chz_1	1chz_1	1	2	4	1	1chz	91078	e1chzA1	AUTO_NONREP	387.1.5.9	A	A:1-64	A:1-64	P58488	few secondary structure elements	omega toxin-like	omega toxin-related	Scorpion toxin-like	Toxin_3	NOT_DOMAIN_ASSEMBLY	63	train_set
612	1	0.13913	0.86087	6.69e-14	1.16e-11	7.95e-12	1.9e-16	2.71e-11	3.65e-15	4.05e-12	9.65e-22	3.52e-15	3.09e-17	1j1v_1	1j1v_1	2	1	7	1	1j1v	2795	e1j1vA1	MANUAL_REP	101.1.6.1	A	A:374-467	A:1-94	P03004	alpha arrays	HTH	HTH	TrpR	Bac_DnaA_C	NOT_DOMAIN_ASSEMBLY	93	train_set
613	1	0.95668	0.0431585	3.3e-13	0.000161059	8.02e-09	1.88e-07	5.33e-09	5.42e-14	1.1e-12	1.51e-20	4.47e-13	2.34e-16	2yih_1	2yih_1	1	2	4	1	2yih	1396768	e2yihA3	AUTO_NONREP	12.1.1.90	A	A:404-518	A:404-518	Q1A2D0	beta sandwiches	Glycosyl hydrolase domain-like	NO_H_NAME	Glycosyl hydrolase domain	Alpha-L-AF_C	NOT_DOMAIN_ASSEMBLY	114	train_set
614	1	0.999944	5.16e-05	4.11e-12	8.28e-14	8.09e-24	8.38e-13	1.09e-15	4.03e-06	1.01e-16	2.34e-18	4.06e-20	4.07e-20	3bp2_1	4e4c_1	1	2	8	1	3bp2	88614	e3bp2A1	AUTO_NONREP	371.1.1.1	A	A:1-123	A:1-123	P00593	few secondary structure elements	NO_X_NAME	NO_H_NAME	Phospholipase A2, PLA2	Phospholip_A2_1	NOT_DOMAIN_ASSEMBLY	122	train_set
615	1	0.999814	0.000185534	2.98e-15	3.16e-11	1.26e-28	7.92e-24	1.83e-21	1.83e-23	6.93e-21	1.75e-29	1.73e-21	2.02e-21	4mck_1	4tx7_1	1	2	4	1	4mck	1146662	e4mckA1	AUTO_NONREP	235.1.1.6	A	A:-4-198	A:6-201	P29022	a+b complex topology	NO_X_NAME	Lysozyme-like	Lysozyme-like	Glyco_hydro_19	NOT_DOMAIN_ASSEMBLY	195	train_set
616	1	0.989231	0.0107572	2.26e-11	1.04e-05	2.49e-17	1.07e-06	1.38e-11	4.24e-20	8e-11	1.81e-13	4.18e-11	1.6e-13	8pch_1	1iwd_1	1	2	4	1	8pch	82435	e8pchA1	AUTO_NONREP	219.1.1.194	A	A:2-212A	A:2-220	O46427	a+b complex topology	Cysteine proteinases-like	NO_H_NAME	Cysteine proteinases	Peptidase_C1	NOT_DOMAIN_ASSEMBLY	218	train_set
617	1	0.529173	0.470827	2.35e-12	1.74e-07	1.72e-23	3.66e-14	1.74e-15	5.33e-13	1.26e-19	1.55e-26	2.08e-19	3.17e-14	3pjw_1	3pjw_1	1	2	4	1	3pjw	1255985	e3pjwA3	AUTO_NONREP	304.48.1.7	A	A:241-407	A:23-189	Q3KK31	a+b two layers	Alpha-beta plaits	Adenylyl and guanylyl cyclase catalytic domain-like	Adenylyl and guanylyl cyclase catalytic domain-like	GGDEF	NOT_DOMAIN_ASSEMBLY	166	train_set
618	1	0.00353705	0.192753	9.1e-09	0.80371	4.33e-16	1.89e-11	1.41e-16	1.88e-16	8.88e-18	8.66e-22	1.78e-16	1.72e-16	4ovx_1	4ovx_1	4	2	1	4	4ovx	1144707	e4ovxA1	AUTO_NONREP	2002.1.1.18	A	A:44-313	A:8-277	D5SQK4	a/b barrels	TIM beta/alpha-barrel	NO_H_NAME	TIM barrels	AP_endonuc_2	NOT_DOMAIN_ASSEMBLY	269	train_set
619	1	0.706135	0.289829	1.21e-08	0.0040354	1.05e-11	1.09e-08	8.13e-10	3.86e-11	7.32e-11	1.13e-14	1.53e-11	3.06e-12	4kzs_1	4kzs_1	1	2	4	1	4kzs	1318696	e4kzsA2	MANUAL_REP	604.25.1.1	A	A:121-193	A:103-175	K2KM35	alpha bundles	Spectrin repeat-like	NO_H_NAME	Secreted protein HP1454 middle domain	EUF08124	NOT_DOMAIN_ASSEMBLY	72	train_set
620	1	0.598124	0.401823	5.09e-05	2.15e-06	2.31e-19	8.25e-11	7.76e-11	1.25e-13	8.85e-10	3.25e-13	1.7e-12	2.78e-12	1jky_1	1jky_1	1	2	3	1	1jky	118236	e1jkyA2	AUTO_NONREP	2498.1.1.3	A	A:29-263	A:29-263	P15917	mixed a+b and a/b	Zincin-like	NO_H_NAME	Metalloproteases (zincins") catalytic domain"	ATLF	NOT_DOMAIN_ASSEMBLY	234	train_set
621	1	0.822351	0.177649	2.96e-10	8.05e-08	1.16e-25	1.25e-15	2.38e-14	8.14e-18	1.1e-18	7.22e-22	3.4e-19	9.79e-18	2ap3_1	2ap3_1	1	2	4	1	2ap3	3768	e2ap3A1	MANUAL_REP	601.27.1.1	A	A:12-196	A:12-196	Q8NX77	alpha bundles	Four-helical up-and-down bundle	NO_H_NAME	MW0975(SA0943)-like	YkyA	NOT_DOMAIN_ASSEMBLY	184	train_set
622	1	0.875961	0.0742749	2.26e-12	0.0497579	7.4e-15	2.32e-06	2.93e-12	4.42e-06	1.85e-14	1.68e-18	1.1e-14	1.13e-17	4f92_1	4f92_1	1	2	4	1	4f92	1167609	e4f92B47	AUTO_NONREP	102.5.1.6	B	B:1126-1180	B:725-779	O75643	alpha arrays	HhH/H2TH	NO_H_NAME	SAM-like subdomain in Sec63-like proteins	Sec63_2nd	NOT_DOMAIN_ASSEMBLY	54	train_set
623	1	0.895347	0.104556	4.22e-16	9.77e-05	1.36e-18	5.59e-17	8.7e-16	2.45e-15	1.26e-17	2.41e-27	4.56e-22	5.43e-23	2hlq_1	2hlq_1	1	2	4	1	2hlq	162676	e2hlqA1	AUTO_NONREP	382.1.1.1	A	A:32-131	A:1-100	Q13873	few secondary structure elements	NO_X_NAME	NO_H_NAME	Snake toxin-like	Activin_recp	NOT_DOMAIN_ASSEMBLY	99	train_set
624	1	0.731331	0.266862	2.13e-06	0.000184802	4.46e-14	0.00161946	5.94e-10	2.07e-11	1.3e-08	9.11e-17	1.56e-09	2.84e-14	5bvu_1	5bvu_1	1	2	6	1	5bvu	1879286	e5bvuA1	AUTO_NONREP	109.2.1.10	A	A:452-801	A:437-786	F6BL85	alpha superhelices	Repetitive alpha hairpins	NO_H_NAME	alpha/alpha toroid	DUF608	NOT_DOMAIN_ASSEMBLY	349	train_set
625	1	0.823612	0.11188	0.0645063	1.12e-10	3.44e-07	4.49e-07	1.3e-08	1.72e-13	8.41e-18	7.14e-15	2.31e-17	7.16e-21	2wjs_1	2wjs_1	1	2	3	1	2wjs	135304	e2wjsA2	AUTO_NONREP	10.1.1.19	A	A:2522-2708	A:387-561	Q60675	beta sandwiches	jelly-roll	Concanavalin A-like	Concanavalin A-like lectins/glucanases	Laminin_G_1	NOT_DOMAIN_ASSEMBLY	174	train_set
626	1	0.99887	0.00112998	1.22e-07	2.59e-09	3.88e-24	8.47e-22	3.04e-14	8.16e-14	7.79e-12	7.23e-16	1.21e-13	1.58e-14	2vdf_1	2vdf_1	1	2	3	1	2vdf	884	e2vdfA1	MANUAL_REP	5084.2.1.2	A	A:7-253	A:7-253	Q9AE79	beta barrels	Outer membrane meander beta-barrels	NO_H_NAME	OMPT-like	OpcA	NOT_DOMAIN_ASSEMBLY	246	train_set
627	1	1.88e-08	6.78e-09	1.67e-12	4.5e-11	1.52e-17	1	1.79e-14	2.72e-23	1.18e-19	5.68e-21	5.8e-22	5.59e-20	3qq7_1	3qq7_1	6	1	2	1	3qq7	1195907	e3qq7A6	AUTO_NONREP	229.1.1.1	A	A:108-187	A:107-186	P55072	a+b two layers	NO_X_NAME	NO_H_NAME	Cdc48 domain 2-like	CDC48_2	NOT_DOMAIN_ASSEMBLY	79	train_set
628	1	0.102529	0.897189	4.82e-08	1.38e-06	4.62e-09	0.000279655	8.92e-09	2.8e-07	6.06e-09	2.25e-07	1.64e-09	1.04e-10	2p6w_1	2p6w_1	2	1	6	1	2p6w	2387761	e2p6wA1	MANUAL_REP	7516.1.1.7	A	A:4-209	A:6-211	Q89399	a/b three-layered sandwiches	NO_X_NAME	NO_H_NAME	Nucleotide-diphospho-sugar transferases	Glyco_transf_34	NOT_DOMAIN_ASSEMBLY	205	train_set
629	1	0.991823	0.00507649	0.000190931	0.00289703	1.26e-05	1.68e-12	7.85e-12	3.11e-14	8.59e-09	4.52e-19	1.62e-10	1.01e-12	3u4k_1	3u4k_1	1	2	4	1	3u4k	185565	e3u4kA1	MANUAL_REP	11.1.5.71	A	A:19-181	A:23-185	P21648	beta sandwiches	Immunoglobulin-like beta-sandwich	Immunoglobulin-related	Common fold of diphtheria toxin/transcription factors/cytochrome f	PRK15292_like	NOT_DOMAIN_ASSEMBLY	162	train_set
630	1	0.859124	0.140875	1.92e-15	5.39e-07	5.41e-25	1.46e-12	1.01e-16	8.57e-13	4.93e-18	1.59e-28	9.43e-23	2.68e-16	2am3_1	1fo9_1	1	2	4	1	2am3	107156	e2am3A1	AUTO_NONREP	7516.1.1.12	A	A:106-447	A:1-342	P27115	a/b three-layered sandwiches	NO_X_NAME	NO_H_NAME	Nucleotide-diphospho-sugar transferases	GNT-I	NOT_DOMAIN_ASSEMBLY	341	train_set
631	1	0.933968	0.0660315	6.92e-11	2.2e-07	1.47e-25	9.56e-20	1.91e-16	3.45e-27	2.15e-19	1.56e-26	6.08e-18	1.42e-20	1h4u_1	1h4u_1	1	2	4	1	1h4u	91476	e1h4uA2	AUTO_NONREP	389.1.1.42	A	A:367-398	A:1-32	P10493	few secondary structure elements	EGF-like	EGF-related	EGF/Laminin	hEGF_1	NOT_DOMAIN_ASSEMBLY	31	train_set
632	1	0.237681	0.761713	6.47e-06	4.48e-05	3.31e-17	0.000554742	7.29e-12	3.76e-10	2.89e-15	6.18e-21	2.71e-16	3.27e-11	4xwh_1	4xwh_1	2	1	6	1	4xwh	1766143	e4xwhA3	AUTO_NONREP	2498.2.1.5	A	A:24-124	A:1-101	P54802	mixed a+b and a/b	Zincin-like	NO_H_NAME	beta-N-acetylhexosaminidase-like domain	NAGLU_N	NOT_DOMAIN_ASSEMBLY	100	train_set
633	1	0.332077	0.660702	0.00061986	0.00659746	5.13e-15	3.14e-06	1.76e-09	6.1e-08	5.91e-11	2.25e-07	3.01e-07	1.96e-11	4noj_1	4nom_1	2	1	4	1	4noj	1145642	e4nojA1	AUTO_NONREP	7575.1.1.2	A	A:30-289	A:4-263	O89017	a/b three-layered sandwiches	NO_X_NAME	NO_H_NAME	Caspase-like	Peptidase_C13	NOT_DOMAIN_ASSEMBLY	259	train_set
634	1	0.983309	0.0166906	2.09e-09	1.2e-07	2.55e-24	6.87e-16	1.06e-13	5.11e-16	3.51e-15	4.12e-24	1.27e-17	2.57e-18	5mpq_1	5mpq_1	1	2	4	1	5mpq	2048519	e5mpqA1	AUTO_NONREP	235.1.1.14	A	A:430-592	A:414-576	Q9JXP1	a+b complex topology	NO_X_NAME	Lysozyme-like	Lysozyme-like	SLT	NOT_DOMAIN_ASSEMBLY	162	train_set
635	1	0.351772	0.648221	6.21e-06	1.74e-10	2.2e-09	2.95e-08	4.61e-08	9.44e-15	1.27e-11	4.6e-17	5.62e-12	1.25e-15	3psa_1	3psa_1	2	1	3	1	3psa	2050760	e3psaA1	AUTO_NONREP	2007.1.14.9	A	A:191-347	A:170-326	P44206	a/b three-layered sandwiches	Flavodoxin-like	Class I glutamine amidotransferase-like	Chelatase-like	Peripla_BP_2_N	NOT_DOMAIN_ASSEMBLY	156	train_set
636	1	0.962706	0.0372938	6.77e-12	1.62e-10	4.2e-21	6.35e-12	6.34e-13	1.8e-18	5.22e-18	7.26e-26	6.64e-12	2.95e-16	2jf4_1	2jf4_1	1	2	4	1	2jf4	59585	e2jf4A1	AUTO_NONREP	109.2.1.35	A	A:37-547	A:7-517	P13482	alpha superhelices	Repetitive alpha hairpins	NO_H_NAME	alpha/alpha toroid	Trehalase	NOT_DOMAIN_ASSEMBLY	510	train_set
637	1	0.797004	0.202963	4.28e-13	3.28e-05	2.18e-18	4.28e-19	3.07e-13	4.5e-15	2.82e-17	1.76e-15	4.16e-15	1.14e-18	4p6q_1	4p6q_1	1	2	4	1	4p6q	1291757	e4p6qA3	AUTO_NONREP	304.9.1.31	A	A:335-417	A:1-83	Q96T58	a+b two layers	Alpha-beta plaits	NO_H_NAME	RNA-binding domain, RBD	RRM_1_3	NOT_DOMAIN_ASSEMBLY	82	train_set
638	1	0.000605744	0.00254737	2.06e-07	0.996847	1.76e-22	1.5e-17	2.23e-12	2.98e-11	8.19e-11	3.57e-16	1.53e-12	2.49e-13	4nib_1	5boq_2	4	2	1	4	4nib	1346510	e4nibB1	AUTO_NONREP	367.1.1.1	B	B:1-30	B:1-30	P01308	few secondary structure elements	NO_X_NAME	NO_H_NAME	Insulin-like	Insulin	NOT_DOMAIN_ASSEMBLY	29	train_set
639	1	0.256284	0.0987431	1.01e-09	0.63425	6.38e-21	1.07e-13	2.87e-08	0.010699	2.25e-07	2.39e-05	2.2e-12	8.88e-09	1b2g_1	5boq_2	4	1	2	1	1b2g	88232	e1b2g.1	AUTO_NONREP	367.1.1.1	.	B:1-30,A:1-21	B:1-30,A:1-21	P01315	few secondary structure elements	NO_X_NAME	NO_H_NAME	Insulin-like	Insulin	NOT_DOMAIN_ASSEMBLY		train_set
640	1	0.99935	0.000650015	3.19e-14	2.96e-15	4.44e-19	1.47e-17	6.62e-14	2.69e-17	1.13e-16	1.96e-22	2.49e-17	7.39e-20	4ygt_1	4ygt_1	1	2	7	1	4ygt	1513168	e4ygtA1	AUTO_NONREP	809.1.1.8	A	A:125-191	A:94-160	O34960	a+b two layers	BLIP-like	NO_H_NAME	beta-lactamase-inhibitor protein, BLIP	DUF4309_C	NOT_DOMAIN_ASSEMBLY	66	train_set
641	1	0.969913	0.0300863	1.56e-09	1e-06	1.57e-15	3.14e-10	1.8e-12	2.79e-13	5.28e-14	2.73e-18	1.25e-15	5.49e-17	3shf_1	3shf_1	1	2	4	1	3shf	1395353	e3shfA4	AUTO_NONREP	101.1.2.209	A	A:375-450	A:382-457	O88879	alpha arrays	HTH	HTH	winged	KOG4658_like	NOT_DOMAIN_ASSEMBLY	75	train_set
642	1	0.032852	0.965899	5.52e-11	0.00124945	1.48e-08	3.45e-11	4.87e-10	1.21e-13	8.72e-13	7.26e-12	7.36e-14	1.54e-16	2wje_1	3qy8_1	2	1	4	1	2wje	367776	e2wjeA1	AUTO_NONREP	2002.1.1.151	A	A:0-243	A:4-247	Q9AHD4	a/b barrels	TIM beta/alpha-barrel	NO_H_NAME	TIM barrels	PHP	NOT_DOMAIN_ASSEMBLY	243	train_set
643	1	0.730473	0.269397	0.000114454	3.67e-06	5.29e-14	7.15e-09	1.99e-07	1.18e-05	8.38e-08	5.58e-11	2.13e-12	7.74e-13	4bg0_1	4bg0_1	1	2	3	1	4bg0	1180301	e4bg0A1	MANUAL_REP	3870.1.1.1	A	A:5-218	A:4-217	O50665	alpha bundles	NO_X_NAME	NO_H_NAME	Complement regulator-acquiring surface protein 2 (CRASP-2)	EUF08164	NOT_DOMAIN_ASSEMBLY	213	train_set
644	1	0.129505	0.870492	2.5e-13	3.24e-06	3.83e-24	7.02e-19	1.43e-21	8.43e-18	1.3e-18	1.32e-27	2.45e-17	2.25e-20	2cj6_1	1rj1_1	2	1	4	1	2cj6	54150	e2cj6A1	AUTO_NONREP	633.4.1.1	A	A:5-150	A:5-150	O49908	alpha bundles	Bromodomain-like	NO_H_NAME	Plant invertase/pectin methylesterase inhibitor	PMEI	NOT_DOMAIN_ASSEMBLY	145	train_set
645	1	0.973945	0.0260138	2.3e-08	3.69e-05	3.04e-07	2.55e-12	4.08e-06	2.34e-21	2.99e-14	1.16e-18	5.74e-12	9.61e-18	4c1w_1	4c1w_1	1	2	4	1	4c1w	1346339	e4c1wA1	AUTO_NONREP	10.1.1.21	A	A:118-305	A:1-188	Q4LB86	beta sandwiches	jelly-roll	Concanavalin A-like	Concanavalin A-like lectins/glucanases	Laminin_G_3	NOT_DOMAIN_ASSEMBLY	187	train_set
646	1	0.50076	0.499089	9.69e-05	3.03e-05	8.99e-11	1.05e-07	8.72e-10	2.15e-08	2.4e-05	1.5e-15	7.2e-09	5.57e-09	4dtl_1	4dtl_1	1	2	3	1	4dtl	981953	e4dtlA1	AUTO_NONREP	321.3.1.1	A	A:-8-345	A:4-357	A5F8C0	a+b two layers	Glutamine synthetase-like	NO_H_NAME	C-terminal domain in VgrG	ACD	NOT_DOMAIN_ASSEMBLY	353	train_set
647	1	0.986261	0.013737	1.36e-09	2.4e-13	1.22e-11	2.33e-06	5.89e-09	4.17e-13	1.87e-09	1.11e-18	3.75e-14	2.44e-12	3i4g_1	3i4g_1	1	2	6	1	3i4g	1182482	e3i4gA2	AUTO_NONREP	109.4.1.710	A	A:33-545	A:15-527	Q5LGM0	alpha superhelices	Repetitive alpha hairpins	NO_H_NAME	ARM repeat	SusD_RagB	NOT_DOMAIN_ASSEMBLY	512	train_set
648	1	0.109576	0.86	0.00821666	0.0220138	1.99e-11	0.000193807	6.21e-10	3.65e-08	8.26e-09	1.38e-12	5.22e-10	3.41e-10	4lgy_1	4lgy_1	2	1	4	1	4lgy	1124698	e4lgyA1	AUTO_NONREP	103.6.1.2	A	A:153-220	A:163-230	P74881	alpha arrays	RuvA-C	NO_H_NAME	FGAM synthase PurL, linker domain	PRK05297_2nd	NOT_DOMAIN_ASSEMBLY	67	train_set
649	1	0.686881	0.313058	6.07e-05	7.5e-09	1.74e-16	4.61e-13	6.03e-10	4.44e-18	6.76e-10	1.04e-23	8.06e-16	4.78e-13	4rdb_1	4rdb_1	1	2	3	1	4rdb	1447948	e4rdbA1	MANUAL_REP	11.1.4.52	A	A:30-179	A:2-151	Q7MXK0	beta sandwiches	Immunoglobulin-like beta-sandwich	Immunoglobulin-related	Prealbumin-like	P_gingi_FimA_like_1	NOT_DOMAIN_ASSEMBLY	149	train_set
650	1	0.340288	0.659091	2.53e-05	0.00059497	9.91e-14	5.15e-13	1.38e-11	1.44e-10	2.67e-10	2.83e-17	1.17e-13	1.99e-11	4hwm_1	4hwm_1	2	1	4	1	4hwm	185792	e4hwmA1	MANUAL_REP	9.17.1.1	A	A:21-137	A:7-123	A6TB72	beta barrels	Lipocalins/Streptavidin	NO_H_NAME	Lipoprotein YedD	YedD	NOT_DOMAIN_ASSEMBLY	116	train_set
651	1	0.949065	0.0509215	2.45e-06	1.12e-05	8.66e-25	1.49e-14	2.21e-12	1.95e-09	4.42e-16	1.39e-18	3.77e-17	1.02e-17	5jjx_1	5jjx_1	1	2	4	1	5jjx	1827976	e5jjxA1	AUTO_NONREP	109.4.1.106	A	A:90-393	A:11-314	Q15020	alpha superhelices	Repetitive alpha hairpins	NO_H_NAME	ARM repeat	Suf	NOT_DOMAIN_ASSEMBLY	303	train_set
652	1	0.974872	0.0251282	1.2e-07	2.13e-10	1.62e-23	1.3e-18	3.37e-16	1.94e-19	7.92e-18	1.49e-27	1.04e-17	1.17e-17	5n40_1	5n40_1	1	2	3	1	5n40	2066818	e5n40A1	MANUAL_REP	11.1.1.2519	A	A:2444-2546	A:1-103	A0A0U1R0I0	beta sandwiches	Immunoglobulin-like beta-sandwich	Immunoglobulin-related	Immunoglobulin/Fibronectin type III/E set domains/PapD-like	Invasin_D3	NOT_DOMAIN_ASSEMBLY	102	train_set
653	1	0.806716	0.193283	1.14e-07	1.79e-07	2.57e-15	9.09e-10	3.78e-11	2.19e-11	1.59e-09	3.12e-18	1.24e-11	1.64e-11	3k50_1	3k50_1	1	2	4	1	3k50	1070250	e3k50A3	MANUAL_REP	3694.1.1.4	A	A:27-89	A:5-67	Q5LDX8	alpha bundles	NO_X_NAME	NO_H_NAME	Tail specific protease helical domain	Peptidase_S41_CPP_like	NOT_DOMAIN_ASSEMBLY	62	train_set
654	1	0.970109	0.0240778	0.00581367	5.63e-10	3.04e-21	1.42e-12	2.12e-14	1.33e-15	1.45e-21	3.38e-28	4.7e-18	1.89e-18	4ziu_1	4ziu_1	1	2	3	1	4ziu	1559096	e4ziuA3	AUTO_NONREP	11.1.1.191	A	A:1015-1126	A:1-112	P76578	beta sandwiches	Immunoglobulin-like beta-sandwich	Immunoglobulin-related	Immunoglobulin/Fibronectin type III/E set domains/PapD-like	YfaS_5th	NOT_DOMAIN_ASSEMBLY	111	train_set
655	1	0.970285	0.0194729	0.010242	2.5e-09	3.86e-18	2.94e-07	3.13e-10	2.06e-10	4.04e-18	6.18e-23	5.03e-19	7.75e-15	4zjg_1	4zjg_1	1	2	3	1	4zjg	1559100	e4zjgA3	AUTO_NONREP	11.1.1.130	A	A:291-367	A:255-331	P76578	beta sandwiches	Immunoglobulin-like beta-sandwich	Immunoglobulin-related	Immunoglobulin/Fibronectin type III/E set domains/PapD-like	MG1	NOT_DOMAIN_ASSEMBLY	76	train_set
656	1	0.173035	0.826636	3.53e-09	6.78e-07	1.34e-12	3.76e-05	4.48e-10	0.000290168	8.92e-12	3.21e-08	7.61e-11	6.06e-13	5eht_1	2xf4_1	2	1	8	1	5eht	1884661	e5ehtA1	AUTO_NONREP	247.1.1.8	A	A:-2-250	A:1-253	A3FJ64	a+b four layers	NO_X_NAME	NO_H_NAME	Metallo-hydrolase/oxidoreductase	Lactamase_B_2	NOT_DOMAIN_ASSEMBLY	252	train_set
657	1	0.00238873	0.997609	6.56e-10	1.73e-06	2.34e-23	7.99e-15	6.88e-15	3.32e-14	3.06e-12	5.49e-19	1.21e-07	1.71e-11	3frv_1	3frv_1	2	1	4	1	3frv	1257301	e3frvA3	AUTO_NONREP	3291.1.1.2	A	A:8-140	A:10-142	Q9Y3E7	alpha bundles	NO_X_NAME	NO_H_NAME	Charged multivesicular body protein 3 (CHMP3)-related	Snf7	NOT_DOMAIN_ASSEMBLY	132	train_set
658	1	0.996594	0.00340617	1.57e-14	4e-08	1.45e-17	7.13e-19	3.37e-15	1.21e-14	6.94e-14	2.6e-21	1.06e-16	2.37e-19	2b1e_1	2b1e_1	1	2	4	1	2b1e	1413708	e2b1eA1	AUTO_NONREP	109.4.1.49	A	A:67-505,A:532-623	A:8-446,A:473-564	P19658	alpha superhelices	Repetitive alpha hairpins	NO_H_NAME	ARM repeat	Exo70	NOT_DOMAIN_ASSEMBLY		train_set
659	1	0.995304	0.00469576	8.59e-12	1.62e-12	8.79e-16	1.75e-16	7.02e-11	6.65e-17	1.19e-15	1.53e-22	2.14e-18	5.03e-20	3fss_1	3gyp_1	1	2	7	1	3fss	1271329	e3fssA2	AUTO_NONREP	220.1.1.24	A	A:216-301	A:152-237	P40161	beta barrels	PH domain-like	NO_H_NAME	PH domain-like	Rtt106	NOT_DOMAIN_ASSEMBLY	85	train_set
660	1	0.971903	0.0280966	9.69e-13	1.46e-10	4.93e-25	4.39e-28	5.54e-21	9.94e-15	2.85e-15	1.38e-26	6.75e-22	9.08e-23	2y23_1	2y23_1	1	2	4	1	2y23	1759500	e2y23A3	AUTO_NONREP	11.1.1.1501	A	A:1141-1226	A:6-91	P52179	beta sandwiches	Immunoglobulin-like beta-sandwich	Immunoglobulin-related	Immunoglobulin/Fibronectin type III/E set domains/PapD-like	I-set_1	NOT_DOMAIN_ASSEMBLY	85	train_set
661	1	0.283568	0.716431	1.07e-06	6.42e-08	1.13e-16	5.75e-13	1.15e-10	2.73e-14	2.47e-09	7.62e-21	3.29e-14	2.27e-14	4jg5_1	4jg5_1	2	1	3	1	4jg5	868771	e4jg5A2	AUTO_NONREP	11.1.4.24	A	A:29-184	A:9-164	A6LHQ6	beta sandwiches	Immunoglobulin-like beta-sandwich	Immunoglobulin-related	Prealbumin-like	P_gingi_FimA	NOT_DOMAIN_ASSEMBLY	155	train_set
662	1	0.885532	0.0856849	3.65e-05	0.0287469	1.5e-15	3.99e-15	3.27e-10	5.88e-09	3.59e-10	2.24e-15	8.02e-10	8.4e-13	3ax1_1	3ax1_1	1	2	4	1	3ax1	1117612	e3ax1A2	MANUAL_REP	386.1.1.46	A	A:484-524	A:291-331	Q9ZVD0	few secondary structure elements	beta-beta-alpha zinc fingers	NO_H_NAME	beta-beta-alpha zinc fingers	ARS2	NOT_DOMAIN_ASSEMBLY	40	train_set
663	1	0.634777	0.365145	1.01e-07	7.51e-05	8.23e-11	2.8e-06	4.42e-13	2.52e-15	6.91e-15	9.29e-21	3.67e-14	2.96e-12	1hbg_1	1hbg_1	1	2	4	1	1hbg	49908	e1hbgA1	AUTO_NONREP	106.1.1.2	A	A:1-147	A:1-147	P02216	alpha arrays	NO_X_NAME	NO_H_NAME	Globin-like	Globin	NOT_DOMAIN_ASSEMBLY	146	train_set
664	1	0.109073	0.858287	0.00842958	0.0239837	1.84e-11	0.00022665	5.91e-10	4.5e-08	6.74e-09	1.71e-12	5.27e-10	3.34e-10	4r7g_1	4lgy_1	2	1	4	1	4r7g	1489958	e4r7gA4	AUTO_NONREP	103.6.1.2	A	A:153-220	A:161-228	P74881	alpha arrays	RuvA-C	NO_H_NAME	FGAM synthase PurL, linker domain	PRK05297_2nd	NOT_DOMAIN_ASSEMBLY	67	train_set
665	1	0.913669	0.0863302	5.18e-07	7.46e-10	2.12e-17	7.17e-14	2.74e-11	2.37e-12	9e-10	8.65e-21	5.43e-13	8.32e-14	4rxv_1	4rxv_1	1	2	3	1	4rxv	1545160	e4rxvA1	AUTO_NONREP	219.1.1.61	A	A:0-228	A:1-229	Q5ZWY9	a+b complex topology	Cysteine proteinases-like	NO_H_NAME	Cysteine proteinases	EUF08531	NOT_DOMAIN_ASSEMBLY	228	train_set
666	1	0.527955	0.47184	1.88e-06	8.38e-05	3.4e-12	0.00011901	8.15e-09	5.97e-09	9.79e-15	2.97e-12	9.59e-15	6.95e-14	3ggd_1	3ggd_1	1	2	6	1	3ggd	134259	e3ggdA1	AUTO_NONREP	2003.1.5.32	A	A:2-244	A:3-245	Q3M3X1	a/b three-layered sandwiches	Rossmann-like	Rossmann-related	S-adenosyl-L-methionine-dependent methyltransferases	Methyltransf_11_5	NOT_DOMAIN_ASSEMBLY	242	train_set
667	1	0.00499426	0.0663807	1.49e-05	0.604464	3.69e-07	0.323358	0.000780817	1.4e-11	3.01e-06	1.26e-12	4.61e-06	5.46e-15	2r44_1	2r44_1	4	6	2	4	2r44	1614409	e2r44A2	AUTO_NONREP	148.1.3.38	A	A:221-329	A:222-330	Q11YS1	alpha arrays	Histone-like	Histone-related	AAA+ ATPase lid domain	MoxR	NOT_DOMAIN_ASSEMBLY	108	train_set
668	1	0.000179191	0.015016	3.28e-08	0.756375	7.3e-08	0.22843	5.58e-11	2.12e-08	2.11e-13	4.68e-11	1.74e-13	2.37e-15	2rff_1	2rff_1	4	6	2	4	2rff	196923	e2rffA1	AUTO_NONREP	316.1.1.16	A	A:0-110	A:1-111	Q97XP0	a+b three layers	Nucleotidyltransferase-like	NO_H_NAME	Nucleotidyltransferase	NTP_transf_2	NOT_DOMAIN_ASSEMBLY	110	train_set
669	1	0.990996	0.0090043	2.23e-12	7.91e-09	2.4e-12	1.63e-11	8.85e-12	8.43e-12	3.81e-14	2.31e-19	1.05e-12	3.22e-15	2i9w_1	2i9w_1	1	2	4	1	2i9w	7965	e2i9wA3	MANUAL_REP	4236.1.1.1	A	A:159-183	A:160-184	Q4FPZ7	few secondary structure elements	NO_X_NAME	NO_H_NAME	Sec-C motif	SEC-C	NOT_DOMAIN_ASSEMBLY	24	train_set
670	1	0.884242	0.0669077	9.4e-08	0.04885	7.06e-20	7.68e-08	3.22e-11	1.79e-07	5.13e-14	3.48e-21	3.14e-12	2.42e-12	3nbx_1	3nbx_1	1	2	4	1	3nbx	185423	e3nbxX2	MANUAL_REP	148.1.3.39	X	X:221-305	X:223-307	P31473	alpha arrays	Histone-like	Histone-related	AAA+ ATPase lid domain	PRK13531_1st	NOT_DOMAIN_ASSEMBLY	84	train_set
671	1	0.982985	0.0170155	2.82e-11	2.69e-09	1.46e-28	1.18e-24	4.16e-19	2.1e-16	7.76e-25	4.5e-34	1.54e-22	4.31e-19	2fup_1	2fup_1	1	2	4	1	2fup	3798	e2fupA1	MANUAL_REP	603.5.1.1	A	A:1-130	A:2-131	Q9HYP4	alpha bundles	STAT-like	NO_H_NAME	FlgN-like	FlgN	NOT_DOMAIN_ASSEMBLY	129	train_set
672	1	0.498248	0.325233	0.00395957	0.0964062	1.15e-05	0.0737558	0.00238405	5.69e-10	1.68e-06	1.61e-07	1.23e-08	4.51e-11	3hyn_1	3hyn_1	1	2	4	1	3hyn	1837022	e3hynA1	AUTO_NONREP	2007.10.1.4	A	A:4-170	A:5-171	C4ZCS9	a/b three-layered sandwiches	Flavodoxin-like	NO_H_NAME	Hypothetical protein MTH538	DUF1863	NOT_DOMAIN_ASSEMBLY	166	train_set
673	1	0.8791	0.115848	0.00504971	1.38e-06	1.47e-09	3.4e-17	2.64e-07	4.56e-15	1.95e-09	5.54e-11	6.9e-09	7.38e-16	4acj_1	4acj_1	1	2	3	1	4acj	185639	e4acjA1	MANUAL_REP	9.15.1.1	A	A:635-801	A:1-167	A9JTH8	beta barrels	Lipocalins/Streptavidin	NO_H_NAME	TLDC domain of oxidation resistance protein 2	TLD	NOT_DOMAIN_ASSEMBLY	166	train_set
674	1	0.991857	0.00803725	2.29e-06	0.000103681	4.98e-12	1.25e-14	5.43e-10	2.51e-17	2.84e-10	3.69e-16	3.25e-13	3.06e-16	1gny_1	1gny_1	1	2	4	1	1gny	1147	e1gnyA1	MANUAL_REP	10.1.2.14	A	A:91-243	A:1-153	Q59675	beta sandwiches	jelly-roll	Concanavalin A-like	Galactose-binding domain-like	CBM_15	NOT_DOMAIN_ASSEMBLY	152	train_set
675	1	0.839913	0.160047	5.38e-08	1.15e-07	2.99e-13	4e-05	1.75e-08	1.19e-13	7.47e-12	1.74e-13	9.33e-11	3.55e-10	3ljn_1	3ljn_1	1	2	6	1	3ljn	1596743	e3ljnA1	AUTO_NONREP	109.3.1.8	A	A:12-199	A:16-203	E9ADW8	alpha superhelices	Repetitive alpha hairpins	NO_H_NAME	Ankyrin repeat	Ank_2	NOT_DOMAIN_ASSEMBLY	187	train_set
676	1	0.191356	0.808584	1.1e-06	5.97e-05	9.36e-12	2.87e-14	1.89e-13	9.04e-10	3.43e-20	6.53e-12	1.28e-17	3.54e-20	3k4x_1	4yhr_1	2	1	4	1	3k4x	138076	e3k4xA5	AUTO_NONREP	227.1.1.12	A	A:268-393	A:274-399	NO_UNP	a+b two layers	NO_X_NAME	NO_H_NAME	DNA clamp	PCNA_N	NOT_DOMAIN_ASSEMBLY	125	train_set
677	1	0.999854	0.000145487	4.2e-18	2.5e-07	1.37e-27	1.38e-18	5.83e-20	9.58e-16	3.82e-19	1.7e-31	2.04e-18	1.62e-19	4yp3_1	3g6y_1	1	2	4	1	4yp3	1683420	e4yp3A2	AUTO_NONREP	850.1.1.4	A	A:27-87	A:30-90	Q9Y253	a+b three layers	NO_X_NAME	NO_H_NAME	Hypothetical protein Ta1206-like	IMS_1	NOT_DOMAIN_ASSEMBLY	60	train_set
678	1	0.0870151	0.912984	3.36e-18	8.57e-07	1.45e-23	7.14e-22	3.77e-15	1.53e-19	1.45e-17	3.25e-26	2.46e-18	3.14e-18	4ytv_1	4ytv_1	2	1	4	1	4ytv	1678382	e4ytvA1	AUTO_NONREP	3981.1.1.1	A	A:-2-66	A:1-69	O60200	alpha bundles	NO_X_NAME	NO_H_NAME	Mitochondrial distribution and morphology protein 35	UPF0203	NOT_DOMAIN_ASSEMBLY	68	train_set
679	1	0.0932355	0.906764	5.61e-08	1.53e-12	7.45e-12	1e-08	2.78e-07	1.78e-17	5.2e-11	1.17e-13	2.62e-11	4.43e-07	1xw4_1	1xw4_1	2	1	24	1	1xw4	85731	e1xw4X1	AUTO_NONREP	876.1.1.1	X	X:30-137	X:3-110	Q9BYN0	a+b complex topology	NO_X_NAME	NO_H_NAME	ParB/Sulfiredoxin	ParBc	NOT_DOMAIN_ASSEMBLY	107	train_set
680	1	0.138878	0.861122	3.56e-08	7.18e-12	5.97e-12	1.51e-08	1.35e-07	4.81e-16	6.97e-11	7.43e-14	4.21e-11	5.32e-07	3cyi_1	1xw4_1	2	1	24	1	3cyi	344486	e3cyiA1	AUTO_NONREP	876.1.1.1	A	A:31-137	A:4-110	Q9BYN0	a+b complex topology	NO_X_NAME	NO_H_NAME	ParB/Sulfiredoxin	ParBc	NOT_DOMAIN_ASSEMBLY	106	train_set
681	1	0.997496	0.00250422	1.4e-14	2.74e-15	8.24e-18	2.55e-12	4.4e-13	1.25e-08	3.31e-15	1.27e-17	4.6e-20	4.06e-16	2ylm_1	5c56_1	1	2	8	1	2ylm	1147783	e2ylmA4	MANUAL_REP	221.1.1.288	A	A:891-975	A:337-421	Q93009	a+b two layers	beta-Grasp	Ubiquitin-related	Ubiquitin-like	USP7_C2_N	NOT_DOMAIN_ASSEMBLY	84	train_set
682	1	0.960512	0.0394881	8.39e-15	3.64e-09	2.47e-20	4.79e-16	7.57e-15	2.07e-19	1.21e-17	1.59e-24	4.78e-18	3.92e-18	2c1g_1	2c71_1	1	2	4	1	2c1g	96320	e2c1gA2	AUTO_NONREP	2002.3.1.7	A	A:268-463	A:236-431	Q8DP63	a/b barrels	TIM beta/alpha-barrel	NO_H_NAME	Glycoside hydrolase/deacetylase	Polysacc_deac_1	NOT_DOMAIN_ASSEMBLY	195	train_set
683	1	0.95167	0.0483287	2.79e-09	9.54e-07	6.69e-16	6.87e-12	7.95e-09	4.41e-14	5.28e-10	1.99e-11	6.16e-12	2.06e-14	4ga2_1	4ga2_1	1	2	4	1	4ga2	1182504	e4ga2A2	AUTO_NONREP	109.4.1.217	A	A:2-145	A:7-150	H2QII6	alpha superhelices	Repetitive alpha hairpins	NO_H_NAME	ARM repeat	TPR_11_1	NOT_DOMAIN_ASSEMBLY	143	train_set
684	1	0.924629	0.0753691	4.9e-10	1.41e-06	2.68e-16	5.95e-12	6.52e-10	1.74e-13	2.11e-10	4.23e-13	1.84e-12	5.17e-15	4ga1_1	4ga2_1	1	2	4	1	4ga1	1182500	e4ga1A2	AUTO_NONREP	109.4.1.217	A	A:3-145	A:8-150	H2QII6	alpha superhelices	Repetitive alpha hairpins	NO_H_NAME	ARM repeat	TPR_11_1	NOT_DOMAIN_ASSEMBLY	142	train_set
685	1	0.356325	0.643466	0.000158686	5.02e-05	6.97e-13	9.59e-09	2.37e-12	8.81e-10	1.81e-16	6.09e-17	3.82e-12	3.96e-12	1z2n_1	1z2n_1	2	1	3	1	1z2n	1199769	e1z2nX3	AUTO_NONREP	2003.1.10.19	X	X:5-93	X:10-98	Q9XYQ1	a/b three-layered sandwiches	Rossmann-like	Rossmann-related	PreATP-grasp domain	EUF08596	NOT_DOMAIN_ASSEMBLY	88	train_set
686	1	0.598699	0.400969	7.75e-05	5.57e-05	2.33e-10	0.000199344	8.29e-10	4.79e-09	3.78e-08	1.45e-13	1.35e-11	1.25e-11	3b21_1	3b21_1	1	2	6	1	3b21	185064	e3b21A1	MANUAL_REP	219.1.1.45	A	A:21-212	A:29-220	Q8VSD5	a+b complex topology	Cysteine proteinases-like	NO_H_NAME	Cysteine proteinases	Gln_amidase_like	NOT_DOMAIN_ASSEMBLY	191	train_set
687	1	0.964223	0.0269441	1.87e-06	0.00880962	6.18e-12	1.37e-15	3.17e-08	1.83e-05	2.15e-06	2.3e-07	2.84e-07	2.93e-09	4m8b_1	4m8b_1	1	2	4	1	4m8b	1309696	e4m8bR1	MANUAL_REP	708.1.1.4	R	R:1-189	R:3-191	P38867	beta complex topology	NO_X_NAME	ETN0001 domain-like	NAC/WRKY/GCM/WOPR domain	Gti1_Pac2	NOT_DOMAIN_ASSEMBLY	188	train_set
688	1	0.226161	0.217235	0.00428789	0.551452	2.43e-08	0.000863814	4.87e-08	1.97e-12	1.26e-10	5.47e-14	3.68e-09	1.67e-08	4l9h_1	4l9h_1	4	1	2	1	4l9h	1140350	e4l9hA1	AUTO_NONREP	241.15.1.1	A	A:176-330	A:1-155	Q9Y3I1	a+b two layers	Type III secretory system chaperone-like	NO_H_NAME	FP (Fbxo7/PI31) dimerization domain	PI31_Prot_N	NOT_DOMAIN_ASSEMBLY	154	train_set
689	1	0.993972	0.00602836	3.24e-10	3.09e-15	3.5e-26	6.54e-21	4.44e-18	6.13e-19	4.58e-17	1.33e-24	9.11e-20	5.88e-22	5cr9_1	5cr9_1	1	2	3	1	5cr9	2051313	e5cr9A1	AUTO_NONREP	2007.1.14.9	A	A:40-196	A:15-171	C7MWN7	a/b three-layered sandwiches	Flavodoxin-like	Class I glutamine amidotransferase-like	Chelatase-like	Peripla_BP_2_N	NOT_DOMAIN_ASSEMBLY	156	train_set
690	1	0.997345	0.00264882	1.18e-08	6.09e-06	1.25e-11	6.78e-08	3.65e-10	1.97e-12	5.27e-13	2.27e-16	2.55e-12	8.88e-14	4qhw_1	4qhw_1	1	2	4	1	4qhw	1316605	e4qhwA1	MANUAL_REP	10.1.2.472	A	A:19-149	A:2-132	A5ZGP5	beta sandwiches	jelly-roll	Concanavalin A-like	Galactose-binding domain-like	UNK_F_TYPE	NOT_DOMAIN_ASSEMBLY	130	train_set
691	1	0.73882	0.26113	1.01e-09	4.94e-05	6.46e-16	8.27e-07	1.1e-09	1.64e-10	3.82e-12	2.33e-15	3.85e-15	3.49e-14	5ggg_1	1fo9_1	1	2	4	1	5ggg	1877723	e5gggA1	AUTO_NONREP	3570.1.1.1	A	A:97-247	A:6-156	Q8WZA1	a+b two layers	NO_X_NAME	NO_H_NAME	FAM3 superfamily	ILEI	NOT_DOMAIN_ASSEMBLY	150	train_set
692	1	0.0435819	0.956418	5.9e-09	1.32e-08	3.15e-17	2.27e-08	2.15e-11	2.63e-11	9.07e-14	4.33e-19	3.99e-12	5.99e-11	3i9y_1	3i9y_1	2	1	6	1	3i9y	1144835	e3i9yA1	MANUAL_REP	601.4.1.6	A	A:50-138,A:287-317	A:4-92,A:241-271	Q87ID1	alpha bundles	Four-helical up-and-down bundle	NO_H_NAME	Histidine kinase associated sensor domains	TMAO_torS	NOT_DOMAIN_ASSEMBLY		train_set
693	1	0.0763784	0.0194989	1.57e-08	3.14e-07	0.904122	2.34e-10	7.78e-09	2.24e-14	7.79e-13	8.49e-12	4.28e-09	1.87e-13	5evf_1	5evf_1	5	1	2	1	5evf	1916704	e5evfA1	MANUAL_REP	872.12.1.2	A	A:28-132	A:1-105	A0Q625	a+b two layers	Dodecin subunit-like	NO_H_NAME	Francisella virulence factor	EUF08454	NOT_DOMAIN_ASSEMBLY	104	train_set
694	1	0.931131	0.0688687	9.65e-11	4.19e-07	2.38e-18	5.51e-15	1.8e-10	3.53e-12	8.92e-12	8.27e-16	1.04e-14	1.7e-19	3w9k_1	3w9k_1	1	2	4	1	3w9k	1066273	e3w9kA1	AUTO_NONREP	331.3.1.8	A	A:2-136	A:5-139	Q973T5	a+b two layers	TBP-like	NO_H_NAME	Bet v1-like	DUF3211	NOT_DOMAIN_ASSEMBLY	134	train_set
695	1	0.961566	0.038434	1.08e-14	8.62e-09	2.39e-27	8.33e-23	6.95e-16	1.71e-16	5.18e-18	4.91e-25	9.21e-22	2.48e-20	2odu_1	2odu_1	1	2	4	1	2odu	1176316	e2oduA3	AUTO_NONREP	604.1.1.12	A	A:419-520	A:124-225	Q15149	alpha bundles	Spectrin repeat-like	NO_H_NAME	Spectrin repeat	EUF08118	NOT_DOMAIN_ASSEMBLY	101	train_set
696	1	0.735576	0.193897	0.0698236	0.000703927	5.34e-13	1.82e-15	1.6e-10	4.99e-12	3.09e-10	5.28e-10	7.51e-10	1.42e-12	2rdn_1	2rdn_1	1	2	3	1	2rdn	196874	e2rdnA1	AUTO_NONREP	10.12.1.140	A	A:2-276	A:5-279	Q82IZ1	beta sandwiches	jelly-roll	NO_H_NAME	Double-stranded beta-helix	PhyH_1	NOT_DOMAIN_ASSEMBLY	274	train_set
697	1	0.99999	9.46e-06	1.12e-19	2.48e-16	3.67e-31	1.92e-07	1.38e-20	3.43e-37	2.08e-24	4.83e-37	1.09e-23	9.07e-20	4xo0_1	1har_1	1	2	6	1	4xo0	1557045	e4xo0A1	AUTO_NONREP	304.48.1.19	A	A:24-278	A:5-259	P03355	a+b two layers	Alpha-beta plaits	Adenylyl and guanylyl cyclase catalytic domain-like	Adenylyl and guanylyl cyclase catalytic domain-like	RVT_1	NOT_DOMAIN_ASSEMBLY	254	train_set
698	1	0.929831	0.0701668	5.02e-08	1.56e-06	9.66e-16	4.18e-07	3.53e-11	1.93e-11	1.62e-14	2.5e-17	2.93e-14	2.54e-15	2byv_1	1o7f_1	1	2	4	1	2byv	1390796	e2byvE6	AUTO_NONREP	221.1.1.213	E	E:642-727	E:648-733	Q9EQZ6	a+b two layers	beta-Grasp	Ubiquitin-related	Ubiquitin-like	RA_2	NOT_DOMAIN_ASSEMBLY	85	train_set
699	1	0.938163	0.0618346	4.57e-08	1.4e-06	8.8e-16	7.52e-07	3.56e-11	1.59e-11	1.54e-14	1.98e-17	4.04e-14	4.14e-15	4f7z_1	1o7f_1	1	2	4	1	4f7z	1381403	e4f7zA7	AUTO_NONREP	221.1.1.213	A	A:617-727	A:623-733	Q9EQZ6	a+b two layers	beta-Grasp	Ubiquitin-related	Ubiquitin-like	RA_2	NOT_DOMAIN_ASSEMBLY	110	train_set
700	1	0.997358	0.00264206	1.04e-13	2.66e-13	8.6e-15	1.72e-15	4.4e-11	8.34e-18	2.74e-16	1.35e-23	1.48e-18	8.31e-21	3gyp_1	3gyp_1	1	2	7	1	3gyp	1271328	e3gypA3	AUTO_NONREP	220.1.1.24	A	A:158-243	A:158-243	P40161	beta barrels	PH domain-like	NO_H_NAME	PH domain-like	Rtt106	NOT_DOMAIN_ASSEMBLY	85	train_set
701	1	0.883361	0.116353	3.03e-10	0.000286784	7.76e-11	4.97e-13	3.11e-10	2.63e-10	2.59e-12	7.1e-13	4e-13	1.18e-11	4glk_1	4glk_1	1	2	4	1	4glk	154942	e4glkA1	AUTO_NONREP	4.1.1.77	A	A:1-168	A:1-168	Q9ZJ19	beta barrels	SH3	SH3	SH3	ToxN_toxin	NOT_DOMAIN_ASSEMBLY	167	train_set
702	1	0.963904	0.0360683	2.79e-05	6.8e-11	1.3e-17	2.15e-09	4.97e-11	2.07e-14	1.01e-14	1.04e-17	5.87e-16	1.98e-14	4ol4_1	4ol4_1	1	2	3	1	4ol4	1491977	e4ol4A1	AUTO_NONREP	881.1.1.10	A	A:97-273	A:76-252	P9WIM9	a+b three layers	Mog1p/PsbP-like	NO_H_NAME	Mog1p/PsbP-like	Lpp-LpqN	NOT_DOMAIN_ASSEMBLY	176	train_set
703	1	0.0120894	0.00126237	2.94e-12	0.986648	2.16e-14	7.47e-14	2.48e-12	8.13e-15	1.92e-10	1.83e-11	1.64e-11	9.22e-18	4me3_1	4pof_1	4	1	2	1	4me3	1281652	e4me3A3	AUTO_NONREP	375.1.1.56	A	A:133-187	A:139-193	Q9HK10	few secondary structure elements	Rubredoxin-like	Rubredoxin-related	Rubredoxin-related	MCM_OB_1	NOT_DOMAIN_ASSEMBLY	54	train_set
704	1	0.213689	0.784647	1.05e-11	0.00115207	1.25e-11	0.000410923	2.27e-10	0.000101062	1.81e-09	2.98e-16	6.07e-12	2.86e-17	4opt_1	4opt_1	2	1	4	1	4opt	1311976	e4optA2	AUTO_NONREP	244.1.1.22	A	A:181-270	A:182-271	Q4JA33	a+b two layers	FAD-linked reductases, C-terminal domain-like	NO_H_NAME	FAD-linked reductases-C	GG-red-SF	NOT_DOMAIN_ASSEMBLY	89	train_set
705	1	0.206006	0.792078	1.06e-11	0.00133219	1.62e-11	0.000476306	2.55e-10	0.000108209	2.44e-09	3.87e-16	7.43e-12	2.52e-17	4opg_1	4opt_1	2	1	4	1	4opg	1311970	e4opgA2	AUTO_NONREP	244.1.1.22	A	A:181-270	A:182-271	Q4JA33	a+b two layers	FAD-linked reductases, C-terminal domain-like	NO_H_NAME	FAD-linked reductases-C	GG-red-SF	NOT_DOMAIN_ASSEMBLY	89	train_set
706	1	0.190211	0.8079	1.02e-11	0.0013577	1.72e-11	0.000398265	2.38e-10	0.000132656	1.78e-09	2.21e-16	5.51e-12	1.92e-17	3atq_1	4opt_1	2	1	4	1	3atq	185062	e3atqA2	MANUAL_REP	244.1.1.22	A	A:181-270	A:182-271	Q4JA33	a+b two layers	FAD-linked reductases, C-terminal domain-like	NO_H_NAME	FAD-linked reductases-C	GG-red-SF	NOT_DOMAIN_ASSEMBLY	89	train_set
707	1	0.189748	0.807962	1.52e-11	0.00151892	3.05e-11	0.000610836	3.17e-10	0.000160007	3.02e-09	2.42e-16	7.82e-12	3.68e-17	4opi_1	4opt_1	2	1	4	1	4opi	1311972	e4opiA2	AUTO_NONREP	244.1.1.22	A	A:181-270	A:182-271	Q4JA33	a+b two layers	FAD-linked reductases, C-terminal domain-like	NO_H_NAME	FAD-linked reductases-C	GG-red-SF	NOT_DOMAIN_ASSEMBLY	89	train_set
708	1	0.93685	0.0631489	1.5e-08	7.19e-07	2.64e-20	2.28e-17	3.57e-12	6.24e-14	8.49e-15	1.06e-19	1.59e-17	2.98e-17	2whk_1	4cd4_1	1	2	4	1	2whk	134987	e2whkA1	AUTO_NONREP	2002.1.1.81	A	A:1-336	A:1-336	O05512	a/b barrels	TIM beta/alpha-barrel	NO_H_NAME	TIM barrels	Glyco_hydro_26	NOT_DOMAIN_ASSEMBLY	335	train_set
709	1	0.999886	0.000113712	6.51e-31	6.23e-13	4.29e-36	2.94e-19	9.73e-22	1.48e-29	3.22e-31	4.77e-37	2.88e-29	1.44e-24	1ewn_1	1f4r_1	1	2	4	1	1ewn	809	e1ewnA1	MANUAL_REP	270.1.1.3	A	A:82-295	A:3-216	P29372	beta barrels	FMT C-terminal domain-like	NO_H_NAME	FMT C-terminal domain-related	Pur_DNA_glyco	NOT_DOMAIN_ASSEMBLY	213	train_set
710	1	0.223906	0.776094	5.93e-11	1.17e-07	7.44e-24	2.45e-13	1.2e-13	2.55e-13	1.84e-14	2.67e-17	1.52e-18	1.1e-18	5cxw_1	5cxw_1	2	1	4	1	5cxw	1878928	e5cxwA2	AUTO_NONREP	4019.1.1.73	A	A:342-455	A:94-207	P71707	alpha complex topology	NO_X_NAME	NO_H_NAME	alpha-helical domain in beta-lactamase/transpeptidase-like proteins	Transpeptidase_1st_1	NOT_DOMAIN_ASSEMBLY	113	train_set
711	1	0.999998	1.86e-06	2.91e-18	3.82e-12	2.7e-23	2.06e-18	1.07e-15	3.17e-17	5.03e-21	1.55e-25	2.12e-16	1.69e-22	1bkr_1	1bkr_1	1	2	4	1	1bkr	4035	e1bkrA1	MANUAL_REP	193.1.1.2	A	A:2-109	A:2-109	Q01082	alpha bundles	CH domain-like	NO_H_NAME	Calponin-homology domain-like	CH	NOT_DOMAIN_ASSEMBLY	107	train_set
712	1	0.999999	1.2e-06	2e-18	3.43e-12	9.97e-24	3.56e-19	4.89e-16	8.87e-18	8.52e-22	1.8e-26	1.42e-16	7.32e-23	1aa2_1	1bkr_1	1	2	4	1	1aa2	56827	e1aa2A1	AUTO_NONREP	193.1.1.2	A	A:2-109	A:1-108	Q01082	alpha bundles	CH domain-like	NO_H_NAME	Calponin-homology domain-like	CH	NOT_DOMAIN_ASSEMBLY	107	train_set
713	1	0.211499	0.7885	1.55e-10	2.45e-07	9.3e-23	1.35e-11	2.58e-12	6.88e-20	5.95e-15	4.66e-26	3.69e-14	1.33e-14	2y44_1	2y44_1	2	1	4	1	2y44	1716505	e2y44A1	AUTO_NONREP	3633.1.1.3	A	A:40-224	A:1-184	Q07419	alpha duplicates or obligate multimers	NO_X_NAME	NO_H_NAME	Haptoglobin-hemoglobin receptor	GARP	NOT_DOMAIN_ASSEMBLY	183	train_set
714	1	0.0360795	0.927512	0.0364085	1.67e-11	1.36e-20	6.76e-15	1.05e-17	3.75e-24	3.16e-10	1.17e-33	2.7e-19	8.96e-19	1t6e_1	1t6e_1	2	3	1	2	1t6e	1088772	e1t6eX3	MANUAL_REP	1.1.1.8	X	X:1-185	X:1-185	Q8H0K8	beta barrels	cradle loop barrel	RIFT-related	acid protease	TAXi_N	NOT_DOMAIN_ASSEMBLY	184	train_set
715	1	0.69138	0.308596	1.99e-05	2.96e-06	3.7e-17	5.76e-12	1.39e-09	4.27e-07	6.23e-08	4.68e-15	2.73e-11	9.71e-09	3ld1_1	3ld1_1	1	2	3	1	3ld1	2488221	e3ld1A1	MANUAL_REP	7530.1.1.1	A	A:5-93	A:1-89	P0C6V5	a/b three-layered sandwiches	NO_X_NAME	NO_H_NAME	Replicase polyprotein 1a N-terminal macro-like domain	EUF08548	NOT_DOMAIN_ASSEMBLY	88	train_set
716	1	0.188321	0.373837	1.69e-05	0.0102349	6.25e-19	5.25e-11	4.29e-14	0.42759	4.06e-11	5.93e-13	5.95e-13	1.58e-08	1wy3_1	3mye_1	8	2	1	8	1wy3	1068705	e1wy3A1	AUTO_NONREP	155.1.1.1	A	A:42-76	A:1-35	P02640	alpha arrays	NO_X_NAME	NO_H_NAME	VHP, Villin headpiece domain	VHP	NOT_DOMAIN_ASSEMBLY	34	train_set
717	1	0.165135	0.834804	9.22e-12	6.1e-05	1.28e-22	2.06e-12	4.85e-15	4.62e-25	2.32e-18	1.54e-20	2.93e-20	8.51e-19	1og4_1	1og4_1	2	1	4	1	1og4	83977	e1og4A1	AUTO_NONREP	237.1.1.4	A	A:4-226	A:4-226	P20974	a+b complex topology	NO_X_NAME	NO_H_NAME	ADP-ribosylation	ART	NOT_DOMAIN_ASSEMBLY	222	train_set
718	1	0.253053	0.746934	6.96e-08	4.65e-07	6.78e-15	2.29e-10	1.23e-11	1.29e-05	6.04e-11	3.18e-20	6.93e-16	7.56e-12	1v9m_1	1v9m_1	2	1	8	1	1v9m	4221	e1v9mA3	MANUAL_REP	5060.1.1.3	A	A:186-280	A:186-280	P74902	alpha bundles	V-type ATP synthase subunit C	NO_H_NAME	V-type ATP synthase subunit C	vATP-synt_AC39_2nd	NOT_DOMAIN_ASSEMBLY	94	train_set
719	1	0.546997	0.434675	0.00946743	4.28e-07	3.79e-15	0.00885966	1.48e-08	2.97e-08	9.2e-16	1.04e-12	9.38e-14	1.33e-14	1lrv_1	1lrv_1	1	2	3	1	1lrv	4602	e1lrvA1	MANUAL_REP	109.4.1.1237	A	A:9-241	A:9-241	Q44534	alpha superhelices	Repetitive alpha hairpins	NO_H_NAME	ARM repeat	PRK13800	NOT_DOMAIN_ASSEMBLY	232	train_set
720	1	0.339767	0.660233	4.79e-11	5.41e-09	2.67e-14	2.25e-16	1.18e-11	1.94e-15	2.96e-14	4.47e-18	1.9e-14	2.23e-16	3eli_1	3eli_1	2	1	4	1	3eli	6323	e3eliA1	MANUAL_REP	331.3.1.1	A	A:2-144	A:2-144	Q5LN61	a+b two layers	TBP-like	NO_H_NAME	Bet v1-like	AHSA1	NOT_DOMAIN_ASSEMBLY	142	train_set
721	1	0.900184	0.0970568	1.36e-06	3.21e-11	2.5e-18	0.00275735	6.97e-11	1.62e-16	2.1e-20	4.39e-22	8.87e-16	6.31e-16	4cp6_1	4cp6_1	1	2	6	1	4cp6	1501314	e4cp6A1	AUTO_NONREP	207.1.1.55	A	A:38-442	A:13-417	Q97NB5	beta duplicates or obligate multimers	Single-stranded right-handed beta-helix	NO_H_NAME	Leucine-rich repeats	LRR_5	NOT_DOMAIN_ASSEMBLY	404	train_set
722	1	0.881041	0.118842	1.15e-12	0.00011729	5.78e-28	1.61e-16	4.09e-18	3.31e-17	4.19e-17	3.71e-24	5.95e-18	6.68e-16	4oq1_1	4oq1_1	1	2	4	1	4oq1	1290862	e4oq1A2	AUTO_NONREP	11.1.4.99	A	A:148-255	A:148-255	Q97SC1	beta sandwiches	Immunoglobulin-like beta-sandwich	Immunoglobulin-related	Prealbumin-like	SdrD_B_1	NOT_DOMAIN_ASSEMBLY	107	train_set
723	1	0.0646299	0.928519	4e-08	0.00653113	4.13e-13	0.000319554	9.48e-10	9.04e-15	1.59e-10	1.13e-15	4.22e-12	2.3e-11	2x7p_1	2x7p_1	2	1	4	1	2x7p	1826879	e2x7pA2	MANUAL_REP	7523.1.1.15	A	A:87-184	A:100-197	Q59X88	a/b three-layered sandwiches	NO_X_NAME	NO_H_NAME	Periplasmic binding protein-like II	PBP2_Ca3427_like	NOT_DOMAIN_ASSEMBLY	97	train_set
724	1	0.961042	0.0389577	6.04e-09	2.36e-10	8.1e-17	2.66e-12	1.51e-11	7.2e-17	3.55e-16	3.36e-17	6.24e-16	9.11e-14	4kq8_1	3eqm_1	1	2	3	1	4kq8	1094936	e4kq8A1	AUTO_NONREP	149.1.1.3	A	A:45-496	A:11-462	P11511	alpha arrays	NO_X_NAME	NO_H_NAME	Cytochrome P450	p450	NOT_DOMAIN_ASSEMBLY	451	train_set
725	1	0.870839	0.127252	0.00014808	0.00146554	1.47e-10	1.34e-05	8.78e-09	0.000280461	2.35e-07	1.01e-09	1.32e-06	1.32e-07	1kxf_1	1kxf_1	1	2	4	1	1kxf	2043138	e1kxfA1	AUTO_NONREP	1.1.5.14	A	A:106-264	A:1-159	P03316	beta barrels	cradle loop barrel	RIFT-related	FMN-binding split barrel	Peptidase_S3	NOT_DOMAIN_ASSEMBLY	158	train_set
726	1	0.315247	0.140229	3.38e-05	0.544331	2.13e-15	1.73e-08	1.97e-09	0.000150942	8.04e-06	1.06e-15	5.47e-08	3.42e-07	4v3j_1	4v3j_1	4	1	2	1	4v3j	1725640	e4v3jA1	AUTO_NONREP	1011.1.1.1	A	A:18-362	A:18-343	F6UME2	alpha complex topology	NO_X_NAME	NO_H_NAME	Monotreme lactating protein	Leg1	NOT_DOMAIN_ASSEMBLY	325	train_set
727	1	0.993313	0.00668734	3.48e-13	5.69e-09	1.5e-19	3.83e-17	5.14e-13	1.18e-18	7.77e-13	1.93e-17	2.69e-14	2.2e-13	3chj_1	3chj_1	1	2	4	1	3chj	1872973	e3chjA4	AUTO_NONREP	176.1.1.3	A	A:81-156	A:81-156	Q9NFS4	alpha arrays	NO_X_NAME	NO_H_NAME	Annexin	Annexin	NOT_DOMAIN_ASSEMBLY	75	train_set
728	1	0.522922	0.477078	9.04e-15	7.82e-09	3.34e-33	8.47e-31	2.01e-18	4.12e-09	3.28e-20	1.37e-25	1.37e-23	4.57e-21	4bza_1	4c00_1	1	2	4	1	4bza	1140908	e4bzaA3	MANUAL_REP	3121.1.1.8	A	A:25-102	A:5-82	P0ADE4	a+b duplicates or obligate multimers	NO_X_NAME	NO_H_NAME	Polypeptide transport-associated (POTRA) domain	POTRA_TamA_1	NOT_DOMAIN_ASSEMBLY	77	train_set
729	1	0.996508	0.00349177	1.3e-09	3.14e-07	6.03e-21	7.6e-11	9.2e-11	4.72e-18	9.44e-16	2.58e-18	3.55e-17	1.21e-18	2vi0_1	2bv9_1	1	2	4	1	2vi0	134001	e2vi0A1	AUTO_NONREP	2002.1.1.81	A	A:8-282	A:8-282	P16218	a/b barrels	TIM beta/alpha-barrel	NO_H_NAME	TIM barrels	Glyco_hydro_26	NOT_DOMAIN_ASSEMBLY	274	train_set
730	1	0.109111	0.890889	1.36e-14	3.73e-07	1.76e-20	2.01e-13	2.8e-10	6.63e-12	7.45e-10	3.51e-17	1.8e-14	2.93e-14	2iif_1	5eka_1	2	1	4	1	2iif	1760840	e2iifA1	AUTO_NONREP	101.17.1.5	A	A:1-204	A:4-41,A:47-138,A:141-195	P0A6X7	alpha arrays	HTH	NO_H_NAME	IHF-like DNA-binding proteins	Bac_DNA_binding	NOT_DOMAIN_ASSEMBLY		train_set
731	1	0.1287	0.8713	1.89e-15	1.41e-07	1.63e-20	2.63e-13	2.36e-10	3.61e-12	5.29e-10	1.62e-17	9.3e-15	2.61e-15	2iie_1	5eka_1	2	1	4	1	2iie	1758773	e2iieA1	AUTO_NONREP	101.17.1.5	A	A:1-204	A:4-41,A:47-138,A:141-195	P0A6X7	alpha arrays	HTH	NO_H_NAME	IHF-like DNA-binding proteins	Bac_DNA_binding	NOT_DOMAIN_ASSEMBLY		train_set
732	1	0.999878	0.000122072	1.43e-18	1.73e-07	2.77e-28	2.9e-19	4.03e-20	9.51e-16	1.55e-19	8.83e-32	7.69e-19	2.72e-20	4o3s_1	3g6y_1	1	2	4	1	4o3s	1648571	e4o3sA3	AUTO_NONREP	850.1.1.4	A	A:28-87	A:28-87	Q9Y253	a+b three layers	NO_X_NAME	NO_H_NAME	Hypothetical protein Ta1206-like	IMS_1	NOT_DOMAIN_ASSEMBLY	59	train_set
733	1	0.998653	0.00134655	1.87e-18	8.82e-10	2.74e-20	2.06e-16	9.84e-16	7.99e-18	5.81e-16	2.34e-28	7.47e-16	1.33e-18	3zd9_1	3zd9_1	1	2	4	1	3zd9	2074673	e3zd9A1	AUTO_NONREP	102.1.1.1	A	A:160-226	A:160-226	Q8X6R9	alpha arrays	HhH/H2TH	SAM/DNA-glycosylase	SAM domain-like	5_3_exonuc	NOT_DOMAIN_ASSEMBLY	66	train_set
734	1	0.314291	0.685709	1.16e-15	4.5e-09	7.53e-18	4.89e-08	5.61e-11	4.51e-12	2.8e-17	7.97e-20	8.39e-18	5.21e-15	3ljx_1	3ljx_1	2	1	6	1	3ljx	138109	e3ljxA1	AUTO_NONREP	131.1.1.4	A	A:19-293	A:2-275	Q7WZ31	alpha complex topology	PDEase-like	NO_H_NAME	HD-domain/PDEase-like	HDOD	NOT_DOMAIN_ASSEMBLY	273	train_set
735	1	0.132978	0.866505	1.92e-17	0.000516998	2.42e-19	1.02e-16	4.29e-12	3.04e-12	4.5e-11	2.67e-16	3.26e-13	3.4e-13	2qup_1	2qup_1	2	1	4	1	2qup	165282	e2qupA1	AUTO_NONREP	601.29.1.1	A	A:24-145	A:24-145	Q9KCU1	alpha bundles	Four-helical up-and-down bundle	NO_H_NAME	TM1646-like	DUF327	NOT_DOMAIN_ASSEMBLY	121	train_set
736	1	0.996558	0.00263973	0.00071293	8.85e-08	6.74e-09	8.32e-05	6.13e-06	1.72e-16	2.14e-09	4.06e-09	2.69e-11	3.69e-13	1h6x_1	1h6x_1	1	2	3	1	1h6x	30588	e1h6xA1	AUTO_NONREP	10.1.2.16	A	A:4-160	A:4-160	P51584	beta sandwiches	jelly-roll	Concanavalin A-like	Galactose-binding domain-like	CBM_4_9	NOT_DOMAIN_ASSEMBLY	156	train_set
737	1	0.813667	0.185981	2.72e-10	3.71e-05	6.83e-13	0.000315003	5.38e-09	3e-11	1.9e-09	6.81e-13	1e-12	4.71e-15	1wxq_1	1wxq_1	1	2	6	1	1wxq	6215	e1wxqA1	MANUAL_REP	221.1.1.34	A	A:320-395	A:320-395	O58261	a+b two layers	beta-Grasp	Ubiquitin-related	Ubiquitin-like	TGS	NOT_DOMAIN_ASSEMBLY	75	train_set
738	1	0.992196	0.00780365	1.24e-16	1.3e-08	5.72e-31	1.34e-29	3.4e-18	1.64e-23	1.56e-17	4.36e-26	8.88e-19	1.64e-23	1xau_1	1xau_1	1	2	4	1	1xau	1758	e1xauA1	MANUAL_REP	11.1.1.251	A	A:11-114	A:12-115	Q7TSA3	beta sandwiches	Immunoglobulin-like beta-sandwich	Immunoglobulin-related	Immunoglobulin/Fibronectin type III/E set domains/PapD-like	I-set_5	NOT_DOMAIN_ASSEMBLY	103	train_set
739	1	0.997565	0.00243483	7.87e-16	2.09e-14	5.63e-29	6.37e-19	8.75e-15	1.37e-21	1.08e-21	6.49e-30	2.07e-24	3.11e-26	3py9_1	5e10_1	1	2	4	1	3py9	1141028	e3py9A1	MANUAL_REP	294.2.1.4	A	A:8-72	A:8-72	Q99UP8	a+b two layers	CI-2 family of serine protease inhibitors-like	NO_H_NAME	Penicillin-binding protein 2x (pbp-2x)-C	PASTA	NOT_DOMAIN_ASSEMBLY	64	train_set
740	1	0.88849	0.0446943	0.0668145	8.24e-07	1.06e-14	2.18e-09	8.39e-09	8.64e-20	2.19e-14	9.86e-19	1.94e-15	4.08e-17	5aos_1	5aot_1	1	3	2	1	5aos	1854614	e5aosA1	AUTO_NONREP	10.1.2.347	A	A:412-511	A:7-106	A0A1A9TAF3	beta sandwiches	jelly-roll	Concanavalin A-like	Galactose-binding domain-like	Transthyretin_like_like	NOT_DOMAIN_ASSEMBLY	99	train_set
741	1	0.999274	0.00069416	2.57e-08	5.77e-14	1.07e-23	3.16e-05	2.68e-14	5.99e-20	1.2e-21	8.02e-32	1.03e-19	3.93e-22	4peu_1	4peu_1	1	2	6	1	4peu	1389495	e4peuA1	AUTO_NONREP	207.2.1.6	A	A:36-285	A:41-290	A3DHD2	beta duplicates or obligate multimers	Single-stranded right-handed beta-helix	NO_H_NAME	Pectin lyase-like	Cthe_2159	NOT_DOMAIN_ASSEMBLY	249	train_set
742	1	0.275055	0.724823	4.74e-11	0.000122149	3.5e-16	2.17e-16	5.1e-15	1.44e-10	8.35e-10	2.87e-17	1.84e-12	5.96e-14	4qsg_1	4qsg_1	2	1	4	1	4qsg	1447941	e4qsgA1	MANUAL_REP	304.160.1.2	A	A:2-109	A:11-118	A8Y9T3	a+b two layers	Alpha-beta plaits	NO_H_NAME	Gas vesicle protein GvpF	GvpL_GvpF_N	NOT_DOMAIN_ASSEMBLY	107	train_set
743	1	0.999856	0.000144294	4.2e-19	6.46e-09	3.37e-21	2.24e-17	1.6e-13	1.09e-18	6.03e-19	3.18e-24	1.97e-18	2.56e-20	3qea_1	3qea_1	1	2	4	1	3qea	2073239	e3qeaZ1	AUTO_NONREP	102.1.1.228	Z	Z:210-290	Z:210-290	Q9UQ84	alpha arrays	HhH/H2TH	SAM/DNA-glycosylase	SAM domain-like	H3TH_EXO1	NOT_DOMAIN_ASSEMBLY	80	train_set
744	1	0.999734	0.000266183	3.22e-14	3.56e-15	2.83e-19	1.6e-20	3.58e-16	2.03e-23	6.89e-16	1.82e-26	1.3e-19	1.07e-24	2d43_1	2d43_1	1	2	3	1	2d43	43040	e2d43A2	AUTO_NONREP	6.1.1.1	A	A:338-499	A:321-482	Q8NK89	beta duplicates or obligate multimers	NO_X_NAME	NO_H_NAME	beta-Trefoil	AbfB	NOT_DOMAIN_ASSEMBLY	161	train_set
745	1	0.999686	0.000313836	5.64e-14	4.42e-15	5.73e-19	2.13e-20	5.43e-16	2.89e-23	9.87e-16	4.11e-26	2e-19	1.19e-24	1wd3_1	2d43_1	1	2	3	1	1wd3	2110	e1wd3A2	MANUAL_REP	6.1.1.1	A	A:338-499	A:321-482	Q8NK89	beta duplicates or obligate multimers	NO_X_NAME	NO_H_NAME	beta-Trefoil	AbfB	NOT_DOMAIN_ASSEMBLY	161	train_set
746	1	0.978381	0.0216192	1.18e-08	2.09e-07	1.13e-16	8.54e-11	3.45e-10	5.49e-16	2.28e-15	8.87e-22	3.62e-16	1.14e-21	3kl7_1	3cpx_1	1	2	4	1	3kl7	137964	e3kl7A1	AUTO_NONREP	247.1.1.8	A	A:-3-241	A:20-235	A6LC72	a+b four layers	NO_X_NAME	NO_H_NAME	Metallo-hydrolase/oxidoreductase	Lactamase_B_2	NOT_DOMAIN_ASSEMBLY	215	train_set
747	1	0.2001	0.536832	4.36e-05	0.0129721	3.69e-09	0.250052	2.58e-09	7e-07	7.71e-09	1.2e-09	1.32e-10	3.94e-15	3ddd_1	3l5o_3	2	6	1	2	3ddd	1176074	e3dddA2	AUTO_NONREP	213.1.1.159	A	A:-11-131	A:20-150	O57768	a+b three layers	Nat/Ivy	NO_H_NAME	Acyl-CoA N-acyltransferases (Nat)	Acetyltransf_1_2	NOT_DOMAIN_ASSEMBLY	130	train_set
748	1	0.999999	3.03e-07	8.82e-13	2.31e-10	5.5e-24	4.85e-07	9.15e-15	3.12e-07	2.96e-27	3.49e-22	1.74e-16	5.02e-24	2a1i_1	2a1i_1	1	6	8	1	2a1i	11029	e2a1iA1	MANUAL_REP	2008.1.1.43	A	A:99-227	A:18-146	P07992	a/b three-layered sandwiches	Restriction endonuclease-like	NO_H_NAME	Restriction endonuclease-like	Rad10	NOT_DOMAIN_ASSEMBLY	128	train_set
749	1	0.0212322	0.97753	0.00123786	3.95e-08	1.89e-10	4.16e-08	3.65e-10	1.63e-10	3.47e-10	1.24e-09	2.91e-10	1.86e-09	4kg0_1	4kg0_1	2	1	3	1	4kg0	1140319	e4kg0A1	AUTO_NONREP	10.1.1.25	A	A:104-260	A:14-169	P29503	beta sandwiches	jelly-roll	Concanavalin A-like	Concanavalin A-like lectins/glucanases	Neuralized	NOT_DOMAIN_ASSEMBLY	155	train_set
750	1	0.450598	0.549341	2.33e-05	3.42e-11	4.51e-12	5.92e-08	3.49e-08	4.92e-12	3.75e-05	9.42e-14	4.89e-12	1.09e-11	5ck0_1	5ck1_1	2	1	10	1	5ck0	1890199	e5ck0A1	AUTO_NONREP	109.4.1.710	A	A:40-642	A:24-626	Q89ZX5	alpha superhelices	Repetitive alpha hairpins	NO_H_NAME	ARM repeat	SusD_RagB	NOT_DOMAIN_ASSEMBLY	602	train_set
751	1	0.784361	0.21525	0.000385226	2.11e-06	4.89e-14	1.77e-06	1.39e-10	8.93e-11	2.6e-12	4.29e-15	3.05e-15	3.74e-16	4a4a_1	4a4a_1	1	2	3	1	4a4a	1005560	e4a4aA2	MANUAL_REP	2498.2.1.5	A	A:166-290	A:164-288	Q8XM24	mixed a+b and a/b	Zincin-like	NO_H_NAME	beta-N-acetylhexosaminidase-like domain	NAGLU_N	NOT_DOMAIN_ASSEMBLY	124	train_set
752	1	0.0005859	0.999414	3.95e-08	3.55e-07	1.12e-09	5.96e-09	2e-14	7.61e-13	3.32e-12	3.4e-17	7.25e-16	3.47e-14	4epq_1	3uek_1	2	1	4	1	4epq	2600482	e4epqA2	AUTO_NONREP	3762.1.1.1	A	A:14-197	A:34-217	NO_UNP	alpha arrays	NO_X_NAME	NO_H_NAME	Poly(ADP-ribose) glycohydrolase helical domain	PARG_cat_N	NOT_DOMAIN_ASSEMBLY	183	train_set
753	1	0.000612079	0.999388	2.77e-08	3.62e-07	8.02e-10	3.87e-09	1.6e-14	2.94e-13	2.43e-12	2.17e-17	5.55e-16	2.25e-14	4l2h_1	3uek_1	2	1	4	1	4l2h	2601225	e4l2hA2	AUTO_NONREP	3762.1.1.1	A	A:14-182	A:34-202	NO_UNP	alpha arrays	NO_X_NAME	NO_H_NAME	Poly(ADP-ribose) glycohydrolase helical domain	PARG_cat_N	NOT_DOMAIN_ASSEMBLY	168	train_set
754	1	0.30546	0.569155	0.12538	5.31e-06	2.99e-24	6.21e-13	2.94e-13	3.87e-18	5.43e-13	3.41e-20	6.24e-16	2.24e-18	2ix0_1	2ix1_1	2	1	3	1	2ix0	355	e2ix0A2	MANUAL_REP	2.1.1.32	A	A:4-82	A:23-101	P30850	beta barrels	OB-fold	NO_H_NAME	Nucleic acid-binding proteins	OB_RNB	NOT_DOMAIN_ASSEMBLY	78	train_set
755	1	0.423204	0.576789	1.2e-12	7.02e-06	1.68e-20	5.65e-10	3.74e-12	3.62e-11	1.04e-15	6.85e-17	8.07e-10	7.14e-13	2xsk_1	2y2t_1	2	1	4	1	2xsk	141886	e2xskA1	MANUAL_REP	11.1.1.170	A	A:3-97	A:3-97	B2CY50	beta sandwiches	Immunoglobulin-like beta-sandwich	Immunoglobulin-related	Immunoglobulin/Fibronectin type III/E set domains/PapD-like	Tafi-CsgC	NOT_DOMAIN_ASSEMBLY	94	train_set
756	1	0.0113257	0.0110156	2.48e-06	0.566696	4.68e-14	0.410958	1.06e-10	2.7e-06	1.49e-08	5.24e-13	2.9e-13	5.22e-13	5ly3_1	5ly3_1	4	6	1	4	5ly3	1924259	e5ly3A1	AUTO_NONREP	2484.1.1.221	A	A:4-173	A:4-173	A3MWN5	mixed a+b and a/b	Ribonuclease H-like	NO_H_NAME	Ribonuclease H-like	ACTIN_like	NOT_DOMAIN_ASSEMBLY	169	train_set
757	1	0.412661	0.576639	0.00408255	0.00638592	1.16e-06	4.56e-06	8.67e-07	1.46e-10	7.28e-09	0.000214273	8.68e-06	1.57e-06	3rj2_1	3rj2_1	2	1	4	1	3rj2	185509	e3rj2X1	MANUAL_REP	10.26.1.1	X	X:5-137	X:5-137	Q5YFA7	beta sandwiches	jelly-roll	NO_H_NAME	Histone H3 binding protein ORF158L	EUF07672	NOT_DOMAIN_ASSEMBLY	132	train_set
758	1	0.884703	0.115296	5.95e-07	1.7e-10	4.11e-16	8.33e-07	6.9e-10	4.56e-12	2.86e-16	1.08e-12	6.03e-13	1.88e-12	2vqc_1	2vqc_1	1	2	6	1	2vqc	2733	e2vqcA1	MANUAL_REP	101.1.2.41	A	A:4-73	A:10-79	P20220	alpha arrays	HTH	HTH	winged	F-112	NOT_DOMAIN_ASSEMBLY	69	train_set
759	1	0.941944	0.0578358	2.47e-08	0.000220263	6.97e-17	1.56e-09	9.62e-12	1.41e-08	7.7e-15	1.89e-18	1.51e-15	2.41e-18	5g59_1	5g59_1	1	2	4	1	5g59	2086897	e5g59A1	AUTO_NONREP	7579.1.1.2	A	A:15-288	A:8-275	Q8TZJ1	a/b three-layered sandwiches	NO_X_NAME	NO_H_NAME	alpha/beta-Hydrolases	Hydrolase_4	NOT_DOMAIN_ASSEMBLY	267	train_set
760	1	0.990698	0.00930227	8.22e-13	2.25e-08	2.97e-16	8.18e-12	6.22e-12	3.97e-15	3.17e-10	6.44e-15	2.37e-14	4.98e-17	3spy_1	3kd1_1	1	2	4	1	3spy	1256734	e3spyA6	AUTO_NONREP	4970.1.1.20	A	A:469-574	A:469-574	Q38087	alpha bundles	NO_X_NAME	NO_H_NAME	fingers" domain in bacteriophage RB69-like DNA polymerase I"	43_1st	NOT_DOMAIN_ASSEMBLY	105	train_set
761	1	0.990026	0.009974	7.84e-13	2.58e-08	3.17e-16	8.6e-12	6.28e-12	4.24e-15	3.19e-10	7.52e-15	2.37e-14	4.79e-17	3spz_1	3kd1_1	1	2	4	1	3spz	1256738	e3spzA6	AUTO_NONREP	4970.1.1.20	A	A:469-574	A:469-574	Q38087	alpha bundles	NO_X_NAME	NO_H_NAME	fingers" domain in bacteriophage RB69-like DNA polymerase I"	43_1st	NOT_DOMAIN_ASSEMBLY	105	train_set
762	1	0.989911	0.0100894	5.19e-13	2.48e-08	2.29e-16	7.66e-12	5.02e-12	6.24e-15	3.81e-10	5.02e-15	2.3e-14	3.93e-17	4j2d_1	3kd1_1	1	2	4	1	4j2d	1282712	e4j2dA3	AUTO_NONREP	4970.1.1.20	A	A:469-574	A:469-574	Q38087	alpha bundles	NO_X_NAME	NO_H_NAME	fingers" domain in bacteriophage RB69-like DNA polymerase I"	43_1st	NOT_DOMAIN_ASSEMBLY	105	train_set
763	1	0.989492	0.0105082	5.16e-13	2.78e-08	3.11e-16	7.73e-12	4.86e-12	6.33e-15	2.95e-10	5.53e-15	2.49e-14	3.51e-17	3lds_1	3kd1_1	1	2	4	1	3lds	1256878	e3ldsA6	AUTO_NONREP	4970.1.1.20	A	A:469-574	A:469-574	Q38087	alpha bundles	NO_X_NAME	NO_H_NAME	fingers" domain in bacteriophage RB69-like DNA polymerase I"	43_1st	NOT_DOMAIN_ASSEMBLY	105	train_set
764	1	0.99155	0.00844985	7.8e-13	2.83e-08	3.13e-16	7.09e-12	5.59e-12	6.76e-15	2.96e-10	3.63e-15	2.8e-14	4.22e-17	3suq_1	3kd1_1	1	2	4	1	3suq	1256870	e3suqA7	AUTO_NONREP	4970.1.1.20	A	A:469-574	A:469-574	Q38087	alpha bundles	NO_X_NAME	NO_H_NAME	fingers" domain in bacteriophage RB69-like DNA polymerase I"	43_1st	NOT_DOMAIN_ASSEMBLY	105	train_set
765	1	0.990061	0.00993868	6.81e-13	2.85e-08	2.42e-16	7.74e-12	5.18e-12	7.46e-15	2.93e-10	5.66e-15	2.55e-14	4.36e-17	3lzi_1	3kd1_1	1	2	4	1	3lzi	1256830	e3lziA6	AUTO_NONREP	4970.1.1.20	A	A:469-574	A:469-574	Q38087	alpha bundles	NO_X_NAME	NO_H_NAME	fingers" domain in bacteriophage RB69-like DNA polymerase I"	43_1st	NOT_DOMAIN_ASSEMBLY	105	train_set
766	1	0.985084	0.0149155	8e-13	5.33e-08	4.86e-16	1.74e-11	7.11e-12	1.63e-14	3.22e-10	1.04e-14	4.16e-14	5.7e-17	3kd1_1	3kd1_1	1	2	4	1	3kd1	1206543	e3kd1E9	AUTO_NONREP	4970.1.1.20	E	E:469-574	E:469-574	Q38087	alpha bundles	NO_X_NAME	NO_H_NAME	fingers" domain in bacteriophage RB69-like DNA polymerase I"	43_1st	NOT_DOMAIN_ASSEMBLY	105	train_set
767	1	0.987325	0.0126747	6.41e-13	5.43e-08	2.84e-16	9.16e-12	4.31e-12	1.09e-14	4.13e-10	7.46e-15	3.18e-14	4.15e-17	1ih7_1	3kd1_1	1	2	4	1	1ih7	4192	e1ih7A1	MANUAL_REP	4970.1.1.20	A	A:469-574	A:469-574	Q38087	alpha bundles	NO_X_NAME	NO_H_NAME	fingers" domain in bacteriophage RB69-like DNA polymerase I"	43_1st	NOT_DOMAIN_ASSEMBLY	105	train_set
768	1	0.729009	0.270987	6.57e-11	4.65e-06	1.82e-18	3.03e-12	9.4e-12	9.42e-15	4.96e-11	3.34e-20	1.75e-16	9e-19	3m0b_1	1xbn_1	1	2	4	1	3m0b	388601	e3m0bA1	AUTO_NONREP	873.1.1.3	A	A:1-185	A:1-185	Q8RBX6	a+b complex topology	NO_X_NAME	NO_H_NAME	H-NOX domain	HNOB	NOT_DOMAIN_ASSEMBLY	184	train_set
769	1	0.909275	0.090626	2.19e-07	8.94e-07	1.72e-15	6.38e-06	5.4e-09	8.7e-08	9.19e-05	3.75e-16	4.93e-12	3.3e-10	4p3z_1	4p3z_1	1	2	10	1	4p3z	1316899	e4p3zA3	AUTO_NONREP	532.2.1.13	A	A:94-175	A:120-201	Q9Z8L4	alpha arrays	Type III secretion system domain-like	NO_H_NAME	Type III secretion system domains	UNK_F_TYPE	NOT_DOMAIN_ASSEMBLY	81	train_set
770	1	0.387365	0.572661	0.0398483	6.51e-06	0.000113898	1.92e-08	1.55e-06	5.12e-12	3.33e-06	1.37e-17	1.19e-08	1e-10	3cpk_1	2fi9_1	2	1	3	1	3cpk	339946	e3cpkA1	AUTO_NONREP	7538.1.1.1	A	A:7-63,A:90-147	A:7-63,A:90-147	Q7W7N7	a/b three-layered sandwiches	NO_X_NAME	NO_H_NAME	Hypothetical protein MT938 (MTH938)	DUF498	NOT_DOMAIN_ASSEMBLY		train_set
771	1	0.344534	0.655466	3.31e-16	3.68e-08	2.02e-28	6.83e-14	7.93e-19	9.96e-19	9.2e-22	3.83e-33	3.52e-18	3.82e-21	1v4a_1	1v4a_1	2	1	4	1	1v4a	3734	e1v4aA1	MANUAL_REP	601.7.1.2	A	A:287-437	A:287-437	P30870	alpha bundles	Four-helical up-and-down bundle	HEPN	Nucleotidyltransferase substrate binding subunit/domain	GlnD_UR_UTase	NOT_DOMAIN_ASSEMBLY	150	train_set
772	1	0.44834	0.464049	1.59e-05	0.0874203	2.22e-10	0.000109412	8.64e-06	5.63e-05	9.23e-08	1.03e-10	7.84e-10	1.08e-06	2jek_1	2jek_1	2	1	4	1	2jek	3552	e2jekA1	MANUAL_REP	4240.1.1.1	A	A:6-145	A:6-145	O07756	alpha arrays	NO_X_NAME	NO_H_NAME	Rv1873-like	DUF1810	NOT_DOMAIN_ASSEMBLY	139	train_set
773	1	0.999996	3.83e-06	2.44e-15	3.75e-21	3.1e-30	9.32e-29	8.59e-17	1.84e-25	1.54e-28	1.6e-27	9.26e-23	7.58e-26	3kde_1	3kde_1	1	2	3	1	3kde	137392	e3kdeC1	AUTO_NONREP	377.11.1.1	C	C:1-77	C:1-77	Q7M3K2	few secondary structure elements	Glucocorticoid receptor-like	NO_H_NAME	THAP domain	THAP	NOT_DOMAIN_ASSEMBLY	76	train_set
774	1	0.721315	0.278355	0.000330167	2.03e-07	9.94e-20	5.09e-12	4.99e-10	5.02e-10	2.65e-11	3e-17	1.67e-13	3.37e-14	4yvo_1	4yvo_1	1	2	3	1	4yvo	1559058	e4yvoA1	AUTO_NONREP	109.4.1.217	A	A:198-316	A:47-165	Q940U6	alpha superhelices	Repetitive alpha hairpins	NO_H_NAME	ARM repeat	TPR_11_1	NOT_DOMAIN_ASSEMBLY	118	train_set
775	1	0.994557	0.005443	2.34e-14	4.5e-07	1.23e-19	4.43e-12	4.59e-11	1.24e-19	2.18e-17	4.74e-18	1.23e-17	5.91e-21	3ppw_1	3ppy_1	1	2	4	1	3ppw	418411	e3ppwA1	AUTO_NONREP	2006.1.6.25	A	A:1493-1676	A:7-188	P04275	a/b three-layered sandwiches	HAD domain-like	HAD domain-related	vWA-like	UNK_F_TYPE	NOT_DOMAIN_ASSEMBLY	181	train_set
776	1	0.118994	0.444857	8.46e-09	0.436148	1.93e-17	8.43e-07	3.84e-12	5.32e-09	5.84e-11	1.96e-18	2.43e-13	4.09e-18	1sr8_1	1sr8_1	2	4	1	2	1sr8	4957	e1sr8A1	MANUAL_REP	4008.1.1.1	A	A:1-40	A:1-40	O29535	a+b two layers	NO_X_NAME	NO_H_NAME	CbiD-like (Pfam 01888) N-terminal domain	EUF08427	NOT_DOMAIN_ASSEMBLY	39	train_set
777	1	0.303139	0.695449	4.26e-10	0.00141169	4.16e-19	8.46e-14	9.64e-14	1.93e-14	4.66e-18	1.33e-16	5.13e-18	1.4e-15	1y0k_1	1y0k_1	2	1	4	1	1y0k	11039	e1y0kA1	MANUAL_REP	2008.1.1.10	A	A:1-75,A:105-209	A:1-75,A:105-209	Q9HVP2	a/b three-layered sandwiches	Restriction endonuclease-like	NO_H_NAME	Restriction endonuclease-like	DUF1780	NOT_DOMAIN_ASSEMBLY		train_set
778	1	0.329786	0.0733581	1.66e-06	0.596854	5.9e-17	1.22e-12	1.49e-12	4.76e-11	3.79e-08	5.6e-16	1.46e-09	1.22e-15	5lsq_1	5lsq_1	4	1	2	1	5lsq	2067104	e5lsqA1	AUTO_NONREP	10.12.1.225	A	A:3-344	A:12-353	P32021	beta sandwiches	jelly-roll	NO_H_NAME	Double-stranded beta-helix	DIOX_N	NOT_DOMAIN_ASSEMBLY	341	train_set
779	1	0.215059	0.37309	0.0041609	0.000162328	1.76e-13	0.407527	1.04e-11	4.12e-11	1.72e-13	8.89e-19	3.36e-12	1e-13	5i23_1	5i23_1	6	2	1	6	5i23	1878946	e5i23A1	AUTO_NONREP	12.1.1.249	A	A:587-668	A:564-645	B3PEE6	beta sandwiches	Glycosyl hydrolase domain-like	NO_H_NAME	Glycosyl hydrolase domain	Glyco_hydro_31_C	NOT_DOMAIN_ASSEMBLY	81	train_set
780	1	0.629162	0.370047	3.32e-07	0.000788264	3.8e-16	1.27e-07	1.06e-11	2.67e-07	1.36e-06	2e-11	4.07e-12	5.78e-11	2vxz_1	2vxz_1	1	2	4	1	2vxz	137166	e2vxzA1	AUTO_NONREP	101.1.2.814	A	A:5-69	A:5-69	Q6ZYJ9	alpha arrays	HTH	HTH	winged	HTH_5_1	NOT_DOMAIN_ASSEMBLY	64	train_set
781	1	0.0267661	0.93081	0.0424144	1.49e-06	8.58e-15	2.22e-09	1.51e-13	8.13e-06	1.37e-10	5.14e-23	2.04e-16	1.25e-13	3ixm_1	3dg9_1	2	3	1	2	3ixm	1276109	e3ixmA4	AUTO_NONREP	2007.1.5.20	A	A:114-239	A:114-239	Q05115	a/b three-layered sandwiches	Flavodoxin-like	Class I glutamine amidotransferase-like	ATC-like	AroM	NOT_DOMAIN_ASSEMBLY	125	train_set
782	1	0.0225719	0.869971	0.107389	1.46e-05	3.73e-13	3.12e-08	3.36e-13	5.29e-05	3.21e-11	7.87e-22	2.32e-15	4.75e-13	3dg9_1	3dg9_1	2	3	1	2	3dg9	2072649	e3dg9A1	AUTO_NONREP	2007.1.5.20	A	A:114-238	A:114-238	Q05115	a/b three-layered sandwiches	Flavodoxin-like	Class I glutamine amidotransferase-like	ATC-like	AroM	NOT_DOMAIN_ASSEMBLY	124	train_set
783	1	0.000973203	0.999026	2.7e-13	3.69e-07	3.52e-19	7.56e-17	7.74e-14	1.68e-17	2.51e-15	1.02e-15	6.83e-17	3.7e-16	2wbx_1	4zpo_1	2	1	4	1	2wbx	389358	e2wbxA1	AUTO_NONREP	11.1.1.2522	A	A:1-102	A:1-102	Q99PF4	beta sandwiches	Immunoglobulin-like beta-sandwich	Immunoglobulin-related	Immunoglobulin/Fibronectin type III/E set domains/PapD-like	Cadherin	NOT_DOMAIN_ASSEMBLY	101	train_set
784	1	0.963489	0.0365111	8.27e-12	1.19e-09	7.75e-19	3.35e-13	4.98e-15	2.64e-20	1.71e-18	5.93e-28	1.19e-19	1.24e-21	4yaa_1	3f99_1	1	2	4	1	4yaa	1698033	e4yaaA1	AUTO_NONREP	2007.2.3.10	A	A:187-468	A:25-306	P15273	a/b three-layered sandwiches	Flavodoxin-like	Flavoproteins/Phosphotyrosine protein phosphatases-like	(Phosphotyrosine protein) phosphatases II	Y_phosphatase	NOT_DOMAIN_ASSEMBLY	281	train_set
785	1	0.03836	0.96164	4.94e-12	3.26e-09	4.37e-20	8.41e-18	2.06e-12	3.81e-12	4.72e-13	1.77e-16	4.8e-15	2.49e-17	2fq3_1	2fq3_1	2	1	4	1	2fq3	2551	e2fq3A1	MANUAL_REP	101.1.1.60	A	A:311-395	A:17-101	P32591	alpha arrays	HTH	HTH	tri-helical	SWIRM	NOT_DOMAIN_ASSEMBLY	84	train_set
786	1	0.667289	0.332711	1.82e-07	2.8e-07	2.11e-19	5.74e-17	3.5e-15	4.12e-12	3.92e-14	4.06e-26	7.29e-20	5.48e-21	1suu_1	1suu_1	1	2	4	1	1suu	2178	e1suuA1	MANUAL_REP	5.2.1.1	A	A:506-809	A:8-311	O51396	beta duplicates or obligate multimers	beta-propeller-like	NO_H_NAME	beta-pinwheel	DNA_gyraseA_C	NOT_DOMAIN_ASSEMBLY	303	train_set
787	1	0.000707625	0.000532555	2.33e-10	0.0150389	2.71e-07	7.61e-09	4.55e-08	0.983721	1.21e-08	5.08e-09	4.09e-08	2.36e-11	1h3q_1	1h3q_1	8	4	1	8	1h3q	78379	e1h3qA1	AUTO_NONREP	223.2.1.10	A	A:1-140	A:1-140	Q9CQP2	a+b three layers	Profilin-like	NO_H_NAME	profilin-like	Sedlin_N	NOT_DOMAIN_ASSEMBLY	139	train_set
788	1	0.0033492	0.00137061	0.99528	3.91e-11	2.21e-17	5.33e-19	1.83e-14	6.26e-14	9.08e-11	5.08e-25	1.06e-15	6.11e-18	2fi9_1	2fi9_1	3	1	2	1	2fi9	10521	e2fi9A1	MANUAL_REP	7538.1.1.1	A	A:11-128	A:11-128	Q8RIU4	a/b three-layered sandwiches	NO_X_NAME	NO_H_NAME	Hypothetical protein MT938 (MTH938)	DUF498	NOT_DOMAIN_ASSEMBLY	117	train_set
789	1	0.989837	0.00368861	3.67e-16	0.00645793	1.48e-10	1.66e-05	1.1e-07	7.62e-11	5.79e-09	3.06e-10	1.17e-08	1.97e-14	2i5h_1	2i5h_1	1	4	2	1	2i5h	472	e2i5hA1	MANUAL_REP	236.3.1.1	A	A:16-92	A:18-94	O28741	beta barrels	GroES-like	NO_H_NAME	AF1531-like	DUF655_N	NOT_DOMAIN_ASSEMBLY	76	train_set
790	1	0.228117	0.77136	7.59e-07	0.000517337	1.09e-09	4.36e-06	4.9e-09	1.55e-14	1.06e-09	1.75e-13	2.1e-13	3.78e-18	2q07_1	2q07_1	2	1	4	1	2q07	6441	e2q07A2	MANUAL_REP	243.6.1.14	A	A:394-459	A:165-230	O29668	a+b two layers	Cystatin-like	NO_H_NAME	Pre-PUA domain	COG1549_like	NOT_DOMAIN_ASSEMBLY	65	train_set
791	1	0.999834	0.000165138	1.8e-11	6.19e-07	5.37e-22	6.23e-09	2.86e-15	1.59e-12	5.1e-21	5e-23	1.15e-17	1.65e-21	3cym_1	3cym_1	1	2	4	1	3cym	2043024	e3cymA3	AUTO_NONREP	102.1.1.57	A	A:345-432	A:347-432	A1A237	alpha arrays	HhH/H2TH	SAM/DNA-glycosylase	SAM domain-like	Rnd_like	NOT_DOMAIN_ASSEMBLY	85	train_set
792	1	0.0532994	0.946698	3.02e-06	4.77e-11	1.95e-14	1.99e-09	1.77e-11	2.08e-16	9.44e-20	1.9e-23	1.12e-17	1.31e-21	1t5j_1	1t5j_1	2	1	3	1	1t5j	4146	e1t5jA1	MANUAL_REP	528.1.1.1	A	A:1-301	A:3-303	Q58588	alpha bundles	NO_X_NAME	NO_H_NAME	ADP-ribosylglycohydrolase	ADP_ribosyl_GH	NOT_DOMAIN_ASSEMBLY	300	train_set
793	1	0.948845	0.0511338	3.4e-08	2.09e-05	3.61e-13	5.72e-08	1.02e-10	1.6e-11	5.28e-12	1.68e-14	1.55e-13	7.94e-15	3js6_1	3js6_1	1	2	4	1	3js6	174839	e3js6A1	AUTO_NONREP	2484.1.1.77	A	A:179-343	A:179-343	O87364	mixed a+b and a/b	Ribonuclease H-like	NO_H_NAME	Ribonuclease H-like	MreB_2nd	NOT_DOMAIN_ASSEMBLY	164	train_set
794	1	0.978276	0.0217237	6.81e-08	8.29e-14	2.15e-22	2.56e-27	6.49e-18	2.12e-31	1.22e-21	5.46e-35	2.06e-17	8.5e-23	3fyq_1	3fyq_1	1	2	3	1	3fyq	170152	e3fyqA1	AUTO_NONREP	601.1.2.8	A	A:1983-2171	A:4-189	Q9VSL8	alpha bundles	Four-helical up-and-down bundle	alpha-catenin-related	I/LWEQ domain (Pfam 01608)	VBS_1	NOT_DOMAIN_ASSEMBLY	185	train_set
795	1	0.828379	0.166573	4.09e-05	0.00488165	2.82e-14	9.82e-05	3.76e-09	1.81e-05	8.93e-06	2.09e-11	1.11e-08	3.67e-11	1muk_1	1muk_1	1	2	4	1	1muk	3784	e1mukA1	MANUAL_REP	4967.1.1.22	A	A:777-890	A:777-890	P0CK31	alpha bundles	NO_X_NAME	NO_H_NAME	helical bundle domain in reverse transcriptase-like polymerases	RdRP_5_3rd	NOT_DOMAIN_ASSEMBLY	113	train_set
796	1	0.585219	0.383195	1.43e-07	0.0315056	4.19e-16	3.21e-08	1.63e-10	7.96e-05	8.02e-11	2.99e-17	1.72e-14	6.97e-18	3cix_1	5fep_1	1	2	4	1	3cix	339309	e3cixA1	AUTO_NONREP	2002.1.1.166	A	A:2-347	A:2-347	Q9X0Z6	a/b barrels	TIM beta/alpha-barrel	NO_H_NAME	TIM barrels	Radical_SAM	NOT_DOMAIN_ASSEMBLY	345	train_set
797	1	0.0607653	0.487663	7.14e-08	0.4483	2.32e-14	0.00305334	0.000213389	1.02e-10	1.37e-10	2.97e-17	4.71e-06	1.63e-11	1g8p_1	1g8p_1	2	4	1	2	1g8p	3431	e1g8pA1	MANUAL_REP	148.1.3.38	A	A:267-350	A:267-350	P26239	alpha arrays	Histone-like	Histone-related	AAA+ ATPase lid domain	MoxR	NOT_DOMAIN_ASSEMBLY	83	train_set
798	1	0.0190969	0.980903	1.64e-14	4.61e-08	5.13e-14	4.65e-24	9.13e-13	2.91e-19	7.62e-16	1.73e-21	1.17e-17	1.47e-21	2ns0_1	2ns0_1	2	1	4	1	2ns0	2731	e2ns0A1	MANUAL_REP	101.1.2.29	A	A:1-85	A:1-85	Q0S2K3	alpha arrays	HTH	HTH	winged	DUF3253	NOT_DOMAIN_ASSEMBLY	84	train_set
799	1	0.027824	0.0197653	7.01e-11	7.25e-07	1.73e-13	0.95241	1.02e-09	4.05e-07	7.49e-10	5.37e-10	8.78e-12	4.86e-14	1i82_1	1i82_1	6	1	2	1	1i82	32407	e1i82A1	AUTO_NONREP	11.1.1.59	A	A:0-188	A:1-189	Q60037	beta sandwiches	Immunoglobulin-like beta-sandwich	Immunoglobulin-related	Immunoglobulin/Fibronectin type III/E set domains/PapD-like	CBM9_1	NOT_DOMAIN_ASSEMBLY	188	train_set
800	1	0.743406	0.251498	6.05e-07	0.00509557	1.85e-09	2.55e-07	4.19e-10	7.49e-10	2.68e-10	1.43e-17	2.33e-14	5.1e-20	2r60_1	2r60_1	1	2	4	1	2r60	1262726	e2r60A3	AUTO_NONREP	7512.1.1.2	A	A:232-440	A:232-440	B2CCB8	a/b three-layered sandwiches	NO_X_NAME	NO_H_NAME	UDP-Glycosyltransferase/glycogen phosphorylase	Glycos_transf_1	NOT_DOMAIN_ASSEMBLY	208	train_set
801	1	0.990608	0.00939089	1.21e-06	1.44e-09	4.37e-20	9.42e-11	8.93e-12	3.46e-15	1.91e-15	1.4e-19	7.11e-16	3.84e-16	2w1n_1	2w1n_1	1	2	3	1	2w1n	170118	e2w1nA2	AUTO_NONREP	11.1.1.368	A	A:908-1000	A:145-237	Q0TR53	beta sandwiches	Immunoglobulin-like beta-sandwich	Immunoglobulin-related	Immunoglobulin/Fibronectin type III/E set domains/PapD-like	fn3_8	NOT_DOMAIN_ASSEMBLY	92	train_set
802	1	0.900119	0.0992576	2.82e-07	1.43e-05	6.54e-13	0.000401259	9.09e-10	8.77e-08	0.0002076	8.17e-15	3.13e-12	6.41e-11	3vhj_1	3vhj_1	1	2	6	1	3vhj	185599	e3vhjA1	MANUAL_REP	3392.1.1.1	A	A:3-164	A:3-164	B7UTD4	a+b two layers	NO_X_NAME	NO_H_NAME	Cytoplasmic domain of BfpC	EUF08418	NOT_DOMAIN_ASSEMBLY	161	train_set
803	1	0.248008	0.751732	3.39e-10	0.000259928	2.28e-15	1.84e-15	3.89e-12	1.3e-15	2.11e-11	1.49e-16	1.13e-12	1.41e-13	5mpt_1	5mpt_1	2	1	4	1	5mpt	2036585	e5mptA1	MANUAL_REP	101.1.2.1089	A	A:1785-1889	A:7-111	Q65Z23	alpha arrays	HTH	HTH	winged	EUF07918	NOT_DOMAIN_ASSEMBLY	104	train_set
804	1	0.543383	0.456442	1.26e-05	0.000158002	6.12e-14	4.53e-06	1.31e-09	1.45e-08	1.1e-08	1.33e-14	1.88e-14	4.9e-15	5g5t_1	5g5s_1	1	2	4	1	5g5t	2010238	e5g5tA3	AUTO_NONREP	304.112.1.45	A	A:22-91	A:22-91	Q58717	a+b two layers	Alpha-beta plaits	NO_H_NAME	Argonaute, N-terminal domain	COG1431_1st	NOT_DOMAIN_ASSEMBLY	69	train_set
805	1	0.264158	0.73584	5.44e-12	6.24e-07	2.67e-10	6.75e-09	4.78e-07	6.88e-15	6.9e-09	1.23e-09	1.76e-10	2.95e-14	3k8u_1	3k8u_1	2	1	4	1	3k8u	138250	e3k8uA1	AUTO_NONREP	219.1.1.29	A	A:5-141	A:5-141	Q8DW05	a+b complex topology	Cysteine proteinases-like	NO_H_NAME	Cysteine proteinases	Peptidase_C39	NOT_DOMAIN_ASSEMBLY	136	train_set
806	1	0.490179	0.509719	5.87e-05	2.84e-05	6.42e-11	1.62e-07	9.39e-10	3.35e-08	1.46e-05	1.73e-15	7.24e-09	7.16e-09	4dtf_1	4dtl_1	2	1	3	1	4dtf	981952	e4dtfA1	AUTO_NONREP	321.3.1.1	A	A:-8-345	A:4-357	A5F8C0	a+b two layers	Glutamine synthetase-like	NO_H_NAME	C-terminal domain in VgrG	ACD	NOT_DOMAIN_ASSEMBLY	353	train_set
807	1	1.57e-06	2.08e-08	1.39e-07	0.999998	6.26e-20	3.19e-14	2.94e-19	1.13e-11	6.1e-17	9.93e-21	5.05e-17	6.37e-16	1sdb_1	5boq_2	4	1	3	1	1sdb	88274	e1sdb.1	AUTO_NONREP	367.1.1.1	.	B:3-25,A:1-21	B:1-23,A:1-21	P01315	few secondary structure elements	NO_X_NAME	NO_H_NAME	Insulin-like	Insulin	NOT_DOMAIN_ASSEMBLY		train_set
808	1	0.998408	0.00159171	5.45e-11	2.03e-09	1.11e-18	4.88e-24	7.81e-13	1.83e-16	1.61e-18	2.09e-20	2.64e-16	3.99e-18	1dvo_1	1dvo_1	1	2	4	1	1dvo	3220	e1dvoA1	MANUAL_REP	505.1.1.2	A	A:33-184	A:1-152	P29367	alpha arrays	NO_X_NAME	NO_H_NAME	Repressor of bacterial conjugation FinO	ProQ	NOT_DOMAIN_ASSEMBLY	151	train_set
809	1	0.999988	1.2e-05	7.49e-11	9.58e-13	5.17e-19	4.23e-13	9.22e-14	5.37e-13	5.73e-17	6.41e-24	1.62e-17	1.85e-16	1yu7_1	3mye_1	1	2	3	1	1yu7	287361	e1yu7X1	AUTO_NONREP	155.1.1.1	X	X:13-76	X:4-67	P02640	alpha arrays	NO_X_NAME	NO_H_NAME	VHP, Villin headpiece domain	VHP	NOT_DOMAIN_ASSEMBLY	63	train_set
810	1	0.999555	0.000439508	4.06e-13	4.44e-13	1.75e-16	2.47e-06	1.44e-15	3.04e-06	3.3e-16	6.02e-17	1.83e-18	5.27e-17	3q8j_1	3q8j_1	1	2	8	1	3q8j	185481	e3q8jA1	MANUAL_REP	387.1.1.54	A	A:1-37	A:1-37	I1SB10	few secondary structure elements	omega toxin-like	omega toxin-related	omega toxin-related	IB_like	NOT_DOMAIN_ASSEMBLY	36	train_set
811	1	0.186205	0.81377	8.32e-09	3.17e-07	5.15e-11	2.82e-09	2.47e-07	1.06e-12	2.35e-13	1.66e-09	2.35e-05	1.11e-11	1hxi_1	1hxi_1	2	1	14	1	1hxi	4555	e1hxiA1	MANUAL_REP	109.4.1.435	A	A:334-445	A:2-113	Q9U763	alpha superhelices	Repetitive alpha hairpins	NO_H_NAME	ARM repeat	TPR_15	NOT_DOMAIN_ASSEMBLY	111	train_set
812	1	0.955535	0.0395333	0.00482275	3.69e-08	1.69e-17	0.000108504	2.65e-11	2.41e-07	5.47e-11	1.07e-16	6.77e-13	2.03e-13	4wt3_1	4wt3_1	1	2	3	1	4wt3	1673890	e4wt3A1	MANUAL_REP	101.1.1.352	A	A:72-145	A:11-84	Q9SR19	alpha arrays	HTH	HTH	tri-helical	EUF07884	NOT_DOMAIN_ASSEMBLY	73	train_set
813	1	0.977074	0.022926	2.82e-12	1.65e-10	1.84e-19	1.94e-14	2.16e-15	1.73e-21	6.36e-19	1.42e-28	1.28e-20	1.01e-21	3bm8_1	3f99_1	1	2	4	1	3bm8	343532	e3bm8A1	AUTO_NONREP	2007.2.3.10	A	A:187-468	A:24-305	P15273	a/b three-layered sandwiches	Flavodoxin-like	Flavoproteins/Phosphotyrosine protein phosphatases-like	(Phosphotyrosine protein) phosphatases II	Y_phosphatase	NOT_DOMAIN_ASSEMBLY	281	train_set
814	1	0.594007	0.311929	0.00937965	0.0806977	0.00350601	0.000325232	0.000146416	3.95e-10	2.99e-07	8.24e-06	8.15e-08	8.28e-13	1y2f_1	1f47_1	1	2	4	1	1y2f	73551	e1y2fA1	AUTO_NONREP	331.7.1.1	A	A:6-142	A:1-137	P77173	a+b two layers	TBP-like	NO_H_NAME	Cell-division protein ZipA, C-terminal domain	ZipA_C	NOT_DOMAIN_ASSEMBLY	136	train_set
815	1	0.993339	0.0066363	8.61e-13	2.47e-05	5.28e-14	1.6e-16	3.87e-13	1e-17	9.17e-17	5e-19	1.6e-19	2.88e-20	1miz_1	3ivf_1	1	2	4	1	1miz	28947	e1mizB1	AUTO_NONREP	220.1.1.137	B	B:309-400	B:110-201	P54939	beta barrels	PH domain-like	NO_H_NAME	PH domain-like	IRS_1	NOT_DOMAIN_ASSEMBLY	91	train_set
816	1	0.489376	0.510582	3.29e-09	4.21e-05	3.59e-16	5.75e-14	2.7e-11	1.73e-11	5.11e-12	1.44e-16	2.89e-13	1.03e-14	2hko_1	2hko_1	2	1	4	1	2hko	304924	e2hkoA3	AUTO_NONREP	101.1.1.60	A	A:173-273	A:2-102	O60341	alpha arrays	HTH	HTH	tri-helical	SWIRM	NOT_DOMAIN_ASSEMBLY	100	train_set
817	1	0.712658	0.287178	6.86e-13	0.000164234	3.76e-19	7.76e-11	3.13e-11	1e-12	1.27e-10	6.55e-21	2.32e-18	1.07e-18	4ehw_1	4ehw_1	1	2	4	1	4ehw	1738169	e4ehwA2	AUTO_NONREP	7591.1.1.1	A	A:207-297	A:209-299	O67572	a/b three-layered sandwiches	NO_X_NAME	NO_H_NAME	Tetraacyldisaccharide 4'-kinase C-terminal domain	LpxK_C	NOT_DOMAIN_ASSEMBLY	90	train_set
818	1	0.978969	0.0210286	9.37e-08	7.31e-08	5.5e-11	9.02e-08	7.75e-10	1.43e-06	4.67e-07	1.16e-09	1.6e-11	6.81e-14	1hq0_1	1hq0_1	1	2	8	1	1hq0	7915	e1hq0A1	MANUAL_REP	288.1.1.2	A	A:720-1014	A:1-295	Q47106	a+b four layers	NO_X_NAME	NO_H_NAME	CNF1/YfiH-like putative cysteine hydrolases	CNF1	NOT_DOMAIN_ASSEMBLY	294	train_set
819	1	0.0254866	0.955831	3.71e-06	0.0185164	1.19e-06	4.46e-05	6.69e-08	3.25e-05	7.54e-05	8.15e-06	2.84e-08	6.72e-11	4ccz_1	4ccz_1	2	1	4	1	4ccz	1240122	e4cczA3	AUTO_NONREP	2002.1.1.163	A	A:351-651	A:338-638	Q99707	a/b barrels	TIM beta/alpha-barrel	NO_H_NAME	TIM barrels	Pterin_bind	NOT_DOMAIN_ASSEMBLY	300	train_set
820	1	0.128425	0.463389	3.78e-18	0.408185	2.4e-28	8.98e-23	6.47e-19	4.65e-16	2.39e-19	7.47e-29	1.14e-18	3.76e-19	5ez7_1	5ez7_1	2	4	1	2	5ez7	1738826	e5ez7A2	AUTO_NONREP	244.1.1.126	A	A:254-347	A:255-348	Q9HUH4	a+b two layers	FAD-linked reductases, C-terminal domain-like	NO_H_NAME	FAD-linked reductases-C	EUF08304	NOT_DOMAIN_ASSEMBLY	93	train_set
821	1	0.801768	0.198232	5.83e-07	4.97e-12	1.17e-15	4.76e-09	3.83e-09	1.88e-18	3.31e-12	4.99e-19	8.05e-14	1.86e-14	4mo9_1	4mo9_1	1	2	3	1	4mo9	2050559	e4mo9A1	AUTO_NONREP	2007.1.14.9	A	A:181-366	A:184-369	D1BQR9	a/b three-layered sandwiches	Flavodoxin-like	Class I glutamine amidotransferase-like	Chelatase-like	Peripla_BP_2_N	NOT_DOMAIN_ASSEMBLY	185	train_set
822	1	0.891568	0.10765	2.83e-07	0.000781465	1.1e-11	4.04e-09	1.14e-08	1.62e-13	6.57e-09	1.83e-16	2.83e-12	1.94e-14	5i45_1	5i45_1	1	2	4	1	5i45	1779601	e5i45A1	MANUAL_REP	7512.1.1.2	A	A:141-335	A:5-199	Q5NFJ9	a/b three-layered sandwiches	NO_X_NAME	NO_H_NAME	UDP-Glycosyltransferase/glycogen phosphorylase	Glycos_transf_1	NOT_DOMAIN_ASSEMBLY	194	train_set
823	1	0.997493	0.00250725	1.52e-10	5.11e-08	5.31e-17	5.61e-08	1.96e-14	4.05e-16	7.45e-17	8.93e-17	5.15e-13	3.83e-17	3gjy_1	3gjy_1	1	2	6	1	3gjy	1279538	e3gjyA2	AUTO_NONREP	2003.1.5.97	A	A:18-296	A:21-299	Q8NR27	a/b three-layered sandwiches	Rossmann-like	Rossmann-related	S-adenosyl-L-methionine-dependent methyltransferases	Spermine_synth	NOT_DOMAIN_ASSEMBLY	278	train_set
824	1	0.453952	0.541612	7.15e-17	0.00443614	1.8e-23	8.08e-21	2.34e-16	2.65e-16	4.2e-18	5.44e-22	8.8e-18	5.17e-21	3ey5_1	3ey5_1	2	1	4	1	3ey5	169500	e3ey5A1	AUTO_NONREP	213.1.1.7	A	A:2-177	A:5-180	Q8A635	a+b three layers	Nat/Ivy	NO_H_NAME	Acyl-CoA N-acyltransferases (Nat)	Acetyltransf_10_7	NOT_DOMAIN_ASSEMBLY	175	train_set
825	1	0.953713	0.045702	0.000584422	5.48e-07	2.46e-09	8.6e-11	7.28e-10	1.49e-09	3.04e-15	1.38e-16	1.34e-10	2.36e-13	4gb7_1	4gb7_1	1	2	3	1	4gb7	1179575	e4gb7A4	AUTO_NONREP	4019.1.1.25	A	A:130-297	A:133-300	Q81N71	alpha complex topology	NO_X_NAME	NO_H_NAME	alpha-helical domain in beta-lactamase/transpeptidase-like proteins	Beta-lactamase_1st	NOT_DOMAIN_ASSEMBLY	167	train_set
826	1	0.896487	0.00332663	5.9e-13	0.100186	1.55e-19	6.17e-13	6.42e-15	4.57e-07	4.15e-15	6.82e-22	2.96e-17	7.3e-17	3pnn_1	3pnn_1	1	4	2	1	3pnn	1181126	e3pnnA3	AUTO_NONREP	7516.1.1.14	A	A:0-184,A:205-300	A:3-187,A:208-303	Q7MXL4	a/b three-layered sandwiches	NO_X_NAME	NO_H_NAME	Nucleotide-diphospho-sugar transferases	NTP_transferase	NOT_DOMAIN_ASSEMBLY		train_set
827	1	0.903886	0.0961082	5.76e-06	1.48e-07	2.97e-14	4.91e-08	9.69e-11	7.77e-15	1.12e-15	1.09e-14	9.26e-10	2.45e-10	4s1p_1	4s1p_1	1	2	3	1	4s1p	1492251	e4s1pA1	AUTO_NONREP	2007.5.1.6	A	A:-1-182	A:2-185	C7N6X3	a/b three-layered sandwiches	Flavodoxin-like	NO_H_NAME	SGNH hydrolase	Lipase_GDSL_2_1	NOT_DOMAIN_ASSEMBLY	183	train_set
828	1	0.99363	0.00636604	2.82e-06	6.96e-07	1.34e-09	8.75e-10	2.7e-12	1.54e-11	7.51e-18	3.59e-22	7.59e-14	2.8e-15	4ruw_1	4ruw_1	1	2	3	1	4ruw	1487355	e4ruwA2	MANUAL_REP	11.1.1.320	A	A:329-435	A:332-438	C5C3L1	beta sandwiches	Immunoglobulin-like beta-sandwich	Immunoglobulin-related	Immunoglobulin/Fibronectin type III/E set domains/PapD-like	EUF07689	NOT_DOMAIN_ASSEMBLY	106	train_set
829	1	0.307699	0.692262	7.96e-09	3.88e-05	5.11e-17	9.62e-14	2.78e-12	4.23e-12	8.41e-15	1.94e-18	4.83e-13	2.52e-18	3rns_1	1yhf_2	2	1	4	1	3rns	180914	e3rnsA2	AUTO_NONREP	10.12.1.55	A	A:0-106	A:3-109	C7NCX6	beta sandwiches	jelly-roll	NO_H_NAME	Double-stranded beta-helix	YhaK_1	NOT_DOMAIN_ASSEMBLY	106	train_set
830	1	0.683506	0.224311	5.64e-11	0.0921829	3.86e-19	2.99e-10	1.3e-13	6.94e-20	7.96e-13	7.64e-24	2.06e-12	1.01e-11	1l8j_1	1l8j_1	1	2	4	1	1l8j	75977	e1l8jA1	AUTO_NONREP	233.1.1.2	A	A:8-177	A:8-177	Q9UNN8	a+b two layers	NO_X_NAME	NO_H_NAME	MHC antigen-recognition domain	MHC_I	NOT_DOMAIN_ASSEMBLY	169	train_set
831	1	0.36823	0.631727	5.18e-10	4.28e-05	8.94e-18	1.35e-19	8.07e-15	2.38e-11	7.62e-12	2.88e-20	8.94e-17	6.65e-17	3g5t_1	3g5t_1	2	1	4	1	3g5t	1901115	e3g5tA1	AUTO_NONREP	2003.1.5.86	A	A:1-214,A:234-299	A:1-214,A:234-299	P32643	a/b three-layered sandwiches	Rossmann-like	Rossmann-related	S-adenosyl-L-methionine-dependent methyltransferases	Methyltransf_11_2	NOT_DOMAIN_ASSEMBLY		train_set
832	1	0.118695	0.847932	2.23e-12	0.0329812	2.55e-14	1.62e-07	3.45e-11	0.000391003	1.29e-10	1.79e-11	1.09e-09	8.48e-13	1ps9_1	1ps9_1	2	1	4	1	1ps9	9218	e1ps9A2	MANUAL_REP	2003.1.2.20	A	A:466-627	A:466-627	P42593	a/b three-layered sandwiches	Rossmann-like	Rossmann-related	FAD/NAD(P)-binding domain	Pyr_redox_2_1	NOT_DOMAIN_ASSEMBLY	161	train_set
833	1	0.99922	0.000780069	1.39e-09	2.59e-15	1.67e-19	4.32e-17	6.26e-11	7.41e-27	7.16e-16	7e-22	4.65e-22	7.32e-22	1ovb_1	1gvc_1	1	2	3	1	1ovb	1522051	e1ovbA1	AUTO_NONREP	7523.1.1.58	A	A:94-248	A:1-159	P56410	a/b three-layered sandwiches	NO_X_NAME	NO_H_NAME	Periplasmic binding protein-like II	Transferrin_2nd	NOT_DOMAIN_ASSEMBLY	158	train_set
834	1	0.999514	0.000486207	5.78e-10	1.89e-15	4.84e-20	1.96e-17	2.62e-11	5.77e-27	2.46e-16	1.1e-22	1.67e-22	1.07e-22	1gvc_1	1gvc_1	1	2	3	1	1gvc	1520629	e1gvcA1	AUTO_NONREP	7523.1.1.58	A	A:94-250	A:1-157	P56410	a/b three-layered sandwiches	NO_X_NAME	NO_H_NAME	Periplasmic binding protein-like II	Transferrin_2nd	NOT_DOMAIN_ASSEMBLY	156	train_set
835	1	0.999105	0.000894551	3.14e-09	3.39e-15	4.48e-19	1.65e-16	1.02e-10	2.39e-26	1.16e-15	1.02e-21	6.84e-22	1.09e-21	1gv8_1	1gvc_1	1	2	3	1	1gv8	10438	e1gv8A1	MANUAL_REP	7523.1.1.58	A	A:94-252	A:1-159	P56410	a/b three-layered sandwiches	NO_X_NAME	NO_H_NAME	Periplasmic binding protein-like II	Transferrin_2nd	NOT_DOMAIN_ASSEMBLY	158	train_set
836	1	0.984082	0.0159181	2.13e-17	3.52e-13	5.25e-26	1.35e-22	1.16e-12	1.22e-11	9.15e-11	8.04e-28	1.77e-19	3.23e-20	1l2p_1	1l2p_1	1	2	10	1	1l2p	2409263	e1l2pA1	AUTO_NONREP	5046.1.1.3	A	A:62-122	A:1-61	P0ABA0	extended segments	NO_X_NAME	NO_H_NAME	F-type ATP synthase subunit b	ATP-synt_B_1	NOT_DOMAIN_ASSEMBLY	60	train_set
837	1	0.696568	0.303351	8.1e-05	3.41e-08	2.55e-14	8.41e-11	1.91e-09	2.73e-17	8.67e-16	1.39e-11	2.94e-11	3.2e-14	3fhh_1	3fhh_1	1	2	3	1	3fhh	1760520	e3fhhA1	AUTO_NONREP	3070.2.1.1	A	A:1-125	A:1-125	P72412	a+b complex topology	N0 domain in phage tail proteins and secretins-like	NO_H_NAME	TonB-dependent receptor plug domain	Plug	NOT_DOMAIN_ASSEMBLY	124	train_set
838	1	0.999699	0.000300926	8.27e-12	9.82e-13	9.45e-16	2.69e-10	3.39e-13	2.94e-13	5.23e-16	6.95e-22	3.25e-14	1.1e-16	5j7t_1	5c56_1	1	2	6	1	5j7t	1870943	e5j7tA1	AUTO_NONREP	221.1.1.290	A	A:793-881	A:583-671	Q93009	a+b two layers	beta-Grasp	Ubiquitin-related	Ubiquitin-like	USP7_ICP0_bdg_3rd	NOT_DOMAIN_ASSEMBLY	88	train_set
839	1	0.895693	0.104307	1.21e-09	4.56e-10	1.42e-17	1.67e-11	7.79e-12	2.29e-14	5.58e-17	8.2e-20	1.86e-17	2.24e-16	3l41_1	3l41_1	1	2	3	1	3l41	1262423	e3l41A5	AUTO_NONREP	7568.1.1.1	A	A:665-769	A:7-111	Q10337	a/b three-layered sandwiches	NO_X_NAME	NO_H_NAME	BRCT domain	PTCB-BRCT	NOT_DOMAIN_ASSEMBLY	104	train_set
840	1	0.944839	0.0551409	1.99e-05	2.19e-08	3.16e-22	2.49e-14	9.87e-14	6.8e-17	5.8e-13	1.71e-16	3.71e-11	1.74e-17	4n74_1	4c00_1	1	2	3	1	4n74	1400561	e4n74A1	AUTO_NONREP	5084.5.1.1	A	A:264-577	A:1-314	C4ZR96	beta barrels	Outer membrane meander beta-barrels	Porins	Porin	Bac_surface_Ag	NOT_DOMAIN_ASSEMBLY	313	train_set
841	1	0.965137	0.0348632	2.02e-12	2.43e-09	4.01e-19	3.89e-14	4.47e-15	3.01e-20	7.8e-19	5.1e-29	3.43e-20	1.82e-22	1pa9_1	3f99_1	1	2	4	1	1pa9	105449	e1pa9A1	AUTO_NONREP	2007.2.3.10	A	A:24-306	A:2-284	P15273	a/b three-layered sandwiches	Flavodoxin-like	Flavoproteins/Phosphotyrosine protein phosphatases-like	(Phosphotyrosine protein) phosphatases II	Y_phosphatase	NOT_DOMAIN_ASSEMBLY	282	train_set
842	1	0.882055	0.117944	1.59e-13	6.25e-07	4.76e-16	9.06e-17	9.85e-12	1.64e-14	3.68e-11	2.89e-13	3.2e-12	1.06e-17	1jx6_1	1jx6_1	1	2	4	1	1jx6	1005403	e1jx6A2	MANUAL_REP	2007.1.2.40	A	A:179-311	A:156-288	P54300	a/b three-layered sandwiches	Flavodoxin-like	Class I glutamine amidotransferase-like	Periplasmic binding protein-like I	Peripla_BP_4_C	NOT_DOMAIN_ASSEMBLY	132	train_set
843	1	0.0392779	0.0287438	2.03e-07	0.931978	1.93e-18	6.26e-10	1.05e-14	1.15e-10	2.7e-13	2.66e-19	1.9e-12	2.32e-14	4iuw_1	4iuw_1	4	1	2	1	4iuw	223653	e4iuwA1	AUTO_NONREP	2498.1.1.121	A	A:3-632	A:4-633	NO_UNP	mixed a+b and a/b	Zincin-like	NO_H_NAME	Metalloproteases (zincins") catalytic domain"	Peptidase_M13	NOT_DOMAIN_ASSEMBLY	629	train_set
844	3	0.112704	0.00786719	0.869284	0.00625325	0.00383532	3.72e-07	3.19e-09	2.82e-09	5.64e-05	2.19e-09	8.2e-09	8.24e-11	4otv_1	4otv_1	3	1	2	3	4otv	1291733	e4otvA1	AUTO_NONREP	10.27.1.1	A	A:1-248	A:1-248	Q30C70	beta sandwiches	jelly-roll	NO_H_NAME	Polyhedrin	Cypo_polyhedrin	NOT_DOMAIN_ASSEMBLY	247	train_set
845	3	2.6e-08	4.38e-07	0.999998	8.63e-13	4.13e-15	1.62e-06	8.21e-14	2.2e-13	1.69e-13	4.24e-16	2.36e-11	1.12e-13	1ndt_1	2zwn_1	3	6	2	3	1ndt	39711	e1ndtA1	AUTO_NONREP	3156.1.1.18	A	A:2-158	A:2-158	O68601	beta sandwiches	Cupredoxin-like	NO_H_NAME	Cupredoxin-related	Cu-oxidase_3_1	NOT_DOMAIN_ASSEMBLY	156	train_set
846	4	0.520292	0.454738	2.79e-11	0.0249557	9.61e-20	1.42e-05	1.12e-09	2.61e-18	2.63e-09	2.17e-15	4.33e-13	5.24e-16	1bk4_2	1spi_1	1	2	4	1	1bk4	113744	e1bk4A2	AUTO_NONREP	7587.1.1.1	A	A:200-334	A:200-334	P00637	a/b three-layered sandwiches	NO_X_NAME	Rossmann-like domain in carbohydrate phosphatases	Rossmann-like domain in carbohydrate phosphatases	FBPase_C	NOT_DOMAIN_ASSEMBLY	134	train_set
847	4	2.49e-05	0.00658153	7.85e-07	0.993362	2.24e-05	4.19e-09	9.93e-10	2.22e-09	1.74e-09	1.3e-10	8.3e-06	4.35e-13	1lld_1	1hyg_1	4	2	1	4	1lld	9160	e1lldA2	MANUAL_REP	2003.1.1.40	A	A:7-149	A:7-149	E8ME30	a/b three-layered sandwiches	Rossmann-like	Rossmann-related	NAD(P)-binding Rossmann-fold domains	Ldh_1_N	NOT_DOMAIN_ASSEMBLY	142	train_set
848	4	3.14e-06	0.000817969	1.78e-08	0.999178	7.51e-12	6.25e-07	4.15e-12	2.01e-11	3.64e-08	4.45e-11	3.33e-08	3.56e-14	3zho_1	4la4_1	4	2	1	4	3zho	1095104	e3zhoA1	AUTO_NONREP	2007.2.1.5	A	A:1-197	A:1-197	P0A8G6	a/b three-layered sandwiches	Flavodoxin-like	Flavoproteins/Phosphotyrosine protein phosphatases-like	Flavoproteins	FMN_red	NOT_DOMAIN_ASSEMBLY	196	train_set
849	4	2.82e-05	0.0021426	1.69e-06	0.997815	9.63e-07	1.16e-05	7.59e-11	5.27e-08	1.06e-09	3.34e-12	1.2e-08	8.47e-16	4bgv_1	1hyg_1	4	2	1	4	4bgv	1285473	e4bgvA1	AUTO_NONREP	2003.1.1.40	A	A:2-150	A:1-149	Q6L0C3	a/b three-layered sandwiches	Rossmann-like	Rossmann-related	NAD(P)-binding Rossmann-fold domains	Ldh_1_N	NOT_DOMAIN_ASSEMBLY	148	train_set
850	3	2.1e-05	0.0139555	0.0808715	0.902245	6.99e-11	0.00289734	1.8e-11	9.89e-06	2.04e-11	3.26e-14	8.73e-11	6.86e-14	3bfp_1	2npo_1	4	3	2	3	3bfp	1150226	e3bfpA3	AUTO_NONREP	2003.1.8.11	A	A:2-73	A:1-72	Q0P9D1	a/b three-layered sandwiches	Rossmann-like	Rossmann-related	MurCD/PglD N-terminal domain-like	NeuD_NnaD_1	NOT_DOMAIN_ASSEMBLY	71	train_set
851	3	1.51e-09	7.13e-08	0.999998	3.84e-13	3.87e-14	1.63e-06	4.44e-14	8.46e-15	1.33e-11	4.09e-11	8.51e-12	4.35e-14	1zdq_1	2zwn_1	3	6	2	3	1zdq	39678	e1zdqC1	AUTO_NONREP	3156.1.1.18	C	C:12-164	C:9-161	P38501	beta sandwiches	Cupredoxin-like	NO_H_NAME	Cupredoxin-related	Cu-oxidase_3_1	NOT_DOMAIN_ASSEMBLY	152	train_set
852	3	1.7e-09	7.49e-08	0.999998	4.37e-13	4.91e-14	1.52e-06	4.18e-14	4.17e-15	1.14e-11	3.27e-11	9.89e-12	4.66e-14	3h56_1	2zwn_1	3	6	2	3	3h56	382488	e3h56A1	AUTO_NONREP	3156.1.1.18	A	A:4-164	A:1-161	P38501	beta sandwiches	Cupredoxin-like	NO_H_NAME	Cupredoxin-related	Cu-oxidase_3_1	NOT_DOMAIN_ASSEMBLY	160	train_set
853	3	2.29e-09	8.8e-08	0.999994	1.01e-12	1.21e-13	5.5e-06	1.03e-13	5.21e-15	3.59e-11	1.89e-10	2.09e-11	1.02e-13	1et7_1	2zwn_1	3	6	2	3	1et7	39666	e1et7A1	AUTO_NONREP	3156.1.1.18	A	A:8-164	A:5-161	P38501	beta sandwiches	Cupredoxin-like	NO_H_NAME	Cupredoxin-related	Cu-oxidase_3_1	NOT_DOMAIN_ASSEMBLY	156	train_set
854	3	1.9e-09	7.72e-08	0.999997	8.55e-13	1.4e-13	2.55e-06	8.86e-14	4.04e-15	1.86e-11	1.63e-10	1.96e-11	8.3e-14	1l9o_1	2zwn_1	3	6	2	3	1l9o	39633	e1l9oB1	AUTO_NONREP	3156.1.1.18	B	B:8-164	B:5-161	P38501	beta sandwiches	Cupredoxin-like	NO_H_NAME	Cupredoxin-related	Cu-oxidase_3_1	NOT_DOMAIN_ASSEMBLY	156	train_set
855	3	1.72e-09	7.32e-08	0.999996	7.06e-13	1.19e-13	3.74e-06	8.99e-14	3.48e-15	1.91e-11	2.01e-10	1.67e-11	7.2e-14	1l9p_1	2zwn_1	3	6	2	3	1l9p	39686	e1l9pA1	AUTO_NONREP	3156.1.1.18	A	A:8-164	A:5-161	P38501	beta sandwiches	Cupredoxin-like	NO_H_NAME	Cupredoxin-related	Cu-oxidase_3_1	NOT_DOMAIN_ASSEMBLY	156	train_set
856	3	1.57e-09	7.04e-08	0.999998	6.28e-13	5.11e-14	1.88e-06	5.28e-14	6.14e-15	1.92e-11	6.11e-11	1.01e-11	7.99e-14	1l9q_1	2zwn_1	3	6	2	3	1l9q	39644	e1l9qB1	AUTO_NONREP	3156.1.1.18	B	B:8-164	B:5-161	P38501	beta sandwiches	Cupredoxin-like	NO_H_NAME	Cupredoxin-related	Cu-oxidase_3_1	NOT_DOMAIN_ASSEMBLY	156	train_set
857	3	1.86e-09	8.84e-08	0.999998	8.07e-13	8.11e-14	2.33e-06	6.35e-14	6.58e-15	2.24e-11	7.41e-11	1.43e-11	8.21e-14	1l9r_1	2zwn_1	3	6	2	3	1l9r	39716	e1l9rB1	AUTO_NONREP	3156.1.1.18	B	B:8-164	B:5-161	P38501	beta sandwiches	Cupredoxin-like	NO_H_NAME	Cupredoxin-related	Cu-oxidase_3_1	NOT_DOMAIN_ASSEMBLY	156	train_set
858	3	2.16e-09	9.23e-08	0.999998	1.21e-12	1.05e-13	2.13e-06	8.07e-14	5.57e-15	2.23e-11	1.12e-10	2.1e-11	8.41e-14	1l9s_1	2zwn_1	3	6	2	3	1l9s	39617	e1l9sB1	AUTO_NONREP	3156.1.1.18	B	B:8-164	B:5-161	P38501	beta sandwiches	Cupredoxin-like	NO_H_NAME	Cupredoxin-related	Cu-oxidase_3_1	NOT_DOMAIN_ASSEMBLY	156	train_set
859	3	1.82e-09	7.43e-08	0.999998	8.25e-13	7.48e-14	1.56e-06	5.26e-14	5.57e-15	1.84e-11	7.31e-11	1.3e-11	6.16e-14	1l9t_1	2zwn_1	3	6	2	3	1l9t	39616	e1l9tC1	AUTO_NONREP	3156.1.1.18	C	C:8-164	C:5-161	P38501	beta sandwiches	Cupredoxin-like	NO_H_NAME	Cupredoxin-related	Cu-oxidase_3_1	NOT_DOMAIN_ASSEMBLY	156	train_set
860	3	1.72e-09	6.11e-08	0.999997	7.6e-13	1.05e-13	3.24e-06	7.51e-14	3.33e-15	2.1e-11	1.25e-10	1.7e-11	7.74e-14	1et8_1	2zwn_1	3	6	2	3	1et8	39715	e1et8A1	AUTO_NONREP	3156.1.1.18	A	A:8-164	A:5-161	P38501	beta sandwiches	Cupredoxin-like	NO_H_NAME	Cupredoxin-related	Cu-oxidase_3_1	NOT_DOMAIN_ASSEMBLY	156	train_set
861	3	1.82e-09	7.94e-08	0.999999	7.05e-13	2.65e-14	9.11e-07	4.12e-14	5.21e-15	1.99e-11	7.73e-11	9.64e-12	6.27e-14	1et5_1	2zwn_1	3	6	2	3	1et5	39751	e1et5A1	AUTO_NONREP	3156.1.1.18	A	A:8-164	A:5-161	P38501	beta sandwiches	Cupredoxin-like	NO_H_NAME	Cupredoxin-related	Cu-oxidase_3_1	NOT_DOMAIN_ASSEMBLY	156	train_set
862	4	0.000556707	0.603127	6.07e-06	0.384285	8.57e-11	0.000214382	1.01e-09	1.52e-10	0.0118107	5.9e-11	3.01e-09	8.8e-09	1ls3_1	4bhd_1	2	4	10	4	1ls3	1152716	e1ls3A2	AUTO_NONREP	3016.1.1.91	A	A:282-418J	A:321-483	P07511	a+b two layers	NO_X_NAME	NO_H_NAME	C-terminal domain in some PLP-dependent transferases	SHMT	NOT_DOMAIN_ASSEMBLY	162	train_set
863	4	0.000566966	0.618073	5.15e-06	0.370173	6.35e-11	0.000176939	8.38e-10	1.65e-10	0.0110052	5.67e-11	2.25e-09	6.94e-09	1rv3_1	4bhd_1	2	4	10	4	1rv3	1194068	e1rv3B2	AUTO_NONREP	3016.1.1.91	B	B:322-484	B:321-483	P07511	a+b two layers	NO_X_NAME	NO_H_NAME	C-terminal domain in some PLP-dependent transferases	SHMT	NOT_DOMAIN_ASSEMBLY	162	train_set
864	4	0.000577616	0.622514	5.98e-06	0.365048	8e-11	0.000202256	9e-10	1.38e-10	0.0116515	4.75e-11	2.76e-09	7.78e-09	1rvu_1	4bhd_1	2	4	10	4	1rvu	1194062	e1rvuA2	AUTO_NONREP	3016.1.1.91	A	A:322-484	A:321-483	P07511	a+b two layers	NO_X_NAME	NO_H_NAME	C-terminal domain in some PLP-dependent transferases	SHMT	NOT_DOMAIN_ASSEMBLY	162	train_set
865	3	5.71e-05	1.29e-05	1.08e-06	1.44e-05	7.75e-11	1.38e-08	5.17e-10	5.99e-15	0.999915	6.18e-13	1.53e-09	2.47e-11	2obe_1	2iny_1	10	1	4	10	2obe	165015	e2obeA2	AUTO_NONREP	10.2.1.2	A	A:616-929	A:616-929	Q8UY79	beta sandwiches	jelly-roll	NO_H_NAME	Nucleoplasmin-like/VP (viral coat and capsid proteins)	Adeno_hexon_C	NOT_DOMAIN_ASSEMBLY	313	train_set
866	3	4.89e-05	3.08e-05	0.000143501	3.17e-05	2.47e-09	5.18e-05	4.66e-08	1.2e-10	0.999692	9.77e-08	1.37e-06	2.83e-09	1p30_1	2iny_1	10	3	6	3	1p30	30786	e1p30A2	AUTO_NONREP	10.2.1.2	A	A:637-946	A:637-946	P04133	beta sandwiches	jelly-roll	NO_H_NAME	Nucleoplasmin-like/VP (viral coat and capsid proteins)	Adeno_hexon_C	NOT_DOMAIN_ASSEMBLY	309	train_set
867	3	0.0076574	0.00388545	0.019209	0.000711796	3.73e-08	0.00394723	1.03e-06	1.04e-08	0.964585	1.01e-08	3.16e-06	3.47e-08	1p2z_1	2iny_1	10	3	1	3	1p2z	1188	e1p2zA2	MANUAL_REP	10.2.1.2	A	A:651-962	A:651-962	P03277	beta sandwiches	jelly-roll	NO_H_NAME	Nucleoplasmin-like/VP (viral coat and capsid proteins)	Adeno_hexon_C	NOT_DOMAIN_ASSEMBLY	311	train_set
868	3	0.00012407	0.00415106	0.974308	0.0036749	1.19e-08	0.0177415	2.45e-10	2.2e-14	1.55e-10	1.86e-11	2.61e-09	6.91e-13	3riq_1	3riq_1	3	6	2	3	3riq	1488002	e3riqA1	AUTO_NONREP	79.1.1.60	A	A:559-673	A:429-543	G8GV21	beta duplicates or obligate multimers	NO_X_NAME	NO_H_NAME	Phage tail fiber protein trimerization domain	PhageP22-tail_C	NOT_DOMAIN_ASSEMBLY	114	train_set
869	4	4.09e-06	0.00555326	3.25e-16	0.994443	3.24e-20	2.98e-14	3.85e-17	6.12e-12	1.26e-12	2.07e-21	5.52e-16	5.42e-19	2pva_1	2z71_1	4	2	1	4	2pva	7831	e2pvaA1	MANUAL_REP	210.1.2.3	A	A:1-332	A:1-342	P12256	a+b four layers	Ntn/PP2C	Ntn	Penicillin acylase, catalytic domain	CBAH	NOT_DOMAIN_ASSEMBLY	341	train_set
870	6	8.83e-05	0.0038868	6.3e-07	4e-06	4e-15	0.99602	4.44e-11	1.28e-09	9.92e-16	6.68e-19	6.57e-10	2.13e-15	1rr9_1	1rr9_1	6	2	1	6	1rr9	118908	e1rr9B2	AUTO_NONREP	3010.1.1.5	B	B:696-774	B:112-190	P0A9M0	a/b three-layered sandwiches	NO_X_NAME	NO_H_NAME	C-terminal subdomain in Lon-related proteases catalytic domains	Lon_C_C	NOT_DOMAIN_ASSEMBLY	78	train_set
871	4	5.31e-08	0.000254082	2.08e-05	0.0220352	2.39e-09	0.977602	3.02e-11	8.78e-05	2.56e-09	1.34e-09	1.09e-11	3.9e-13	2nxg_1	2ef9_1	6	4	2	4	2nxg	318868	e2nxgA1	AUTO_NONREP	2002.1.1.33	A	A:1002-1264	A:1-263	O66496	a/b barrels	TIM beta/alpha-barrel	NO_H_NAME	TIM barrels	DAHP_synth_1	NOT_DOMAIN_ASSEMBLY	262	train_set
872	3	0.967107	0.000176723	0.0327161	1.6e-11	8.22e-17	7.8e-15	5.83e-14	1.19e-07	1.75e-17	4.41e-26	1.14e-17	2.06e-20	1ek9_1	1tqq_1	1	3	2	3	1ek9	1141743	e1ek9A1	MANUAL_REP	5085.1.1	A	A:1-428	A:1-428	P02930	a+b duplicates or obligate multimers	NO_X_NAME	NO_H_NAME	Outer membrane efflux proteins (OEP)	OEP	1141744	427	train_set
873	3	0.946127	0.000615859	0.0532575	5.17e-12	7.31e-17	5.7e-15	2.96e-13	1.17e-08	1.23e-17	1.04e-25	2.58e-17	5.82e-20	1tqq_1	1tqq_1	1	3	2	3	1tqq	1141785	e1tqqA1	AUTO_NONREP	5085.1.1	A	A:1-428	A:1-428	P02930	a+b duplicates or obligate multimers	NO_X_NAME	NO_H_NAME	Outer membrane efflux proteins (OEP)	OEP	1141786	427	train_set
874	3	0.985913	0.000163227	0.0139237	1e-11	7.21e-17	4.24e-15	3.94e-14	3.68e-08	1.03e-17	3.4e-26	7.57e-18	1.33e-20	2wmz_1	1tqq_1	1	3	2	3	2wmz	142150	e2wmzA1	AUTO_NONREP	5085.1.1.1	A	A:1-428	A:1-428	P02930	a+b duplicates or obligate multimers	NO_X_NAME	NO_H_NAME	Outer membrane efflux proteins (OEP)	OEP	NOT_DOMAIN_ASSEMBLY	427	train_set
875	3	1.72e-11	1.63e-09	1	7.84e-11	2.82e-14	2.64e-07	6.96e-15	1.42e-17	2.56e-13	5.81e-15	4.42e-13	6.83e-13	4e6u_1	3r0s_1	3	6	2	3	4e6u	986998	e4e6uA1	AUTO_NONREP	208.1.1.9	A	A:-2-255	A:1-258	NO_UNP	beta duplicates or obligate multimers	Single-stranded left-handed beta-helix	NO_H_NAME	Trimeric LpxA-like enzymes	Hexapep_2_1	NOT_DOMAIN_ASSEMBLY	257	train_set
876	6	0.668838	0.331161	2.52e-07	3.72e-07	6.77e-11	1.87e-07	1.25e-08	1.3e-09	1e-10	7.24e-14	9.94e-14	6.81e-13	1nsf_1	1nsf_1	1	2	4	1	1nsf	1167533	e1nsfA2	AUTO_NONREP	148.1.3.41	A	A:668-735	A:195-262	P18708	alpha arrays	Histone-like	Histone-related	AAA+ ATPase lid domain	KOG0741	NOT_DOMAIN_ASSEMBLY	67	train_set
877	4	0.00159394	0.124995	0.000332085	0.873079	4.19e-12	3.48e-08	6.51e-12	6.72e-11	3.63e-12	4.2e-13	2.65e-11	2.58e-11	4xvx_1	4xvx_1	4	2	1	4	4xvx	1498195	e4xvxA1	AUTO_NONREP	4033.1.1.1	A	A:5-112	A:8-115	P9WQF9	alpha arrays	NO_X_NAME	NO_H_NAME	Acyl-CoA dehydrogenase N-terminal domain-like	Acyl-CoA_dh_N	NOT_DOMAIN_ASSEMBLY	107	train_set
878	8	6.35e-08	0.0018278	0.00130039	0.996751	7.52e-07	2.8e-10	2.95e-13	1.16e-06	9.89e-05	3.05e-09	1.98e-05	1.52e-10	1d7a_1	2ywx_1	4	2	3	4	1d7a	105044	e1d7aM1	AUTO_NONREP	2007.1.9.1	M	M:7-167	M:1-161	P0AG18	a/b three-layered sandwiches	Flavodoxin-like	Class I glutamine amidotransferase-like	N5-CAIR mutase (phosphoribosylaminoimidazole carboxylase, PurE)	AIRC	NOT_DOMAIN_ASSEMBLY	160	train_set
879	3	0.000143108	0.999233	1.05e-08	0.000623678	5.63e-08	1.08e-12	4.64e-10	2.63e-09	1.4e-12	8.28e-14	4.18e-12	2e-14	3gai_1	1wy1_1	2	4	1	2	3gai	366991	e3gaiA1	AUTO_NONREP	150.2.1.1	A	A:2-182	A:8-188	Q50EJ2	alpha bundles	Ferritin/Heme oxygenase/4-helical cytokines	NO_H_NAME	Cobalamin adenosyltransferase	Cob_adeno_trans	NOT_DOMAIN_ASSEMBLY	180	train_set
880	3	0.000161946	0.998861	1.32e-08	0.000976946	4.19e-09	5.68e-13	8.22e-11	1.76e-09	2.16e-12	1.36e-14	5.61e-12	1.41e-14	3gaj_1	1wy1_1	2	4	1	2	3gaj	366992	e3gajA1	AUTO_NONREP	150.2.1.1	A	A:2-181	A:8-187	Q50EJ2	alpha bundles	Ferritin/Heme oxygenase/4-helical cytokines	NO_H_NAME	Cobalamin adenosyltransferase	Cob_adeno_trans	NOT_DOMAIN_ASSEMBLY	179	train_set
881	3	0.000116846	0.998503	3.34e-09	0.00138014	2.28e-08	5.05e-13	3.26e-10	4.89e-09	2.1e-12	6.23e-14	2.42e-12	1.14e-14	3ci1_1	1wy1_1	2	4	1	2	3ci1	342667	e3ci1A1	AUTO_NONREP	150.2.1.1	A	A:1-188	A:8-194	Q50EJ2	alpha bundles	Ferritin/Heme oxygenase/4-helical cytokines	NO_H_NAME	Cobalamin adenosyltransferase	Cob_adeno_trans	NOT_DOMAIN_ASSEMBLY	186	train_set
882	3	0.000156492	0.999062	1e-08	0.000781411	6.2e-08	1.67e-12	5.88e-10	3.62e-09	2.34e-12	1.11e-13	4.98e-12	2.43e-14	3gah_1	1wy1_1	2	4	1	2	3gah	135478	e3gahA1	AUTO_NONREP	150.2.1.1	A	A:2-187	A:8-193	Q50EJ2	alpha bundles	Ferritin/Heme oxygenase/4-helical cytokines	NO_H_NAME	Cobalamin adenosyltransferase	Cob_adeno_trans	NOT_DOMAIN_ASSEMBLY	185	train_set
883	4	2.33e-07	1.72e-05	0.999411	0.000149652	0.000131604	0.000287357	1.32e-07	6.39e-09	7.93e-13	4.13e-11	3.35e-06	1.96e-11	4pux_2	3c5o_1	3	6	4	3	4pux	1297353	e4puxA1	AUTO_NONREP	9.13.1.4	A	A:22-178	A:4-160	B0VAD0	beta barrels	Lipocalins/Streptavidin	NO_H_NAME	AOC barrel-like	DUF3237	NOT_DOMAIN_ASSEMBLY	156	train_set
884	3	2.13e-06	6.26e-06	0.999963	2.53e-12	1e-12	2.42e-05	1.03e-08	4.69e-11	1.13e-13	4.61e-06	2.07e-11	3.2e-13	3gdc_1	2zwn_1	3	6	2	3	3gdc	1169940	e3gdcA3	AUTO_NONREP	3156.1.1.17	A	A:171-299	A:160-288	A0AW19	beta sandwiches	Cupredoxin-like	NO_H_NAME	Cupredoxin-related	Cu-oxidase_2_2	NOT_DOMAIN_ASSEMBLY	128	train_set
885	3	6.89e-07	0.00119656	0.622235	0.353514	1.23e-14	0.0229283	1.16e-12	0.000125892	1.41e-09	5.34e-15	2.41e-09	7.42e-10	4ea7_1	2npo_1	3	4	6	3	4ea7	1716679	e4ea7A1	MANUAL_REP	2003.1.8.20	A	A:3-94	A:8-99	O85353	a/b three-layered sandwiches	Rossmann-like	Rossmann-related	MurCD/PglD N-terminal domain-like	NeuD_NnaD	NOT_DOMAIN_ASSEMBLY	91	train_set
886	4	1.98e-06	3.64e-05	0.949965	0.0493434	2.01e-08	0.000647712	1.28e-09	1.22e-09	2.06e-12	1.23e-06	3.97e-06	2e-09	3c5o_1	3c5o_1	3	4	6	4	3c5o	167061	e3c5oA1	AUTO_NONREP	9.13.1.4	A	A:2-153	A:4-155	P61167	beta barrels	Lipocalins/Streptavidin	NO_H_NAME	AOC barrel-like	DUF3237	NOT_DOMAIN_ASSEMBLY	151	train_set
887	3	0.00166464	7.16e-05	0.998197	6.1e-05	3.93e-08	5.32e-06	2.29e-09	6.59e-11	7.22e-12	2.14e-09	3.25e-12	2.22e-14	2re9_1	4en0_1	3	1	2	3	2re9	329362	e2re9A1	AUTO_NONREP	10.3.1.5	A	A:17-180	A:18-181	O95150	beta sandwiches	jelly-roll	NO_H_NAME	TNF-like	TNF	NOT_DOMAIN_ASSEMBLY	163	train_set
888	12	8.02e-07	0.000237416	1.18e-14	0.999432	7.55e-11	0.000329309	1.22e-10	3.62e-11	7.49e-15	2.37e-08	1.05e-11	5.42e-16	3c8w_1	3bh2_1	4	6	2	4	3c8w	899	e3c8wA1	MANUAL_REP	4295.1.1.1	A	A:5-254	A:6-255	Q5ZXQ9	beta barrels	NO_X_NAME	NO_H_NAME	Acetoacetate decarboxylase-like	ADC	NOT_DOMAIN_ASSEMBLY	249	train_set
889	4	5.48e-08	0.0378952	3.74e-09	0.961794	6.25e-13	6.31e-07	1.14e-12	5.94e-10	0.000309758	9.99e-10	2.54e-10	2.51e-14	3hvy_1	3jzl_1	4	2	10	4	3hvy	1503822	e3hvyA2	MANUAL_REP	3016.1.1.11	A	A:297-426	A:298-427	Q97I22	a+b two layers	NO_X_NAME	NO_H_NAME	C-terminal domain in some PLP-dependent transferases	Met_gamma_lyase	NOT_DOMAIN_ASSEMBLY	129	train_set
890	4	1.78e-07	0.0944962	2.41e-08	0.905257	5.88e-11	4.85e-07	2.86e-12	5.76e-09	0.0002461	5.74e-10	1.66e-09	1.64e-13	3gwp_1	3jzl_1	4	2	10	4	3gwp	1505022	e3gwpA2	AUTO_NONREP	3016.1.1.11	A	A:297-426	A:298-427	A0Q0N1	a+b two layers	NO_X_NAME	NO_H_NAME	C-terminal domain in some PLP-dependent transferases	Met_gamma_lyase	NOT_DOMAIN_ASSEMBLY	129	train_set
891	4	1.54e-07	0.034796	1.86e-07	0.963352	5.34e-13	6.98e-08	1.28e-13	9.26e-08	0.00185101	1.96e-10	1.49e-08	1.49e-11	3jzl_1	3jzl_1	4	2	10	4	3jzl	1505559	e3jzlA2	AUTO_NONREP	3016.1.1.11	A	A:280-408	A:281-409	Q720C5	a+b two layers	NO_X_NAME	NO_H_NAME	C-terminal domain in some PLP-dependent transferases	Met_gamma_lyase	NOT_DOMAIN_ASSEMBLY	128	train_set
892	4	7.06e-07	0.148643	7.37e-06	0.838613	8.4e-12	2.82e-06	2.27e-12	6.83e-07	0.0127323	3.33e-09	8.83e-08	1.18e-10	3fd0_1	3jzl_1	4	2	10	4	3fd0	1504810	e3fd0A1	AUTO_NONREP	7577.1.1.2	A	A:23-279	A:24-280	Q92C56	a/b three-layered sandwiches	NO_X_NAME	NO_H_NAME	PLP-dependent transferases	Cys_Met_Meta_PP_N	NOT_DOMAIN_ASSEMBLY	256	train_set
893	6	2.73e-09	1.03e-07	0.00921528	8.29e-07	3.56e-08	0.990784	1.17e-12	2.27e-17	1.07e-16	5.63e-16	2.54e-10	3.71e-15	2pfx_1	2pfx_1	6	3	4	6	2pfx	49695	e2pfxA1	AUTO_NONREP	608.1.1.1	A	A:4-190	A:5-191	Q1GDR9	alpha arrays	NO_X_NAME	NO_H_NAME	AhpD-like	CMD	NOT_DOMAIN_ASSEMBLY	186	train_set
894	3	0.027983	0.928938	0.0390942	0.00397823	5.51e-06	5.23e-08	5.96e-08	8.51e-12	6.42e-08	1.58e-12	5.5e-07	2.29e-12	4pb1_1	5l27_1	2	3	1	3	4pb1	1322920	e4pb1A1	AUTO_NONREP	3415.1.1.2	A	A:2-416	A:8-422	Q9KPL5	alpha complex topology	NO_X_NAME	NO_H_NAME	Concentrative nucleoside transporter	Nucleos_tra2_C	NOT_DOMAIN_ASSEMBLY	414	train_set
895	3	0.0251056	0.934662	0.0363203	0.00390824	2.55e-06	6.5e-08	5.58e-08	1.5e-11	8.08e-08	5.06e-12	6.06e-07	2.58e-12	3tij_1	5l27_1	2	3	1	3	3tij	185549	e3tijA1	MANUAL_REP	3415.1.1.2	A	A:2-416	A:8-422	Q9KPL5	alpha complex topology	NO_X_NAME	NO_H_NAME	Concentrative nucleoside transporter	Nucleos_tra2_C	NOT_DOMAIN_ASSEMBLY	414	train_set
896	3	0.0225171	0.728871	0.246153	0.00243279	4.32e-06	4.24e-07	1.06e-07	7.11e-11	1.32e-05	1.39e-10	7.93e-06	4.74e-10	5l27_1	5l27_1	2	3	1	3	5l27	2060803	e5l27A1	AUTO_NONREP	3415.1.1.2	A	A:1-417	A:7-423	G4CRQ5	alpha complex topology	NO_X_NAME	NO_H_NAME	Concentrative nucleoside transporter	Nucleos_tra2_C	NOT_DOMAIN_ASSEMBLY	416	train_set
897	3	0.0260558	0.68929	0.282168	0.00246947	2.05e-06	5.28e-07	8.68e-08	6.3e-11	8.62e-06	7.64e-11	5.09e-06	5.1e-10	5l2b_1	5l27_1	2	3	1	3	5l2b	2060809	e5l2bA1	AUTO_NONREP	3415.1.1.2	A	A:-1-419	A:7-425	G4CRQ5	alpha complex topology	NO_X_NAME	NO_H_NAME	Concentrative nucleoside transporter	Nucleos_tra2_C	NOT_DOMAIN_ASSEMBLY	418	train_set
898	3	0.0192953	0.660541	0.318549	0.00158778	8.05e-06	3.85e-07	1.07e-07	1.84e-11	1.09e-05	7.07e-11	7.24e-06	3.07e-10	5l2a_1	5l27_1	2	3	1	3	5l2a	2060806	e5l2aA1	AUTO_NONREP	3415.1.1.2	A	A:-2-419	A:7-425	G4CRQ5	alpha complex topology	NO_X_NAME	NO_H_NAME	Concentrative nucleoside transporter	Nucleos_tra2_C	NOT_DOMAIN_ASSEMBLY	418	train_set
899	4	0.000125297	0.0750736	0.330109	0.590745	3.85e-08	0.0039449	9.3e-10	3.87e-08	1.34e-07	1.06e-06	1.33e-07	1.72e-09	3s6o_1	3rxz_1	4	3	2	4	3s6o	422344	e3s6oC1	AUTO_NONREP	2002.3.1.7	C	C:3-308	C:7-312	Q63T51	a/b barrels	TIM beta/alpha-barrel	NO_H_NAME	Glycoside hydrolase/deacetylase	Polysacc_deac_1	NOT_DOMAIN_ASSEMBLY	305	train_set
900	4	2.5e-05	0.0148616	5.43e-07	0.985113	4.17e-13	4.62e-09	1.45e-11	4.71e-15	2.8e-08	1.24e-14	7.85e-09	3.05e-12	3qhx_1	5e4z_1	4	2	1	4	3qhx	1193193	e3qhxB2	AUTO_NONREP	3016.1.1.83	B	B:260-388	B:264-392	A0PKT3	a+b two layers	NO_X_NAME	NO_H_NAME	C-terminal domain in some PLP-dependent transferases	Cys_Met_Meta_PP_C	NOT_DOMAIN_ASSEMBLY	128	train_set
901	6	0.00473775	0.367893	0.000451449	0.622096	1.09e-07	0.00452268	3.86e-08	4.94e-08	8.22e-08	0.000297509	1.3e-06	7.65e-10	4dz4_1	1gq6_1	4	2	1	4	4dz4	149113	e4dz4A1	AUTO_NONREP	2006.1.5.2	A	A:4-319	A:8-323	Q2T3W4	a/b three-layered sandwiches	HAD domain-like	HAD domain-related	Arginase/deacetylase	Arginase	NOT_DOMAIN_ASSEMBLY	315	train_set
902	4	0.000234965	0.67088	0.0249162	0.303738	1.89e-08	0.000113772	1.1e-10	0.000114985	1.67e-06	3.89e-11	1.35e-09	6.64e-10	3sz8_1	2ef9_1	2	4	3	4	3sz8	144146	e3sz8A1	AUTO_NONREP	2002.1.1.33	A	A:0-278	A:4-282	Q3JP68	a/b barrels	TIM beta/alpha-barrel	NO_H_NAME	TIM barrels	DAHP_synth_1	NOT_DOMAIN_ASSEMBLY	278	train_set
903	4	5.56e-05	0.163814	0.000413446	0.835676	5.58e-12	4.64e-08	3.91e-09	3.07e-11	3.99e-05	5.02e-08	3.02e-07	1.51e-09	4kam_1	5e4z_1	4	2	3	4	4kam	1179215	e4kamC3	AUTO_NONREP	3016.1.1.83	C	C:301-389,C:409-440	C:305-393,C:413-444	B2HDS7	a+b two layers	NO_X_NAME	NO_H_NAME	C-terminal domain in some PLP-dependent transferases	Cys_Met_Meta_PP_C	NOT_DOMAIN_ASSEMBLY		train_set
904	4	4.75e-05	0.00332989	7.08e-07	0.996537	1.56e-08	3.32e-08	2.24e-08	7.69e-07	2.46e-08	8.35e-05	6.4e-07	1.03e-11	3i4e_1	3i4e_1	4	2	12	4	3i4e	135598	e3i4eA1	AUTO_NONREP	2002.1.1.150	A	A:1-412	A:5-416	Q63SY3	a/b barrels	TIM beta/alpha-barrel	NO_H_NAME	TIM barrels	PEP_mutase	NOT_DOMAIN_ASSEMBLY	411	train_set
905	4	0.000319304	0.0237745	0.000244398	0.973392	2.4e-07	1.64e-07	4.52e-07	0.00037516	5.1e-07	0.00189281	5.29e-07	7.34e-10	3eol_1	3i4e_1	4	2	12	4	3eol	350521	e3eolB1	AUTO_NONREP	2002.1.1.150	B	B:3-84,B:109-406	B:7-88,B:113-410	Q2YQA0	a/b barrels	TIM beta/alpha-barrel	NO_H_NAME	TIM barrels	PEP_mutase	NOT_DOMAIN_ASSEMBLY		train_set
906	4	0.000302964	0.0219233	0.000232238	0.975715	1.48e-07	1.29e-07	4.38e-07	0.000241409	5.07e-07	0.00158339	4.48e-07	6.5e-10	3e5b_1	3i4e_1	4	2	12	4	3e5b	461644	e3e5bB1	AUTO_NONREP	2002.1.1.150	B	B:3-406	B:7-410	Q2YQA0	a/b barrels	TIM beta/alpha-barrel	NO_H_NAME	TIM barrels	PEP_mutase	NOT_DOMAIN_ASSEMBLY	403	train_set
907	3	0.000267112	0.878491	0.12124	4.11e-07	1.33e-06	1.1e-09	9.55e-12	4.31e-14	1.17e-12	1.97e-18	2.01e-12	2.06e-13	3p91_1	4yhr_1	2	3	1	3	3p91	143428	e3p91A2	AUTO_NONREP	227.1.1.17	A	A:128-254	A:131-257	C4M9R9	a+b two layers	NO_X_NAME	NO_H_NAME	DNA clamp	PCNA_C	NOT_DOMAIN_ASSEMBLY	126	train_set
908	3	0.000285234	0.909264	0.0904504	1.11e-07	4.48e-10	3.22e-09	1.15e-13	4.25e-15	8.34e-15	7.47e-24	6.59e-16	5.32e-16	4d2g_1	4yhr_1	2	3	1	3	4d2g	1513021	e4d2gA1	AUTO_NONREP	227.1.1.17	A	A:127-255	A:130-258	P12004	a+b two layers	NO_X_NAME	NO_H_NAME	DNA clamp	PCNA_C	NOT_DOMAIN_ASSEMBLY	128	train_set
909	4	0.00194558	0.209955	9.67e-09	0.788097	2.45e-13	2.54e-06	1.22e-12	1.31e-08	1.88e-08	7.45e-17	7.94e-12	1.83e-15	1jg8_1	3wlx_1	4	2	1	4	1jg8	67948	e1jg8A1	AUTO_NONREP	3016.1.1.18	A	A:251-346	A:251-346	Q9X266	a+b two layers	NO_X_NAME	NO_H_NAME	C-terminal domain in some PLP-dependent transferases	Beta_elim_lyase_1	NOT_DOMAIN_ASSEMBLY	95	train_set
910	3	0.00776158	0.693274	0.272331	0.026634	1.9e-29	1.18e-34	9.24e-22	2.8e-28	1.2e-20	1.97e-35	7.29e-18	3e-19	4qkw_1	4qkw_1	2	3	4	3	4qkw																train_set
911	3	9.09e-05	2.22e-05	0.999886	2.61e-09	3.28e-18	3.02e-07	4.16e-11	1.63e-17	1.92e-10	5.65e-08	6.52e-12	3.52e-12	4lej_1	4lej_1	3	1	2	3	4lej	1140619	e4lejA1	AUTO_NONREP	10.12.1.297	A	A:65-240	A:9-184	W5IDC2	beta sandwiches	jelly-roll	NO_H_NAME	Double-stranded beta-helix	Cupin_1	NOT_DOMAIN_ASSEMBLY	175	train_set
912	3	2.06e-05	0.0145506	0.327836	0.653279	2.55e-10	0.00429145	2e-11	2.23e-05	7.59e-11	1.45e-13	7.43e-11	1.84e-13	3bss_1	2npo_1	4	3	2	3	3bss	1150232	e3bssA3	AUTO_NONREP	2003.1.8.11	A	A:2-73	A:5-76	Q0P9D1	a/b three-layered sandwiches	Rossmann-like	Rossmann-related	MurCD/PglD N-terminal domain-like	NeuD_NnaD_1	NOT_DOMAIN_ASSEMBLY	71	train_set
913	3	0.000753752	4.69e-05	0.99914	5.1e-05	3.23e-08	8.63e-06	2.36e-09	2.06e-10	1.51e-11	3.2e-09	3.67e-12	2.52e-14	2qe3_1	4en0_1	3	1	4	3	2qe3	164948	e2qe3A1	AUTO_NONREP	10.3.1.5	A	A:23-184	A:23-184	O95150	beta sandwiches	jelly-roll	NO_H_NAME	TNF-like	TNF	NOT_DOMAIN_ASSEMBLY	161	train_set
914	3	0.0028608	0.000116645	0.996697	0.000297017	2.9e-07	2.86e-05	1.06e-08	3.89e-09	1.72e-11	3.59e-09	3.94e-11	1.41e-13	2rjk_1	4en0_1	3	1	4	3	2rjk	461759	e2rjkA1	AUTO_NONREP	10.3.1.5	A	A:25-184	A:25-184	O95150	beta sandwiches	jelly-roll	NO_H_NAME	TNF-like	TNF	NOT_DOMAIN_ASSEMBLY	159	train_set
915	3	0.00447152	0.000206662	0.994926	0.000370823	1.79e-07	2.48e-05	1.24e-08	1.17e-08	2.92e-11	2.97e-09	3.35e-11	1.03e-13	2rjl_1	4en0_1	3	1	4	3	2rjl	461760	e2rjlA1	AUTO_NONREP	10.3.1.5	A	A:25-184	A:25-184	O95150	beta sandwiches	jelly-roll	NO_H_NAME	TNF-like	TNF	NOT_DOMAIN_ASSEMBLY	159	train_set
916	12	1.01e-05	0.0092219	6.95e-08	0.00251655	5.58e-06	0.00135702	1.87e-08	0.000419631	3.29e-05	0.986408	2.87e-05	3.91e-10	4rhe_1	2ejb_2	12	2	4	12	4rhe	1498326	e4rheB1	AUTO_NONREP	7564.1.1.1	B	B:3-205	B:6-208	Q489U8	a/b three-layered sandwiches	NO_X_NAME	NO_H_NAME	Homo-oligomeric flavin-containing Cys decarboxylases, HFCD	Flavoprotein	NOT_DOMAIN_ASSEMBLY	202	train_set
917	6	0.0297513	0.351051	5.61e-09	2.17e-06	0.575246	0.0439358	1.33e-05	2.23e-11	2.08e-12	8.25e-15	1.02e-10	8e-16	3vee_1	2hag_1	5	2	6	5	3vee	1235003	e3veeA2	AUTO_NONREP	304.4.1.110	A	A:6-143	A:9-146	Q0SE24	a+b two layers	Alpha-beta plaits	NO_H_NAME	Dimeric alpha+beta barrel	Dyp_perox_N_1	NOT_DOMAIN_ASSEMBLY	137	train_set
918	6	0.0316589	0.413172	6.4e-09	1.96e-06	0.520384	0.0347715	1.1e-05	3.83e-11	2.09e-12	6.22e-15	8.38e-11	4.26e-16	3qns_1	2hag_1	5	2	6	5	3qns	1234983	e3qnsA2	AUTO_NONREP	304.4.1.110	A	A:5-143	A:8-146	Q0SE24	a+b two layers	Alpha-beta plaits	NO_H_NAME	Dimeric alpha+beta barrel	Dyp_perox_N_1	NOT_DOMAIN_ASSEMBLY	138	train_set
919	6	0.0452833	0.588222	7.78e-09	2.76e-06	0.337309	0.0291726	1.1e-05	2.93e-11	2.3e-12	6.42e-15	9.06e-11	5.59e-16	3ved_1	2hag_1	2	5	1	2	3ved	1234999	e3vedB2	AUTO_NONREP	304.4.1.110	B	B:6-143	B:9-146	Q0SE24	a+b two layers	Alpha-beta plaits	NO_H_NAME	Dimeric alpha+beta barrel	Dyp_perox_N_1	NOT_DOMAIN_ASSEMBLY	137	train_set
920	4	2.64e-09	7.88e-08	4.31e-11	1	1.68e-12	7.25e-12	9.1e-11	2.2e-10	1.57e-10	1.45e-07	2.67e-07	1.85e-10	3atf_1	3syp_1	4	14	12	4	3atf	431420	e3atfA1	AUTO_NONREP	11.1.1.121	A	A:56-378	A:8-205	P48542	beta sandwiches	Immunoglobulin-like beta-sandwich	Immunoglobulin-related	Immunoglobulin/Fibronectin type III/E set domains/PapD-like	IRK_C	NOT_DOMAIN_ASSEMBLY	197	train_set
921	4	3.09e-09	9.57e-08	5.83e-11	0.999999	2.94e-12	1.26e-11	1.07e-10	3.22e-10	2.49e-10	2.29e-07	3.88e-07	2.57e-10	2e4f_1	3syp_1	4	14	12	4	2e4f	164651	e2e4fA1	AUTO_NONREP	11.1.1.121	A	A:55-380	A:7-207	Q8C4T8	beta sandwiches	Immunoglobulin-like beta-sandwich	Immunoglobulin-related	Immunoglobulin/Fibronectin type III/E set domains/PapD-like	IRK_C	NOT_DOMAIN_ASSEMBLY	200	train_set
922	4	4.23e-09	7.27e-08	1.66e-11	1	9.5e-14	6.72e-13	2.01e-11	2.81e-11	8.98e-11	1.24e-08	1.1e-07	8.81e-11	3vsq_1	3syp_1	4	14	2	4	3vsq	259972	e3vsqA1	AUTO_NONREP	11.1.1.121	A	A:56-379	A:8-206	P48542	beta sandwiches	Immunoglobulin-like beta-sandwich	Immunoglobulin-related	Immunoglobulin/Fibronectin type III/E set domains/PapD-like	IRK_C	NOT_DOMAIN_ASSEMBLY	198	train_set
923	4	2.5e-05	0.000211875	1.33e-09	0.999763	6.37e-18	4.9e-10	2.52e-12	2.17e-09	1.68e-07	2.15e-17	7.72e-12	9.84e-18	4hpv_1	4l4q_1	4	2	1	4	4hpv	1165012	e4hpvA5	AUTO_NONREP	327.17.1.1	A	A:1-404	A:4-407	Q980S9	a+b two layers	Alpha-lytic protease prodomain-like	NO_H_NAME	S-adenosylmethionine synthetase	AdoMet_Synthase	NOT_DOMAIN_ASSEMBLY	403	train_set
924	4	1.59e-07	0.000483158	3.25e-09	0.999517	3.16e-17	8.01e-09	8.8e-15	1.18e-15	8.09e-10	3.55e-18	3.93e-11	1.47e-13	3e6g_1	5e4z_1	4	2	1	4	3e6g	1193115	e3e6gC2	AUTO_NONREP	3016.1.1.83	C	C:263-392	C:266-395	Q5H4T8	a+b two layers	NO_X_NAME	NO_H_NAME	C-terminal domain in some PLP-dependent transferases	Cys_Met_Meta_PP_C	NOT_DOMAIN_ASSEMBLY	129	train_set
925	4	2.09e-10	4.93e-09	9.3e-14	1	7.81e-12	7.47e-11	6.35e-12	1.56e-12	6.99e-13	5.67e-12	2.39e-08	3.13e-11	3k6n_1	3syp_1	4	14	2	4	3k6n	137158	e3k6nA1	AUTO_NONREP	11.1.1.121	A	A:44-368	A:6-204	P63250	beta sandwiches	Immunoglobulin-like beta-sandwich	Immunoglobulin-related	Immunoglobulin/Fibronectin type III/E set domains/PapD-like	IRK_C	NOT_DOMAIN_ASSEMBLY	198	train_set
926	4	2.66e-10	5.93e-09	7.52e-14	1	3.11e-12	4.11e-11	7.4e-12	3.85e-12	6.68e-13	8.11e-12	1.65e-08	3.57e-11	1n9p_1	3syp_1	4	14	2	4	1n9p	1430	e1n9pA1	MANUAL_REP	11.1.1.121	A	A:43-370	A:5-206	P63250	beta sandwiches	Immunoglobulin-like beta-sandwich	Immunoglobulin-related	Immunoglobulin/Fibronectin type III/E set domains/PapD-like	IRK_C	NOT_DOMAIN_ASSEMBLY	201	train_set
927	4	0.00258193	0.993626	3.38e-06	0.00377464	1.18e-13	1.41e-05	2.28e-09	7.75e-11	3.87e-12	5.35e-10	6.67e-09	5.02e-12	2ohy_1	1gk3_1	2	4	1	4	2ohy	164610	e2ohyA2	AUTO_NONREP	4952.1.1.12	A	A:12-209	A:14-209	Q8GMG0	alpha arrays	NO_X_NAME	NO_H_NAME	L-aspartase N-terminal domain-like	Lyase_aromatic_N	NOT_DOMAIN_ASSEMBLY	195	train_set
928	3	1.76e-08	1.72e-07	0.999988	4.07e-08	3.7e-17	1.2e-05	1.66e-12	1.36e-13	1.65e-12	2.18e-11	6.68e-12	1.7e-11	2jf2_1	3r0s_1	3	6	2	3	2jf2	7237	e2jf2A1	MANUAL_REP	208.1.1.9	A	A:1-262	A:3-264	P0A722	beta duplicates or obligate multimers	Single-stranded left-handed beta-helix	NO_H_NAME	Trimeric LpxA-like enzymes	Hexapep_2_1	NOT_DOMAIN_ASSEMBLY	261	train_set
929	4	2e-06	0.00781999	6.85e-07	0.979962	3.98e-07	0.0122146	1.05e-09	2.13e-09	3.5e-09	7.11e-09	3.38e-09	1.6e-12	2a5l_2	4la4_1	4	6	2	4	2a5l	10015	e2a5lA1	MANUAL_REP	2007.2.1.5	A	A:3-198	A:5-200	Q9I509	a/b three-layered sandwiches	Flavodoxin-like	Flavoproteins/Phosphotyrosine protein phosphatases-like	Flavoproteins	FMN_red	NOT_DOMAIN_ASSEMBLY	195	train_set
930	4	0.0309718	0.0835376	0.00677144	0.876974	2.33e-08	0.00174499	1.06e-07	5.36e-12	7.71e-11	1.09e-11	8.66e-10	1.05e-10	1px2_1	1px2_1	4	2	1	4	1px2	100251	e1px2A2	AUTO_NONREP	2003.1.10.13	A	A:112-213	A:113-214	P09951	a/b three-layered sandwiches	Rossmann-like	Rossmann-related	PreATP-grasp domain	Synapsin	NOT_DOMAIN_ASSEMBLY	101	train_set
931	8	8.34e-08	0.00667812	1.82e-06	0.993311	9.1e-08	1.01e-09	3.92e-12	2.46e-06	6.09e-06	5.49e-07	2.63e-07	7.58e-13	1xmp_1	2ywx_1	4	2	10	4	1xmp	105046	e1xmpH1	AUTO_NONREP	2007.1.9.1	H	H:2-161	H:11-170	Q81ZH8	a/b three-layered sandwiches	Flavodoxin-like	Class I glutamine amidotransferase-like	N5-CAIR mutase (phosphoribosylaminoimidazole carboxylase, PurE)	AIRC	NOT_DOMAIN_ASSEMBLY	159	train_set
932	4	9.56e-06	0.0323596	2.89e-16	0.967631	2.22e-21	4.04e-14	2.91e-17	9.12e-14	2.74e-13	8.21e-21	6.65e-16	5.83e-19	2z71_1	2z71_1	4	2	1	4	2z71	461806	e2z71A1	AUTO_NONREP	210.1.2.3	A	A:1-330	A:1-330	P12256	a+b four layers	Ntn/PP2C	Ntn	Penicillin acylase, catalytic domain	CBAH	NOT_DOMAIN_ASSEMBLY	329	train_set
933	24	3.34e-05	0.00140871	0.00469886	0.993748	4.65e-08	0.000110617	1.91e-10	1.1e-10	7.09e-10	5.61e-15	9.62e-11	1.87e-15	2ae8_1	5dnl_1	4	3	2	4	2ae8	6036	e2ae8A1	MANUAL_REP	212.1.1.165	A	A:1-84	A:30-113	P64373	a+b two layers	NO_X_NAME	NO_H_NAME	Ribosomal protein S5 domain 2-like	IGPD_N	NOT_DOMAIN_ASSEMBLY	83	train_set
934	4	1.16e-06	0.0269639	0.0744764	0.000258602	1.9e-06	0.000117058	6.6e-10	0.898157	3.85e-09	5.73e-07	2.37e-05	1.15e-09	5i48_1	4pga_1	8	3	2	8	5i48	1859767	e5i48A1	AUTO_NONREP	7507.1.1.1	A	A:216-327	A:217-328	P06608	a/b three-layered sandwiches	NO_X_NAME	NO_H_NAME	Glutaminase/Asparaginase C-terminal domain	PRK04183	NOT_DOMAIN_ASSEMBLY	111	train_set
935	3	4.53e-05	3.93e-05	0.999913	2.37e-09	1.89e-20	2.79e-06	6.19e-12	2.96e-15	5.21e-10	3.32e-10	2.11e-14	3.55e-12	2ea7_1	4lej_1	3	1	2	3	2ea7	1515968	e2ea7A2	AUTO_NONREP	10.12.1.297	A	A:13-230	A:13-230	A4PI98	beta sandwiches	jelly-roll	NO_H_NAME	Double-stranded beta-helix	Cupin_1	NOT_DOMAIN_ASSEMBLY	217	train_set
936	3	5.03e-05	3.84e-05	0.999908	6.01e-10	1.66e-20	2.91e-06	7.08e-12	4.79e-15	6.13e-10	1.04e-09	1.57e-14	3.95e-12	2eaa_1	4lej_1	3	1	2	3	2eaa	1516171	e2eaaA2	AUTO_NONREP	10.12.1.297	A	A:14-229	A:14-229	A4PIA0	beta sandwiches	jelly-roll	NO_H_NAME	Double-stranded beta-helix	Cupin_1	NOT_DOMAIN_ASSEMBLY	215	train_set
937	3	0.00127767	0.0336669	0.923859	0.00951236	2.3e-20	6.52e-15	6.97e-13	0.0310485	0.000635738	1.69e-15	8.86e-10	1.32e-07	2ieq_1	2ieq_1	3	2	8	3	2ieq																train_set
938	4	2.97e-06	6.74e-05	1.11e-05	0.999889	5.11e-07	2.93e-05	1.25e-10	4.95e-10	1.26e-12	6.61e-10	1.62e-11	2.94e-14	1i7l_2	1px2_1	4	2	6	4	1i7l	100261	e1i7lB2	AUTO_NONREP	2003.1.10.13	B	B:113-214	B:1-102	Q63537	a/b three-layered sandwiches	Rossmann-like	Rossmann-related	PreATP-grasp domain	Synapsin	NOT_DOMAIN_ASSEMBLY	101	train_set
939	3	0.0440485	0.0267441	0.929203	2.14e-06	3.16e-07	1.08e-07	1.77e-06	1.03e-11	1.21e-09	2.95e-12	1.95e-07	2.8e-10	4d8m_1	4d8m_1	3	1	2	3	4d8m	154478	e4d8mA1	AUTO_NONREP	10.1.2.22	A	A:544-698	A:433-587	Q45712	beta sandwiches	jelly-roll	Concanavalin A-like	Galactose-binding domain-like	Endotoxin_C	NOT_DOMAIN_ASSEMBLY	154	train_set
940	4	0.000193764	0.955509	0.0413879	3.12e-05	0.000166988	0.002444	1.34e-07	2.79e-05	1.21e-10	2.12e-08	0.000239062	2.86e-09	4pga_1	4pga_1	2	3	6	2	4pga	1176561	e4pgaA3	AUTO_NONREP	7507.1.1.1	A	A:220-337	A:220-337	P10182	a/b three-layered sandwiches	NO_X_NAME	NO_H_NAME	Glutaminase/Asparaginase C-terminal domain	PRK04183	NOT_DOMAIN_ASSEMBLY	117	train_set
941	4	4.56e-06	0.0495499	8.57e-07	0.949041	9.24e-09	0.00132759	6.27e-11	1.13e-11	7.58e-05	5.68e-08	7.51e-09	7.16e-09	2v1p_1	2ycn_1	4	2	6	4	2v1p	224370	e2v1pA1	MANUAL_REP	3016.1.1.7	A	A:328-471	A:324-467	P0A853	a+b two layers	NO_X_NAME	NO_H_NAME	C-terminal domain in some PLP-dependent transferases	Beta_elim_lyase	NOT_DOMAIN_ASSEMBLY	143	train_set
942	4	3.49e-06	0.0405566	5.91e-07	0.958623	6.66e-09	0.000750181	4.93e-11	8.92e-12	6.66e-05	4.23e-08	5.79e-09	4.21e-09	2oqx_1	2ycn_1	4	2	6	4	2oqx	1152406	e2oqxA2	AUTO_NONREP	3016.1.1.7	A	A:328-471	A:324-467	Q5UES8	a+b two layers	NO_X_NAME	NO_H_NAME	C-terminal domain in some PLP-dependent transferases	Beta_elim_lyase	NOT_DOMAIN_ASSEMBLY	143	train_set
943	4	3.25e-06	0.0388551	5.87e-07	0.960402	5.91e-09	0.000675466	4.12e-11	8.85e-12	6.32e-05	3.27e-08	5.27e-09	3.83e-09	2v0y_1	2ycn_1	4	2	6	4	2v0y	1152404	e2v0yA2	AUTO_NONREP	3016.1.1.7	A	A:328-471	A:324-467	P0A853	a+b two layers	NO_X_NAME	NO_H_NAME	C-terminal domain in some PLP-dependent transferases	Beta_elim_lyase	NOT_DOMAIN_ASSEMBLY	143	train_set
944	4	9.96e-05	0.865013	0.125056	0.000139819	0.00239878	0.00599639	3.62e-07	0.000192678	3.68e-10	2.63e-07	0.00110352	1.42e-08	1djo_1	4pga_1	2	3	6	2	1djo	1176567	e1djoB3	AUTO_NONREP	7507.1.1.1	B	B:3220-3337	B:213-330	P10182	a/b three-layered sandwiches	NO_X_NAME	NO_H_NAME	Glutaminase/Asparaginase C-terminal domain	PRK04183	NOT_DOMAIN_ASSEMBLY	117	train_set
945	6	2.54e-07	3.25e-05	1.2e-13	3.7e-07	1.57e-15	0.999966	6.49e-12	1.15e-06	7.39e-15	2.38e-11	2.87e-13	7.41e-20	1z0e_1	1rr9_1	6	2	8	6	1z0e	1157528	e1z0eB2	AUTO_NONREP	3010.1.1.5	B	B:528-614	B:112-198	O29883	a/b three-layered sandwiches	NO_X_NAME	NO_H_NAME	C-terminal subdomain in Lon-related proteases catalytic domains	Lon_C_C	NOT_DOMAIN_ASSEMBLY	86	train_set
946	4	0.000199808	0.956764	0.0312709	0.000411341	0.000759118	0.00780748	1.6e-08	0.00151617	1.44e-10	2.12e-07	0.00127124	7.17e-09	1agx_1	4pga_1	2	3	6	2	1agx	1176597	e1agxA3	AUTO_NONREP	7507.1.1.1	A	A:212-331	A:212-331	P10172	a/b three-layered sandwiches	NO_X_NAME	NO_H_NAME	Glutaminase/Asparaginase C-terminal domain	PRK04183	NOT_DOMAIN_ASSEMBLY	119	train_set
947	4	0.000237348	0.0179654	0.000372095	0.98067	1.83e-10	0.000748689	3.49e-09	8.42e-10	1.67e-07	2.81e-08	5.83e-06	4.12e-11	1llq_1	3wja_1	4	2	6	4	1llq	2503699	e1llqA3	AUTO_NONREP	7073.1.1.1	A	A:479-600	A:479-600	P27443	alpha arrays	NO_X_NAME	NO_H_NAME	C-terminal domain of Malic enzyme	Malic_M	NOT_DOMAIN_ASSEMBLY	121	train_set
948	3	2.33e-05	0.000558329	0.999418	2.26e-08	1.16e-32	8.53e-38	3.95e-24	7.44e-27	5.1e-27	4.98e-37	6.17e-24	3e-25	4qkv_1	4qkw_1	3	2	1	3	4qkv																train_set
949	3	0.00129987	5.27e-05	0.998601	4.36e-05	2.32e-08	2.43e-06	1.97e-09	7.99e-11	5.47e-12	2.42e-09	2.55e-12	1.63e-14	2o0o_1	4en0_1	3	1	2	3	2o0o	330316	e2o0oC1	AUTO_NONREP	10.3.1.5	C	C:92-251	C:21-180	O95150	beta sandwiches	jelly-roll	NO_H_NAME	TNF-like	TNF	NOT_DOMAIN_ASSEMBLY	159	train_set
950	3	0.000120106	1.95e-05	0.999858	6.11e-11	8.09e-20	2.44e-06	3.52e-12	1.92e-14	1.44e-11	1.99e-09	2.75e-14	1.74e-11	1ipk_1	4lej_1	3	1	2	3	1ipk	31905	e1ipkB2	AUTO_NONREP	10.12.1.297	B	B:214-392	B:214-392	P25974	beta sandwiches	jelly-roll	NO_H_NAME	Double-stranded beta-helix	Cupin_1	NOT_DOMAIN_ASSEMBLY	178	train_set
951	3	0.000100112	1.63e-05	0.999882	5.64e-11	7.14e-20	1.55e-06	2.88e-12	1.87e-14	1.7e-11	1.1e-09	2.9e-14	1.6e-11	1ipj_1	4lej_1	3	1	2	3	1ipj	31890	e1ipjB2	AUTO_NONREP	10.12.1.297	B	B:215-393	B:214-392	P25974	beta sandwiches	jelly-roll	NO_H_NAME	Double-stranded beta-helix	Cupin_1	NOT_DOMAIN_ASSEMBLY	178	train_set
952	3	0.17535	0.0703374	0.594536	0.159776	7.86e-07	4.75e-08	8.04e-08	7.48e-08	5.63e-10	3.5e-12	1.77e-12	8.25e-13	2tnf_1	4en0_1	3	1	4	3	2tnf	1242	e2tnfA1	MANUAL_REP	10.3.1.5	A	A:9-157	A:9-156	P06804	beta sandwiches	jelly-roll	NO_H_NAME	TNF-like	TNF	NOT_DOMAIN_ASSEMBLY	147	train_set
953	4	0.658591	0.31919	2.2e-11	0.0221688	7.69e-21	5.04e-05	3.85e-09	2.71e-19	2.56e-10	2.04e-14	4.89e-14	1.14e-15	2fie_1	1spi_1	1	2	4	1	2fie	295919	e2fieA2	AUTO_NONREP	7587.1.1.1	A	A:192-336	A:193-337	P09467	a/b three-layered sandwiches	NO_X_NAME	Rossmann-like domain in carbohydrate phosphatases	Rossmann-like domain in carbohydrate phosphatases	FBPase_C	NOT_DOMAIN_ASSEMBLY	144	train_set
954	4	0.000364443	0.46489	1.01e-05	0.159381	5.58e-10	7.64e-05	1.26e-09	3.76e-11	0.375278	1.94e-10	3.33e-07	8.37e-08	1eji_1	4bhd_1	2	10	4	2	1eji	1152714	e1ejiD2	AUTO_NONREP	3016.1.1.91	D	D:322-484	D:316-478	P50431	a+b two layers	NO_X_NAME	NO_H_NAME	C-terminal domain in some PLP-dependent transferases	SHMT	NOT_DOMAIN_ASSEMBLY	162	train_set
955	3	0.000608662	0.000742286	0.998649	2.52e-09	7.83e-13	2.47e-07	1.12e-09	2.06e-11	9.96e-11	2.77e-07	1.07e-08	1.77e-10	2zwn_1	2zwn_1	3	2	1	3	2zwn	1878324	e2zwnA2	AUTO_NONREP	3156.1.1.7	A	A:2-136	A:2-136	C0STU6	beta sandwiches	Cupredoxin-like	NO_H_NAME	Cupredoxin-related	Cu-oxidase_3	NOT_DOMAIN_ASSEMBLY	134	train_set
956	4	0.0100158	0.98984	3.56e-07	0.000143816	2.17e-13	5.22e-12	2.44e-13	1.46e-07	1.61e-08	1.73e-11	2.35e-12	3.38e-17	1ezw_1	1z69_1	2	1	4	2	1ezw	8713	e1ezwA1	MANUAL_REP	2002.1.1.22	A	A:2-348	A:2-348	Q8TXY4	a/b barrels	TIM beta/alpha-barrel	NO_H_NAME	TIM barrels	Bac_luciferase	NOT_DOMAIN_ASSEMBLY	346	train_set
957	3	1.15e-05	4e-06	0.999975	4.29e-09	1.28e-17	9.8e-06	1.35e-11	1.64e-13	5.32e-11	7.37e-11	3.98e-13	1.53e-09	2cau_1	4lej_1	3	1	6	3	2cau	31861	e2cauA1	AUTO_NONREP	10.12.1.297	A	A:46-223	A:46-223	P50477	beta sandwiches	jelly-roll	NO_H_NAME	Double-stranded beta-helix	Cupin_1	NOT_DOMAIN_ASSEMBLY	177	train_set
958	3	0.00082333	0.169868	0.398112	0.398136	3.01e-11	0.0330314	4.3e-10	2.98e-05	1.86e-10	1.95e-16	4.16e-09	1.01e-11	4m98_1	2npo_1	4	3	2	3	4m98	1717876	e4m98A1	AUTO_NONREP	2003.1.8.20	A	A:199-285	A:4-90	Q5FAE1	a/b three-layered sandwiches	Rossmann-like	Rossmann-related	MurCD/PglD N-terminal domain-like	NeuD_NnaD	NOT_DOMAIN_ASSEMBLY	86	train_set
959	4	6.87e-07	0.00248756	2.76e-07	0.997486	8.13e-12	6.76e-08	4.19e-11	3.34e-14	2.52e-05	6.8e-08	1.8e-07	3.15e-11	1e5f_1	5e4z_1	4	2	10	4	1e5f	1152263	e1e5fA3	AUTO_NONREP	3016.1.1.83	A	A:261-396	A:261-396	O15564	a+b two layers	NO_X_NAME	NO_H_NAME	C-terminal domain in some PLP-dependent transferases	Cys_Met_Meta_PP_C	NOT_DOMAIN_ASSEMBLY	135	train_set
960	4	0.000142322	0.556529	0.107115	0.0547065	2.14e-07	0.2811	2.02e-09	0.000406089	7.69e-07	9.93e-11	7.45e-09	1.4e-10	3fs2_1	2ef9_1	2	6	3	2	3fs2	170013	e3fs2A1	AUTO_NONREP	2002.1.1.33	A	A:3-277	A:24-298	Q8YHF1	a/b barrels	TIM beta/alpha-barrel	NO_H_NAME	TIM barrels	DAHP_synth_1	NOT_DOMAIN_ASSEMBLY	274	train_set
961	4	0.0489603	0.542941	2.02e-05	0.408075	4.4e-07	3.08e-07	4.22e-09	4.05e-13	2.94e-07	1.17e-07	2.98e-06	1.27e-12	4u7j_1	4u7j_1	2	4	1	4	4u7j	1389051	e4u7jA1	AUTO_NONREP	2005.1.1.43	A	A:3-168	A:11-176	G7CBN9	a/b three-layered sandwiches	HUP domain-like	NO_H_NAME	HUP domains	Arginosuc_synth_N_1	NOT_DOMAIN_ASSEMBLY	165	train_set
962	4	1.32e-07	0.00212125	1.22e-05	0.997866	6.52e-14	1.01e-09	3.26e-12	1.9e-11	4.22e-07	1.5e-09	2.98e-09	5.02e-12	3ndn_1	5e4z_1	4	2	3	4	3ndn	1193168	e3ndnC3	AUTO_NONREP	3016.1.1.83	C	C:271-406	C:279-414	P9WGB5	a+b two layers	NO_X_NAME	NO_H_NAME	C-terminal domain in some PLP-dependent transferases	Cys_Met_Meta_PP_C	NOT_DOMAIN_ASSEMBLY	135	train_set
963	4	1.68e-06	0.00719289	1.5e-06	0.927739	2.75e-06	0.0650616	1.54e-08	8.23e-10	1.58e-09	2.85e-07	3.1e-08	1.05e-11	1zwl_1	4la4_1	4	6	2	4	1zwl	104506	e1zwlA1	AUTO_NONREP	2007.2.1.5	A	A:4-196	A:13-205	Q9I509	a/b three-layered sandwiches	Flavodoxin-like	Flavoproteins/Phosphotyrosine protein phosphatases-like	Flavoproteins	FMN_red	NOT_DOMAIN_ASSEMBLY	192	train_set
964	4	0.00038808	0.0281394	0.00115444	0.96562	5.47e-07	0.0046977	2.33e-09	6.81e-10	1.04e-12	4.18e-11	4.63e-08	1.54e-11	3mkh_1	3mkh_1	4	2	6	4	3mkh	1266465	e3mkhA5	AUTO_NONREP	4033.1.1.1	A	A:2-127	A:2-127	B2AM55	alpha arrays	NO_X_NAME	NO_H_NAME	Acyl-CoA dehydrogenase N-terminal domain-like	Acyl-CoA_dh_N	NOT_DOMAIN_ASSEMBLY	125	train_set
965	4	0.000814661	0.265341	1.37e-06	0.731702	2.31e-13	0.000129502	3.07e-10	8.07e-11	0.00201079	1.08e-10	1.74e-08	2.95e-08	4pvf_1	4bhd_1	4	2	10	4	4pvf	1491989	e4pvfA2	AUTO_NONREP	3016.1.1.91	A	A:324-483	A:324-483	P34897	a+b two layers	NO_X_NAME	NO_H_NAME	C-terminal domain in some PLP-dependent transferases	SHMT	NOT_DOMAIN_ASSEMBLY	159	train_set
966	4	6.11e-05	0.682313	0.216237	0.00131955	0.00109352	0.00404186	3.39e-08	0.0878163	1.37e-09	6.76e-06	0.00711044	2.63e-07	1wsa_1	4pga_1	2	3	8	2	1wsa	1176617	e1wsaB3	AUTO_NONREP	7507.1.1.1	B	B:214-330	B:214-330	P50286	a/b three-layered sandwiches	NO_X_NAME	NO_H_NAME	Glutaminase/Asparaginase C-terminal domain	PRK04183	NOT_DOMAIN_ASSEMBLY	116	train_set
967	4	2.5e-06	0.0343636	4.63e-06	0.965508	7.08e-11	6.83e-05	8.38e-12	3.99e-12	5.31e-05	1.03e-08	2.72e-09	1.31e-09	1ax4_1	2ycn_1	4	2	6	4	1ax4	1152428	e1ax4C2	AUTO_NONREP	3016.1.1.7	C	C:322-466	C:322-466	P28796	a+b two layers	NO_X_NAME	NO_H_NAME	C-terminal domain in some PLP-dependent transferases	Beta_elim_lyase	NOT_DOMAIN_ASSEMBLY	144	train_set
968	4	0.0052323	0.0829154	6.11e-05	0.911688	1.29e-06	5.39e-06	2.91e-07	8.01e-14	1.17e-08	1.44e-06	9.44e-05	9.47e-09	3syp_1	3syp_1	4	2	1	4	3syp	1510983	e3sypA1	AUTO_NONREP	5054.1.1.40	A	A:55-199	A:6-150	P48542	alpha complex topology	NO_X_NAME	NO_H_NAME	Voltage-gated ion channels	IRK_N	NOT_DOMAIN_ASSEMBLY	144	train_set
969	4	0.0033696	0.0610085	3.14e-05	0.935507	1.29e-06	8.16e-06	2.95e-07	9.72e-14	1.02e-08	2.04e-06	7.21e-05	4.82e-09	3sya_1	3syp_1	4	2	1	4	3sya	1510978	e3syaA2	AUTO_NONREP	5054.1.1.40	A	A:55-199	A:6-150	P48542	alpha complex topology	NO_X_NAME	NO_H_NAME	Voltage-gated ion channels	IRK_N	NOT_DOMAIN_ASSEMBLY	144	train_set
970	4	0.0025884	0.0400553	4.76e-05	0.957256	7.31e-07	1.17e-05	1.51e-07	8.48e-14	5.08e-09	6.44e-07	3.93e-05	3.49e-09	3syc_1	3syp_1	4	2	1	4	3syc	1510980	e3sycA2	AUTO_NONREP	5054.1.1.40	A	A:55-199	A:6-150	P48542	alpha complex topology	NO_X_NAME	NO_H_NAME	Voltage-gated ion channels	IRK_N	NOT_DOMAIN_ASSEMBLY	144	train_set
971	4	2.32e-06	0.000941847	1.23e-08	0.999055	1.05e-11	7.64e-07	6.92e-12	2.68e-11	1.63e-08	8.45e-11	4.46e-08	1.51e-14	2r96_1	4la4_1	4	2	1	4	2r96	168996	e2r96A1	AUTO_NONREP	2007.2.1.5	A	A:1-197	A:2-198	P0A8G6	a/b three-layered sandwiches	Flavodoxin-like	Flavoproteins/Phosphotyrosine protein phosphatases-like	Flavoproteins	FMN_red	NOT_DOMAIN_ASSEMBLY	196	train_set
972	4	0.00264758	0.992546	6.15e-06	0.00478513	2.09e-13	1.53e-05	2.61e-09	1.38e-10	4.59e-12	7.46e-10	9.09e-09	6.74e-12	3kdz_2	1gk3_1	2	4	1	4	3kdz	394745	e3kdzA2	AUTO_NONREP	4952.1.1.12	A	A:11-209	A:11-207	Q8GMG0	alpha arrays	NO_X_NAME	NO_H_NAME	L-aspartase N-terminal domain-like	Lyase_aromatic_N	NOT_DOMAIN_ASSEMBLY	196	train_set
973	4	0.00259309	0.993521	4.84e-06	0.00387105	1.48e-13	1e-05	2.45e-09	9.83e-11	4.51e-12	5.05e-10	7.96e-09	4.63e-12	3kdy_2	1gk3_1	2	4	1	4	3kdy	176938	e3kdyA2	AUTO_NONREP	4952.1.1.12	A	A:11-216	A:11-214	Q8GMG0	alpha arrays	NO_X_NAME	NO_H_NAME	L-aspartase N-terminal domain-like	Lyase_aromatic_N	NOT_DOMAIN_ASSEMBLY	203	train_set
974	4	0.00267024	0.993186	4.78e-06	0.00412962	1.55e-13	9.31e-06	2.61e-09	1.01e-10	4.35e-12	5.17e-10	7.19e-09	3.89e-12	2rjr_1	1gk3_1	2	4	1	4	2rjr	334620	e2rjrA2	AUTO_NONREP	4952.1.1.12	A	A:12-209	A:12-207	Q8GMG0	alpha arrays	NO_X_NAME	NO_H_NAME	L-aspartase N-terminal domain-like	Lyase_aromatic_N	NOT_DOMAIN_ASSEMBLY	195	train_set
975	4	3.5e-05	0.00454676	1.67e-07	0.990663	6.93e-07	0.00475406	3.37e-10	1.72e-09	2.39e-08	5.61e-09	2.96e-08	1.11e-12	1pze_1	1hyg_1	4	6	2	4	1pze	98098	e1pzeA2	AUTO_NONREP	2003.1.1.40	A	A:18-163	A:7-156	P90613	a/b three-layered sandwiches	Rossmann-like	Rossmann-related	NAD(P)-binding Rossmann-fold domains	Ldh_1_N	NOT_DOMAIN_ASSEMBLY	149	train_set
976	4	0.00831073	0.987937	7.62e-08	0.00375224	2.16e-15	5.42e-10	2.19e-11	1.24e-13	1.69e-11	1.19e-15	2e-08	3.8e-11	1t6j_1	1gk3_1	2	1	4	2	1t6j	119060	e1t6jA2	MANUAL_REP	4953.1.1.8	A	A:538-651	A:536-649	P11544	alpha arrays	NO_X_NAME	L-aspartase C-terminal domain-like	L-aspartase C-terminal domain-like	phe_am_lyase	NOT_DOMAIN_ASSEMBLY	113	train_set
977	4	8.44e-05	0.459969	0.0028577	0.00016254	2.57e-05	0.00150165	2.52e-09	0.534351	3.11e-09	3.21e-07	0.00104811	4.07e-08	2wlt_1	4pga_1	8	2	3	8	2wlt	1269218	e2wltA3	AUTO_NONREP	7507.1.1.1	A	A:217-332	A:217-332	Q9ZLB9	a/b three-layered sandwiches	NO_X_NAME	NO_H_NAME	Glutaminase/Asparaginase C-terminal domain	PRK04183	NOT_DOMAIN_ASSEMBLY	115	train_set
978	4	9.51e-05	0.00666854	2.73e-05	0.992036	8.09e-06	1.84e-05	6.32e-07	1.16e-13	3.78e-09	0.0011048	4.14e-05	7.07e-10	3spg_1	3syp_1	4	2	12	4	3spg	1506483	e3spgA1	AUTO_NONREP	5054.1.1.40	A	A:41-188	A:6-153	F1NHE9	alpha complex topology	NO_X_NAME	NO_H_NAME	Voltage-gated ion channels	IRK_N	NOT_DOMAIN_ASSEMBLY	147	train_set
979	4	9.39e-05	0.00540956	1.92e-05	0.993333	4.99e-06	2.57e-05	5.81e-07	7.99e-14	3.03e-09	0.00107893	3.41e-05	5.38e-10	3jyc_1	3syp_1	4	2	12	4	3jyc	1509994	e3jycA2	AUTO_NONREP	5054.1.1.40	A	A:43-188	A:8-153	F1NHE9	alpha complex topology	NO_X_NAME	NO_H_NAME	Voltage-gated ion channels	IRK_N	NOT_DOMAIN_ASSEMBLY	145	train_set
980	4	9.06e-05	0.00483918	1.68e-05	0.994048	5.99e-06	3.71e-05	6.1e-07	1e-13	2.86e-09	0.000927366	3.47e-05	7.73e-10	3sph_1	3syp_1	4	2	12	4	3sph	1506486	e3sphA2	AUTO_NONREP	5054.1.1.40	A	A:41-188	A:6-153	F1NHE9	alpha complex topology	NO_X_NAME	NO_H_NAME	Voltage-gated ion channels	IRK_N	NOT_DOMAIN_ASSEMBLY	147	train_set
981	4	0.000101859	0.00559111	2.24e-05	0.993406	2.44e-06	2.05e-05	3.98e-07	4.97e-14	2.88e-09	0.000817174	3.82e-05	7.43e-10	5kuk_1	3syp_1	4	2	12	4	5kuk	1871146	e5kukA2	AUTO_NONREP	5054.1.1.40	A	A:41-188	A:6-153	F1NHE9	alpha complex topology	NO_X_NAME	NO_H_NAME	Voltage-gated ion channels	IRK_N	NOT_DOMAIN_ASSEMBLY	147	train_set
982	4	3.77e-07	0.000524519	2.24e-09	0.999475	2.81e-08	5.32e-09	3.87e-14	2.31e-08	1.9e-09	1.91e-12	4.11e-09	4.79e-16	4ror_2	1hyg_1	4	2	1	4	4ror	1481228	e4rorA1	AUTO_NONREP	2003.1.1.40	A	A:2-144	A:2-144	A9W386	a/b three-layered sandwiches	Rossmann-like	Rossmann-related	NAD(P)-binding Rossmann-fold domains	Ldh_1_N	NOT_DOMAIN_ASSEMBLY	142	train_set
983	4	1.82e-05	0.00320889	2.54e-08	0.996762	6.18e-06	2.19e-06	1.71e-09	5.04e-11	7.89e-08	3.54e-09	2.69e-06	8.9e-13	2zqy_1	1hyg_1	4	2	1	4	2zqy	372374	e2zqyA2	AUTO_NONREP	2003.1.1.40	A	A:21-157	A:10-145	P00343	a/b three-layered sandwiches	Rossmann-like	Rossmann-related	NAD(P)-binding Rossmann-fold domains	Ldh_1_N	NOT_DOMAIN_ASSEMBLY	135	train_set
984	24	4.87e-06	0.000284686	0.000526568	0.989512	1.3e-08	0.00967228	9.03e-09	1.09e-09	5.68e-12	1.02e-16	5.14e-11	6.78e-15	4mu4_1	5dnl_1	4	6	3	4	4mu4	1388693	e4mu4A1	AUTO_NONREP	212.1.1.165	A	A:9-95	A:7-93	O23346	a+b two layers	NO_X_NAME	NO_H_NAME	Ribosomal protein S5 domain 2-like	IGPD_N	NOT_DOMAIN_ASSEMBLY	86	train_set
985	4	0.000298681	0.0188498	9.78e-05	0.979245	1.4e-06	5.75e-07	1.16e-06	2.24e-05	3.82e-07	0.00133645	0.000146208	1.74e-09	1f61_1	3i4e_1	4	2	12	4	1f61	8667	e1f61A1	MANUAL_REP	2002.1.1.150	A	A:1-418	A:2-419	P9WKK6	a/b barrels	TIM beta/alpha-barrel	NO_H_NAME	TIM barrels	PEP_mutase	NOT_DOMAIN_ASSEMBLY	417	train_set
986	4	0.000341853	0.0206729	0.0001077	0.977433	1.54e-06	5.73e-07	1.4e-06	2.12e-05	3.53e-07	0.0012819	0.00013789	1.61e-09	1f8i_1	3i4e_1	4	2	12	4	1f8i	92513	e1f8iD1	AUTO_NONREP	2002.1.1.150	D	D:1-418	D:2-419	P9WKK6	a/b barrels	TIM beta/alpha-barrel	NO_H_NAME	TIM barrels	PEP_mutase	NOT_DOMAIN_ASSEMBLY	417	train_set
987	3	0.00200055	0.997653	8.12e-07	0.000346113	3.16e-16	7.62e-18	2.26e-15	7.81e-09	2.2e-18	1.11e-26	2.9e-16	9.35e-18	2g2d_1	1wy1_1	2	1	4	2	2g2d	160143	e2g2dA1	AUTO_NONREP	150.2.1.1	A	A:29-188	A:29-188	P9WP99	alpha bundles	Ferritin/Heme oxygenase/4-helical cytokines	NO_H_NAME	Cobalamin adenosyltransferase	Cob_adeno_trans	NOT_DOMAIN_ASSEMBLY	159	train_set
988	4	0.000122743	0.481356	0.133192	0.38066	2.66e-06	0.00441198	7.25e-10	0.000245423	1.01e-05	4.03e-09	1.97e-08	1.1e-08	3fyo_1	2ef9_1	2	4	3	4	3fyo	134117	e3fyoA1	AUTO_NONREP	2002.1.1.33	A	A:1-276	A:1-276	Q9JZ55	a/b barrels	TIM beta/alpha-barrel	NO_H_NAME	TIM barrels	DAHP_synth_1	NOT_DOMAIN_ASSEMBLY	275	train_set
989	4	0.000119289	0.469808	0.126623	0.397283	3.1e-06	0.00587857	7.81e-10	0.000275235	9.21e-06	4.11e-09	1.91e-08	1.21e-08	3fyp_1	2ef9_1	2	4	3	4	3fyp	360106	e3fypA1	AUTO_NONREP	2002.1.1.33	A	A:1-278	A:1-278	Q9JZ55	a/b barrels	TIM beta/alpha-barrel	NO_H_NAME	TIM barrels	DAHP_synth_1	NOT_DOMAIN_ASSEMBLY	277	train_set
990	4	0.000130008	0.503249	0.123401	0.36782	1.45e-06	0.00498739	5.45e-10	0.000404421	6.62e-06	4.14e-09	1.88e-08	1.39e-08	3qpy_1	2ef9_1	2	4	3	4	3qpy	417067	e3qpyA1	AUTO_NONREP	2002.1.1.33	A	A:1-276	A:1-276	Q9JZ55	a/b barrels	TIM beta/alpha-barrel	NO_H_NAME	TIM barrels	DAHP_synth_1	NOT_DOMAIN_ASSEMBLY	275	train_set
991	4	0.000157569	0.512104	0.143412	0.338737	1.74e-06	0.00530552	6.78e-10	0.00027344	8.66e-06	2.03e-09	1.57e-08	1.23e-08	3qpz_1	2ef9_1	2	4	3	4	3qpz	417071	e3qpzA1	AUTO_NONREP	2002.1.1.33	A	A:1-276	A:1-276	Q9JZ55	a/b barrels	TIM beta/alpha-barrel	NO_H_NAME	TIM barrels	DAHP_synth_1	NOT_DOMAIN_ASSEMBLY	275	train_set
992	4	0.000210392	0.654109	0.143879	0.195703	2.97e-06	0.00583188	1.29e-09	0.000254713	9.1e-06	2.34e-09	1.65e-08	1.43e-08	4jte_1	2ef9_1	2	4	3	4	4jte	1064236	e4jteA1	AUTO_NONREP	2002.1.1.33	A	A:1-276	A:1-276	Q9JZ55	a/b barrels	TIM beta/alpha-barrel	NO_H_NAME	TIM barrels	DAHP_synth_1	NOT_DOMAIN_ASSEMBLY	275	train_set
993	4	0.000128686	0.463928	0.13818	0.390531	4.02e-06	0.0067699	8.34e-10	0.000449313	9.49e-06	5.17e-09	2.55e-08	1.12e-08	4jtj_1	2ef9_1	2	4	3	4	4jtj	1064257	e4jtjB1	AUTO_NONREP	2002.1.1.33	B	B:1-279	B:1-279	Q9JZ55	a/b barrels	TIM beta/alpha-barrel	NO_H_NAME	TIM barrels	DAHP_synth_1	NOT_DOMAIN_ASSEMBLY	278	train_set
994	4	0.000150411	0.472879	0.164767	0.353108	4.01e-06	0.00857355	8.05e-10	0.000510487	6.93e-06	4.92e-09	2.67e-08	1.75e-08	4jtk_1	2ef9_1	2	4	3	4	4jtk	1064260	e4jtkA1	AUTO_NONREP	2002.1.1.33	A	A:1-277	A:1-277	Q9JZ55	a/b barrels	TIM beta/alpha-barrel	NO_H_NAME	TIM barrels	DAHP_synth_1	NOT_DOMAIN_ASSEMBLY	276	train_set
995	4	0.000165839	0.553253	0.125227	0.31266	3.28e-06	0.0084056	8.48e-10	0.000277526	7.31e-06	4.38e-09	2.3e-08	1.71e-08	3ste_1	2ef9_1	2	4	3	4	3ste	145358	e3steA1	AUTO_NONREP	2002.1.1.33	A	A:1-276	A:1-276	Q9JZ55	a/b barrels	TIM beta/alpha-barrel	NO_H_NAME	TIM barrels	DAHP_synth_1	NOT_DOMAIN_ASSEMBLY	275	train_set
996	4	2.77e-05	0.0388182	0.0100047	0.391582	6.29e-06	0.559547	6.22e-10	1.39e-05	3.09e-07	1.07e-09	1.47e-09	2.01e-09	3stc_1	2ef9_1	6	4	2	4	3stc	433768	e3stcA1	AUTO_NONREP	2002.1.1.33	A	A:1-266	A:1-266	Q9JZ55	a/b barrels	TIM beta/alpha-barrel	NO_H_NAME	TIM barrels	DAHP_synth_1	NOT_DOMAIN_ASSEMBLY	265	train_set
997	4	0.000124581	0.461439	0.138455	0.391291	2.69e-06	0.00817522	7.16e-10	0.000504983	7.91e-06	3.7e-09	1.68e-08	1.18e-08	3stf_1	2ef9_1	2	4	3	4	3stf	433776	e3stfA1	AUTO_NONREP	2002.1.1.33	A	A:1-276	A:1-276	Q9JZ55	a/b barrels	TIM beta/alpha-barrel	NO_H_NAME	TIM barrels	DAHP_synth_1	NOT_DOMAIN_ASSEMBLY	275	train_set
998	4	0.000135746	0.497618	0.116776	0.377689	2.67e-06	0.00732487	7.25e-10	0.00044587	7.86e-06	3.89e-09	2.02e-08	9.97e-09	2qkf_1	2ef9_1	2	4	3	4	2qkf	168266	e2qkfA1	AUTO_NONREP	2002.1.1.33	A	A:1-277	A:1-277	Q9JZ55	a/b barrels	TIM beta/alpha-barrel	NO_H_NAME	TIM barrels	DAHP_synth_1	NOT_DOMAIN_ASSEMBLY	276	train_set
999	4	0.000117936	0.455709	0.187375	0.347163	3.61e-06	0.00935417	1.04e-09	0.000258976	1.8e-05	4.02e-09	2.04e-08	1.28e-08	4jtl_1	2ef9_1	2	4	3	4	4jtl	1064265	e4jtlB1	AUTO_NONREP	2002.1.1.33	B	B:1-279	B:1-279	Q9JZ55	a/b barrels	TIM beta/alpha-barrel	NO_H_NAME	TIM barrels	DAHP_synth_1	NOT_DOMAIN_ASSEMBLY	278	train_set
1000	4	0.000246565	0.560749	0.299051	0.134562	2.47e-06	0.0051639	1.1e-09	0.000217686	7.04e-06	2.47e-09	1.62e-08	2.19e-08	4jtg_1	2ef9_1	2	3	4	2	4jtg	1064245	e4jtgB1	AUTO_NONREP	2002.1.1.33	B	B:1-278	B:1-278	Q9JZ55	a/b barrels	TIM beta/alpha-barrel	NO_H_NAME	TIM barrels	DAHP_synth_1	NOT_DOMAIN_ASSEMBLY	277	train_set
1001	4	0.000273939	0.610684	0.202442	0.181432	2.23e-06	0.00494137	1.16e-09	0.000217857	7.46e-06	2.11e-09	1.89e-08	1.61e-08	4jth_1	2ef9_1	2	3	4	2	4jth	1064251	e4jthD1	AUTO_NONREP	2002.1.1.33	D	D:1-277	D:1-277	Q9JZ55	a/b barrels	TIM beta/alpha-barrel	NO_H_NAME	TIM barrels	DAHP_synth_1	NOT_DOMAIN_ASSEMBLY	276	train_set
1002	4	0.000227003	0.534063	0.293054	0.16614	3.12e-06	0.00636541	1.62e-09	0.000130891	1.63e-05	2.15e-09	1.89e-08	2.03e-08	4jti_1	2ef9_1	2	3	4	2	4jti	1064253	e4jtiB1	AUTO_NONREP	2002.1.1.33	B	B:1-279	B:1-279	Q9JZ55	a/b barrels	TIM beta/alpha-barrel	NO_H_NAME	TIM barrels	DAHP_synth_1	NOT_DOMAIN_ASSEMBLY	278	train_set
1003	4	0.000256065	0.644265	0.1605	0.190437	1.6e-06	0.00434449	1.05e-09	0.000187479	8.8e-06	1.57e-09	1.47e-08	1e-08	4jtf_1	2ef9_1	2	4	3	4	4jtf	1064242	e4jtfC1	AUTO_NONREP	2002.1.1.33	C	C:1-277	C:1-277	Q9JZ55	a/b barrels	TIM beta/alpha-barrel	NO_H_NAME	TIM barrels	DAHP_synth_1	NOT_DOMAIN_ASSEMBLY	276	train_set
1004	4	2.09e-05	0.0254487	0.0165784	0.102983	5.31e-06	0.854956	4.76e-10	6.82e-06	6.16e-07	4.65e-10	8.17e-10	4.54e-09	3stg_1	2ef9_1	6	4	2	4	3stg	433780	e3stgA1	AUTO_NONREP	2002.1.1.33	A	A:1-268	A:1-268	Q9JZ55	a/b barrels	TIM beta/alpha-barrel	NO_H_NAME	TIM barrels	DAHP_synth_1	NOT_DOMAIN_ASSEMBLY	267	train_set
1005	4	0.000174916	0.544581	0.293471	0.148417	2.59e-06	0.0130588	9.55e-10	0.000274682	2.03e-05	2.38e-09	1.91e-08	2.89e-08	3qq1_1	2ef9_1	2	3	4	2	3qq1	417079	e3qq1A1	AUTO_NONREP	2002.1.1.33	A	A:1-276	A:1-276	Q9JZ55	a/b barrels	TIM beta/alpha-barrel	NO_H_NAME	TIM barrels	DAHP_synth_1	NOT_DOMAIN_ASSEMBLY	275	train_set
1006	4	3.01e-05	0.000306005	0.998645	0.000139072	3.17e-07	0.000879393	1.38e-08	2.43e-07	5.15e-13	1.5e-08	1.03e-07	1.23e-12	3g7g_2	3c5o_1	3	6	2	3	3g7g	134098	e3g7gA1	MANUAL_REP	9.13.1.4	A	A:8-158	A:8-158	Q97DZ9	beta barrels	Lipocalins/Streptavidin	NO_H_NAME	AOC barrel-like	DUF3237	NOT_DOMAIN_ASSEMBLY	150	train_set
1007	4	9.13e-05	0.751065	3.37e-07	0.244802	6.62e-11	1.91e-08	6.5e-09	0.00338159	0.000526041	0.000117822	1.63e-05	1.92e-09	3e24_1	1ym3_1	2	4	8	4	3e+24	364434	e3e24A1	AUTO_NONREP	4126.1.1.2	A	A:35-220	A:35-220	P45148	a/b three-layered sandwiches	beta-carbonic anhydrase-like	NO_H_NAME	beta-carbonic anhydrase	Pro_CA	NOT_DOMAIN_ASSEMBLY	185	train_set
1008	4	7.58e-05	0.868724	1.2e-07	0.130475	4.33e-11	2.39e-09	4.34e-09	0.000248807	0.000448966	1.91e-05	8.27e-06	4.34e-10	4wak_1	1ym3_1	2	4	10	4	4wak	1482589	e4wakA1	AUTO_NONREP	4126.1.1.2	A	A:34-216	A:34-216	P45148	a/b three-layered sandwiches	beta-carbonic anhydrase-like	NO_H_NAME	beta-carbonic anhydrase	Pro_CA	NOT_DOMAIN_ASSEMBLY	182	train_set
1009	4	6.95e-05	0.824361	8.42e-08	0.17482	4.31e-11	3.91e-09	3.57e-09	0.000436393	0.00028993	1.63e-05	6.78e-06	5.31e-10	4wam_1	1ym3_1	2	4	8	4	4wam	1482591	e4wamA1	AUTO_NONREP	4126.1.1.2	A	A:34-221	A:34-221	P45148	a/b three-layered sandwiches	beta-carbonic anhydrase-like	NO_H_NAME	beta-carbonic anhydrase	Pro_CA	NOT_DOMAIN_ASSEMBLY	187	train_set
1010	4	8.69e-05	0.571449	4.04e-07	0.420119	1.54e-10	4.41e-08	6.67e-09	0.00765475	0.000590213	8.24e-05	1.76e-05	2.58e-09	3e2x_1	1ym3_1	2	4	8	4	3e2x	369837	e3e2xA1	AUTO_NONREP	4126.1.1.2	A	A:34-215	A:34-215	P45148	a/b three-layered sandwiches	beta-carbonic anhydrase-like	NO_H_NAME	beta-carbonic anhydrase	Pro_CA	NOT_DOMAIN_ASSEMBLY	181	train_set
1011	4	4.56e-05	0.450854	2.96e-07	0.526797	8.21e-11	4.65e-08	3.43e-09	0.0218262	0.000368861	9.56e-05	1.29e-05	3.88e-09	4waj_1	1ym3_1	4	2	8	4	4waj	1482588	e4wajB1	AUTO_NONREP	4126.1.1.2	B	B:1-215	B:1-215	P45148	a/b three-layered sandwiches	beta-carbonic anhydrase-like	NO_H_NAME	beta-carbonic anhydrase	Pro_CA	NOT_DOMAIN_ASSEMBLY	214	train_set
1012	4	2.82e-06	0.54726	9.48e-06	0.447859	3.9e-12	4.83e-07	4.66e-10	1.78e-09	8.03e-16	0.00486744	6.16e-10	3.98e-09	3nwz_1	3nwz_1	2	4	12	4	3nwz	1250074	e3nwzB3	AUTO_NONREP	222.1.1.55	B	B:17-167	B:17-167	Q9K9P3	a+b two layers	Thioesterase/thiol ester dehydrase-isomerase-like	NO_H_NAME	Thioesterase/thiol ester dehydrase-isomerase	4HBT	NOT_DOMAIN_ASSEMBLY	150	train_set
1013	3	7.35e-06	0.000173583	0.99586	0.000583138	9.22e-07	0.00337492	2.89e-10	3.04e-11	2.56e-11	2.29e-13	7.64e-11	1.13e-13	2vfn_1	3riq_1	3	6	4	3	2vfn	1488090	e2vfnA2	AUTO_NONREP	79.1.1.60	A	A:547-666	A:440-559	P12528	beta duplicates or obligate multimers	NO_X_NAME	NO_H_NAME	Phage tail fiber protein trimerization domain	PhageP22-tail_C	NOT_DOMAIN_ASSEMBLY	119	train_set
1014	3	6.3e-06	0.000144391	0.996033	0.000652151	8.29e-07	0.00316338	2.5e-10	3.27e-11	2.5e-11	2.5e-13	7.95e-11	1.1e-13	2vfo_1	3riq_1	3	6	4	3	2vfo	1488091	e2vfoA1	AUTO_NONREP	79.1.1.60	A	A:547-666	A:440-559	P12528	beta duplicates or obligate multimers	NO_X_NAME	NO_H_NAME	Phage tail fiber protein trimerization domain	PhageP22-tail_C	NOT_DOMAIN_ASSEMBLY	119	train_set
1015	3	5.11e-06	0.000123725	0.994451	0.000522953	1.45e-06	0.00489557	2.6e-10	3.62e-11	2.46e-11	2.79e-13	8.34e-11	1.27e-13	2vfp_1	3riq_1	3	6	4	3	2vfp	1488093	e2vfpA1	AUTO_NONREP	79.1.1.60	A	A:547-666	A:440-559	P12528	beta duplicates or obligate multimers	NO_X_NAME	NO_H_NAME	Phage tail fiber protein trimerization domain	PhageP22-tail_C	NOT_DOMAIN_ASSEMBLY	119	train_set
1016	3	7.38e-06	0.000169025	0.994881	0.000681923	1.22e-06	0.00425958	2.9e-10	4.7e-11	2.87e-11	2.84e-13	1.01e-10	1.22e-13	2vfq_1	3riq_1	3	6	4	3	2vfq	1488095	e2vfqA1	AUTO_NONREP	79.1.1.60	A	A:547-666	A:440-559	P12528	beta duplicates or obligate multimers	NO_X_NAME	NO_H_NAME	Phage tail fiber protein trimerization domain	PhageP22-tail_C	NOT_DOMAIN_ASSEMBLY	119	train_set
1017	3	6.97e-06	0.000164612	0.99479	0.000712207	1.01e-06	0.00432499	2.74e-10	3.22e-11	2.75e-11	2.9e-13	8.82e-11	1.14e-13	2vfm_1	3riq_1	3	6	4	3	2vfm	1488087	e2vfmA1	AUTO_NONREP	79.1.1.60	A	A:547-666	A:440-559	P12528	beta duplicates or obligate multimers	NO_X_NAME	NO_H_NAME	Phage tail fiber protein trimerization domain	PhageP22-tail_C	NOT_DOMAIN_ASSEMBLY	119	train_set
1018	3	5.52e-10	1.36e-07	0.999988	4.54e-09	1.98e-13	1.21e-05	4.25e-13	7.33e-17	7.74e-13	5.55e-14	4.85e-12	1.55e-12	3t57_1	3r0s_1	3	6	2	3	3t57	1189596	e3t57A1	AUTO_NONREP	208.1.1.9	A	A:40-327	A:9-296	Q9SU91	beta duplicates or obligate multimers	Single-stranded left-handed beta-helix	NO_H_NAME	Trimeric LpxA-like enzymes	Hexapep_2_1	NOT_DOMAIN_ASSEMBLY	287	train_set
1019	4	2.49e-06	0.202728	1.58e-05	0.746276	2.32e-11	0.050977	3.13e-10	4.16e-07	3.25e-07	1.41e-09	1.35e-07	1.56e-11	5j85_1	5j85_1	4	2	6	4	5j85	2084826	e5j85A2	MANUAL_REP	2487.1.1.17	A	A:381-579	A:390-588	I9XDU6	a/b three-layered sandwiches	The swivelling" beta/beta/alpha domains"	NO_H_NAME	The swivelling" beta/beta/alpha domain"	ILVD_EDD_2nd	NOT_DOMAIN_ASSEMBLY	198	train_set
1020	4	2.66e-06	0.212564	1.69e-05	0.750006	2.29e-11	0.0374098	3.07e-10	4.24e-07	2.85e-07	1.01e-09	1.2e-07	1.04e-11	5j83_1	5j85_1	4	2	6	4	5j83	2086927	e5j83A1	AUTO_NONREP	2487.1.1.17	A	A:381-579	A:390-588	I9XDU6	a/b three-layered sandwiches	The swivelling" beta/beta/alpha domains"	NO_H_NAME	The swivelling" beta/beta/alpha domain"	ILVD_EDD_2nd	NOT_DOMAIN_ASSEMBLY	198	train_set
1021	3	4.38e-06	0.0069273	5.38e-05	0.991987	1.09e-12	0.00102775	1.35e-12	1.3e-10	5.47e-11	1.6e-18	4.82e-13	1.18e-10	2cu5_1	2cu5_1	4	2	6	4	2cu5	159042	e2cu5A1	AUTO_NONREP	846.1.1.1	A	A:1-129	A:1-129	Q5SHL7	a+b two layers	NO_X_NAME	NO_H_NAME	YjbQ-like (Pfam 01894)	UPF0047	NOT_DOMAIN_ASSEMBLY	128	train_set
1022	5	2.09e-13	1.05e-10	1.92e-13	4.72e-11	1	7.08e-11	4.46e-13	9.41e-18	4.08e-14	4.31e-12	2.66e-11	8.36e-19	3kly_1	3te1_1	5	2	6	5	3kly	137430	e3klyA1	MANUAL_REP	5048.1.1.1	A	A:22-278	A:22-278	Q9KRE7	alpha complex topology	NO_X_NAME	NO_H_NAME	Aquaporin-like	Form_Nir_trans	NOT_DOMAIN_ASSEMBLY	256	train_set
1023	4	2e-05	0.839148	4.6e-06	0.011282	8.82e-08	2.67e-06	3.83e-08	0.149532	1.9e-06	8.69e-06	6.78e-08	4.43e-10	4o1k_1	1ym3_1	2	8	4	2	4o1k	1146694	e4o1kA1	AUTO_NONREP	4126.1.1.2	A	A:14-224	A:14-224	C1L336	a/b three-layered sandwiches	beta-carbonic anhydrase-like	NO_H_NAME	beta-carbonic anhydrase	Pro_CA	NOT_DOMAIN_ASSEMBLY	210	train_set
1024	4	4.94e-08	0.000261227	1.87e-05	0.0102019	9.55e-10	0.989397	3.25e-11	0.000121062	2.01e-09	3.53e-09	7.96e-12	6e-13	2ef9_1	2ef9_1	6	4	2	4	2ef9	318660	e2ef9A1	AUTO_NONREP	2002.1.1.33	A	A:2-264	A:2-264	O66496	a/b barrels	TIM beta/alpha-barrel	NO_H_NAME	TIM barrels	DAHP_synth_1	NOT_DOMAIN_ASSEMBLY	262	train_set
1025	4	3.81e-08	0.000164867	2.84e-05	0.00919423	2.01e-09	0.990527	3.75e-11	8.56e-05	2.78e-09	3.78e-09	6.83e-12	2.71e-13	1t8x_1	2ef9_1	6	4	2	4	1t8x	157568	e1t8xA1	AUTO_NONREP	2002.1.1.33	A	A:1002-1264	A:2-264	O66496	a/b barrels	TIM beta/alpha-barrel	NO_H_NAME	TIM barrels	DAHP_synth_1	NOT_DOMAIN_ASSEMBLY	262	train_set
1026	4	2.26e-08	0.000105251	1.96e-05	0.00401361	1.43e-09	0.995841	5.14e-11	2.05e-05	9.7e-10	2.68e-09	5.71e-12	2.09e-13	1lrn_1	2ef9_1	6	4	2	4	1lrn	93901	e1lrnA1	AUTO_NONREP	2002.1.1.33	A	A:1002-1264	A:2-264	O66496	a/b barrels	TIM beta/alpha-barrel	NO_H_NAME	TIM barrels	DAHP_synth_1	NOT_DOMAIN_ASSEMBLY	262	train_set
1027	4	4.65e-08	0.000258627	1.75e-05	0.0139977	1.52e-09	0.985612	3.93e-11	0.000113807	3.15e-09	3.15e-09	9.54e-12	2.93e-13	1fwn_1	2ef9_1	6	4	2	4	1fwn	93852	e1fwnB1	AUTO_NONREP	2002.1.1.33	B	B:2002-2264	B:2-264	O66496	a/b barrels	TIM beta/alpha-barrel	NO_H_NAME	TIM barrels	DAHP_synth_1	NOT_DOMAIN_ASSEMBLY	262	train_set
1028	4	3.67e-08	0.000196871	1.28e-05	0.0101218	1.7e-09	0.989554	3.86e-11	0.00011468	2.54e-09	4.2e-09	9.53e-12	3.36e-13	2nwr_1	2ef9_1	6	4	2	4	2nwr	318848	e2nwrA1	AUTO_NONREP	2002.1.1.33	A	A:1002-1264	A:2-264	O66496	a/b barrels	TIM beta/alpha-barrel	NO_H_NAME	TIM barrels	DAHP_synth_1	NOT_DOMAIN_ASSEMBLY	262	train_set
1029	4	3.37e-06	0.0370507	4.61e-07	0.96192	8.02e-09	0.00100708	7.35e-11	9.59e-12	1.8e-05	5.64e-08	4.61e-09	1.61e-09	2c44_1	2ycn_1	4	2	6	4	2c44	1152408	e2c44B2	AUTO_NONREP	3016.1.1.7	B	B:328-471	B:328-471	P0A853	a+b two layers	NO_X_NAME	NO_H_NAME	C-terminal domain in some PLP-dependent transferases	Beta_elim_lyase	NOT_DOMAIN_ASSEMBLY	143	train_set
1030	4	0.034041	0.956113	2.95e-09	0.00984619	1.04e-15	1.1e-07	4.35e-12	3.27e-15	1.06e-12	5.01e-16	2.69e-10	6.86e-15	1w27_1	1gk3_1	2	1	4	2	1w27	119092	e1w27A2	MANUAL_REP	4953.1.1.7	A	A:526-651	A:524-649	P24481	alpha arrays	NO_X_NAME	L-aspartase C-terminal domain-like	L-aspartase C-terminal domain-like	PLN02457	NOT_DOMAIN_ASSEMBLY	125	train_set
1031	6	0.00853395	0.574335	0.000337415	0.412421	8.81e-09	0.00436097	2.86e-08	9.86e-07	9.97e-08	9.47e-06	1.29e-06	1.35e-10	1gq6_1	1gq6_1	2	4	1	2	1gq6	9948	e1gq6A1	MANUAL_REP	2006.1.5.2	A	A:9-309	A:9-309	P0DJQ3	a/b three-layered sandwiches	HAD domain-like	HAD domain-related	Arginase/deacetylase	Arginase	NOT_DOMAIN_ASSEMBLY	300	train_set
1032	4	1.33e-06	0.00459466	9.48e-07	0.995258	3.33e-12	0.000144106	1.41e-12	7.62e-08	1.18e-06	1.95e-10	3.28e-09	6.35e-08	2cb1_1	5e4z_1	4	2	6	4	2cb1	1151823	e2cb1A3	AUTO_NONREP	3016.1.1.83	A	A:281-412	A:281-412	Q5SJ58	a+b two layers	NO_X_NAME	NO_H_NAME	C-terminal domain in some PLP-dependent transferases	Cys_Met_Meta_PP_C	NOT_DOMAIN_ASSEMBLY	131	train_set
1033	4	0.862372	0.137466	1.92e-10	0.000161982	1.88e-16	8.83e-12	7.02e-12	4.23e-12	4e-14	5.63e-24	1.97e-13	1.13e-17	3lrm_1	1uas_1	1	2	4	1	3lrm	394470	e3lrmA1	AUTO_NONREP	12.1.1.36	A	A:320-401,A:440-470	A:320-401,A:440-470	P04824	beta sandwiches	Glycosyl hydrolase domain-like	NO_H_NAME	Glycosyl hydrolase domain	KOG2366_like	NOT_DOMAIN_ASSEMBLY		train_set
1034	4	0.874036	0.125839	1.63e-10	0.000124559	2.99e-16	1.29e-11	7.52e-12	4.07e-12	4.56e-14	5.24e-24	2.2e-13	1.03e-17	3lrk_1	1uas_1	1	2	4	1	3lrk	1248364	e3lrkA4	AUTO_NONREP	12.1.1.36	A	A:320-399,A:442-470	A:320-399,A:442-470	P04824	beta sandwiches	Glycosyl hydrolase domain-like	NO_H_NAME	Glycosyl hydrolase domain	KOG2366_like	NOT_DOMAIN_ASSEMBLY		train_set
1035	3	0.000197337	0.955293	0.0445099	5.93e-08	3.06e-10	1.32e-09	6.52e-14	6.69e-15	3.54e-15	1.77e-24	2.52e-16	1.59e-16	1axc_1	4yhr_1	2	3	1	3	1axc	71043	e1axcA1	AUTO_NONREP	227.1.1.12	A	A:1-126	A:1-126	P12004	a+b two layers	NO_X_NAME	NO_H_NAME	DNA clamp	PCNA_N	NOT_DOMAIN_ASSEMBLY	125	train_set
1036	6	5.24e-05	7.53e-05	1.55e-15	0.00111964	2.03e-11	0.0664372	1.72e-08	0.930399	0.00191324	2.07e-06	1.54e-07	5.41e-07	1o9i_1	1o9i_1	8	6	10	6	1o9i	56249	e1o9iC1	AUTO_NONREP	150.1.1.10	C	C:1-266	C:1-266	P60355	alpha bundles	Ferritin/Heme oxygenase/4-helical cytokines	Ferritin/Heme oxygenase	Ferritin	Mn_catalase	NOT_DOMAIN_ASSEMBLY	265	train_set
1037	6	3.96e-05	5.36e-05	7.69e-16	0.000625009	6.28e-12	0.0163378	9.4e-09	0.9812	0.00174305	8.99e-07	7.5e-08	3.05e-07	1jku_1	1o9i_1	8	6	10	6	1jku	56248	e1jkuA1	AUTO_NONREP	150.1.1.10	A	A:1-266	A:1-266	P60355	alpha bundles	Ferritin/Heme oxygenase/4-helical cytokines	Ferritin/Heme oxygenase	Ferritin	Mn_catalase	NOT_DOMAIN_ASSEMBLY	265	train_set
1038	3	5.35e-05	0.993706	2.38e-08	0.00624022	2.51e-09	1.51e-13	3.84e-10	8.77e-08	2.46e-12	4.32e-19	4.92e-16	1.86e-20	1woz_1	1wy1_1	2	4	1	2	1woz	158361	e1wozA1	AUTO_NONREP	150.2.1.1	A	A:19-177	A:19-177	Q970Z7	alpha bundles	Ferritin/Heme oxygenase/4-helical cytokines	NO_H_NAME	Cobalamin adenosyltransferase	Cob_adeno_trans	NOT_DOMAIN_ASSEMBLY	158	train_set
1039	6	0.0147698	0.0774583	2.66e-09	0.0154782	1.16e-10	0.892264	2.49e-05	7.32e-07	1.05e-09	2.51e-06	1.87e-06	3.16e-15	3k1j_1	1rr9_1	6	2	4	6	3k1j	1572553	e3k1jA5	AUTO_NONREP	3714.1.1.4	A	A:91-189	A:91-152	B6YU74	a+b two layers	NO_X_NAME	NO_H_NAME	Lon-like protease MtaLonC helical domain	PRK13765	NOT_DOMAIN_ASSEMBLY	61	train_set
1040	4	0.0188732	0.978776	5.41e-07	0.00234999	4.23e-16	2.12e-10	1.76e-11	2.16e-13	8.64e-11	1.58e-16	3.3e-09	7.7e-11	3nz4_2	1gk3_1	2	1	4	2	3nz4	1630729	e3nz4A2	AUTO_NONREP	4953.1.1.7	A	A:497-619	A:495-617	Q6GZ04	alpha arrays	NO_X_NAME	L-aspartase C-terminal domain-like	L-aspartase C-terminal domain-like	PLN02457	NOT_DOMAIN_ASSEMBLY	122	train_set
1041	4	0.0110359	0.0139314	0.00188385	1.21e-07	3.58e-06	0.973145	3.02e-08	1.15e-07	6.32e-10	6.37e-09	1.04e-09	4.01e-13	1pix_2	1pix_2	6	2	1	6	1pix	11406	e1pixA1	MANUAL_REP	2486.1.1.2	A	A:1-287	A:2-288	Q06700	a/b three-layered sandwiches	NO_X_NAME	NO_H_NAME	ClpP/crotonase	Carboxyl_trans_C	NOT_DOMAIN_ASSEMBLY	286	train_set
1042	3	0.000809723	0.999063	1.15e-08	0.000125643	1.29e-19	1.31e-20	6.25e-15	1.39e-06	5.82e-18	1.15e-25	2.02e-17	4.45e-17	2zhy_1	1wy1_1	2	1	4	2	2zhy	346146	e2zhyB1	AUTO_NONREP	150.2.1.1	B	B:6-176	B:6-176	Q2SZ09	alpha bundles	Ferritin/Heme oxygenase/4-helical cytokines	NO_H_NAME	Cobalamin adenosyltransferase	Cob_adeno_trans	NOT_DOMAIN_ASSEMBLY	170	train_set
1043	5	1.14e-11	5.66e-10	4.71e-14	7.87e-11	1	5.57e-09	1.13e-11	4.92e-19	4.5e-13	2.38e-12	2.1e-12	7.51e-21	3te1_1	3te1_1	5	6	2	5	3te1	964383	e3te1D1	AUTO_NONREP	5048.1.1.1	D	D:-2-254	D:5-257	Q186B7	alpha complex topology	NO_X_NAME	NO_H_NAME	Aquaporin-like	Form_Nir_trans	NOT_DOMAIN_ASSEMBLY	252	train_set
1044	5	4.63e-12	3.1e-10	3.81e-14	3.83e-11	1	3.4e-09	9.4e-12	3.69e-19	2.66e-13	2.56e-12	1.13e-12	2.29e-21	3te0_1	3te1_1	5	6	2	5	3te0	964373	e3te0C1	AUTO_NONREP	5048.1.1.1	C	C:-2-254	C:5-257	Q186B7	alpha complex topology	NO_X_NAME	NO_H_NAME	Aquaporin-like	Form_Nir_trans	NOT_DOMAIN_ASSEMBLY	252	train_set
1045	5	6.45e-12	4.57e-10	3.88e-14	5.22e-11	1	3.11e-09	1.09e-11	5.77e-19	4.17e-13	2.91e-12	1.4e-12	2.9e-21	3tdo_1	3te1_1	5	6	2	5	3tdo	216140	e3tdoA1	AUTO_NONREP	5048.1.1.1	A	A:0-256	A:5-259	Q186B7	alpha complex topology	NO_X_NAME	NO_H_NAME	Aquaporin-like	Form_Nir_trans	NOT_DOMAIN_ASSEMBLY	254	train_set
1046	5	5.91e-12	3.04e-10	6.06e-14	2.21e-11	1	3.76e-09	9.33e-12	1.56e-19	3.36e-13	1.44e-12	8.35e-13	3.31e-21	3tds_1	3te1_1	5	6	2	5	3tds	964381	e3tdsB1	AUTO_NONREP	5048.1.1.1	B	B:-2-254	B:5-257	Q186B7	alpha complex topology	NO_X_NAME	NO_H_NAME	Aquaporin-like	Form_Nir_trans	NOT_DOMAIN_ASSEMBLY	252	train_set
1047	5	9.17e-12	6.61e-10	5.85e-14	6.57e-11	1	3.79e-09	1.51e-11	1.13e-18	7.77e-13	4.57e-12	2.17e-12	5.6e-21	3tdx_1	3te1_1	5	6	2	5	3tdx	964379	e3tdxD1	AUTO_NONREP	5048.1.1.1	D	D:-2-254	D:5-257	Q186B7	alpha complex topology	NO_X_NAME	NO_H_NAME	Aquaporin-like	Form_Nir_trans	NOT_DOMAIN_ASSEMBLY	252	train_set
1048	5	5.55e-12	3.37e-10	2.15e-14	3.67e-11	1	3.81e-09	8.28e-12	2.8e-19	2.39e-13	4.02e-12	1.61e-12	4.44e-21	3te2_1	3te1_1	5	6	2	5	3te2	964374	e3te2E1	AUTO_NONREP	5048.1.1.1	E	E:-2-254	E:5-257	Q186B7	alpha complex topology	NO_X_NAME	NO_H_NAME	Aquaporin-like	Form_Nir_trans	NOT_DOMAIN_ASSEMBLY	252	train_set
1049	8	0.000775156	0.000157868	1.2e-09	0.998734	4.66e-05	1.08e-07	4.57e-07	2.85e-08	8.02e-10	3.18e-06	0.000282711	8.23e-15	2hmt_1	4j90_1	4	1	14	4	2hmt	98470	e2hmtA1	AUTO_NONREP	2003.1.1.413	A	A:7-140	A:7-140	O32080	a/b three-layered sandwiches	Rossmann-like	Rossmann-related	NAD(P)-binding Rossmann-fold domains	TrkA_N	NOT_DOMAIN_ASSEMBLY	133	train_set
1050	4	0.00125809	0.171519	0.00740568	0.754184	6.95e-09	0.0636965	1.85e-07	4.88e-06	5.04e-05	0.00187624	4.7e-06	3.49e-09	2qr6_1	2qr6_1	4	2	6	4	2qr6	165174	e2qr6A1	AUTO_NONREP	2002.1.1.710	A	A:-5-374	A:20-393	Q8NSR4	a/b barrels	TIM beta/alpha-barrel	NO_H_NAME	TIM barrels	IMPDH_1st_1	NOT_DOMAIN_ASSEMBLY	373	train_set
1051	4	4.48e-06	0.000854238	7.16e-06	0.993596	3.26e-11	0.00534194	4.56e-11	0.000195935	5.16e-08	5.65e-11	7.05e-12	1.12e-15	1vr6_1	2ef9_1	4	6	2	4	1vr6	279560	e1vr6C1	AUTO_NONREP	304.115.1.1	C	C:-4-68	C:13-80	Q9WYH8	a+b two layers	Alpha-beta plaits	NO_H_NAME	Ferredoxin-like domain in DAHP synthase	PRK08673	NOT_DOMAIN_ASSEMBLY	67	train_set
1052	4	0.00935543	0.230369	6.9e-07	0.760273	1.81e-10	1.34e-06	1.42e-09	1.81e-11	1.11e-08	7.45e-10	1.28e-09	1.36e-14	1vl2_1	4u7j_1	4	2	1	4	1vl2	9842	e1vl2A2	MANUAL_REP	2005.1.1.43	A	A:2-169	A:14-181	Q9X2A1	a/b three-layered sandwiches	HUP domain-like	NO_H_NAME	HUP domains	Arginosuc_synth_N_1	NOT_DOMAIN_ASSEMBLY	167	train_set
1053	3	4.18e-07	0.000281466	0.695812	0.238219	1.17e-06	0.0656534	1.72e-07	3.61e-08	3.19e-05	2.91e-10	3.04e-10	1.35e-13	1vmh_1	2cu5_1	3	4	6	3	1vmh	4998	e1vmhA1	MANUAL_REP	846.1.1.1	A	A:4-132	A:16-144	Q97KL0	a+b two layers	NO_X_NAME	NO_H_NAME	YjbQ-like (Pfam 01894)	UPF0047	NOT_DOMAIN_ASSEMBLY	128	train_set
1054	4	1.83e-07	4.44e-05	2.68e-10	0.999371	2.45e-13	0.000583061	1.31e-12	9.93e-07	1.85e-08	4.62e-14	1.35e-10	4.81e-15	4gtf_1	5chp_1	4	6	2	4	4gtf	971240	e4gtfA1	AUTO_NONREP	842.1.1.1	A	A:-11-202	A:13-214	Q9WYT0	a+b two layers	NO_X_NAME	NO_H_NAME	Thymidylate synthase-complementing protein Thy1	Thy1	NOT_DOMAIN_ASSEMBLY	201	train_set
1055	4	1.74e-07	4.58e-05	2.39e-10	0.999345	2.41e-13	0.000607515	1.52e-12	1.16e-06	2.37e-08	6.61e-14	1.45e-10	5.03e-15	4kar_1	5chp_1	4	6	2	4	4kar	1147968	e4karB1	AUTO_NONREP	842.1.1.1	B	B:0-220	B:13-232	Q9WYT0	a+b two layers	NO_X_NAME	NO_H_NAME	Thymidylate synthase-complementing protein Thy1	Thy1	NOT_DOMAIN_ASSEMBLY	219	train_set
1056	4	2.3e-07	6.39e-05	1.57e-10	0.999635	1.1e-13	0.00029965	1.25e-12	1.42e-06	1.85e-08	6.72e-14	1.29e-10	3.83e-15	3g4a_1	5chp_1	4	6	2	4	3g4a	134298	e3g4aA1	AUTO_NONREP	842.1.1.1	A	A:-1-216	A:13-228	Q9WYT0	a+b two layers	NO_X_NAME	NO_H_NAME	Thymidylate synthase-complementing protein Thy1	Thy1	NOT_DOMAIN_ASSEMBLY	215	train_set
1057	4	2.47e-07	6.64e-05	1.81e-10	0.999595	1.29e-13	0.000337171	1.4e-12	1.02e-06	2.02e-08	6.39e-14	1.42e-10	4.13e-15	3g4c_1	5chp_1	4	6	2	4	3g4c	360857	e3g4cC1	AUTO_NONREP	842.1.1.1	C	C:1-220	C:13-232	Q9WYT0	a+b two layers	NO_X_NAME	NO_H_NAME	Thymidylate synthase-complementing protein Thy1	Thy1	NOT_DOMAIN_ASSEMBLY	219	train_set
1058	4	5.46e-07	0.000145396	2.42e-09	0.99968	4.31e-13	0.000172574	3.26e-12	1.14e-06	2.79e-08	3.86e-14	3.6e-10	7.45e-15	3n0b_1	5chp_1	4	6	2	4	3n0b	420069	e3n0bA1	AUTO_NONREP	842.1.1.1	A	A:0-215	A:13-227	Q9WYT0	a+b two layers	NO_X_NAME	NO_H_NAME	Thymidylate synthase-complementing protein Thy1	Thy1	NOT_DOMAIN_ASSEMBLY	214	train_set
1059	4	2.19e-07	5.93e-05	3.37e-10	0.999333	1.76e-13	0.00060663	1.91e-12	9.96e-07	2.6e-08	8.08e-14	1.82e-10	5.15e-15	4gtl_1	5chp_1	4	6	2	4	4gtl	971231	e4gtlD1	AUTO_NONREP	842.1.1.1	D	D:-11-202	D:13-214	Q9WYT0	a+b two layers	NO_X_NAME	NO_H_NAME	Thymidylate synthase-complementing protein Thy1	Thy1	NOT_DOMAIN_ASSEMBLY	201	train_set
1060	4	2.13e-07	5.76e-05	2.09e-10	0.999447	1.63e-13	0.000493513	1.56e-12	1.32e-06	2.12e-08	6.24e-14	1.31e-10	4.01e-15	1kq4_1	5chp_1	4	6	2	4	1kq4	67786	e1kq4A1	AUTO_NONREP	842.1.1.1	A	A:0-215	A:13-227	Q9WYT0	a+b two layers	NO_X_NAME	NO_H_NAME	Thymidylate synthase-complementing protein Thy1	Thy1	NOT_DOMAIN_ASSEMBLY	214	train_set
1061	4	2.64e-07	4.22e-05	5.56e-11	0.999938	8.62e-15	1.95e-05	3.22e-13	2.47e-07	5.51e-09	9.32e-15	5.6e-11	6.95e-16	4gtc_1	5chp_1	4	2	6	4	4gtc	971227	e4gtcA1	AUTO_NONREP	842.1.1.1	A	A:-11-202	A:13-214	Q9WYT0	a+b two layers	NO_X_NAME	NO_H_NAME	Thymidylate synthase-complementing protein Thy1	Thy1	NOT_DOMAIN_ASSEMBLY	201	train_set
1062	4	0.233202	0.691854	2.45e-08	0.0748924	2.25e-14	7.04e-07	6.53e-07	1.22e-06	1.66e-05	3.25e-05	4.4e-10	1.04e-14	2amu_2	4bv1_1	2	1	4	2	2amu	158066	e2amuA1	AUTO_NONREP	11.1.1.56	A	A:0-131	A:13-143	Q9WZC6	beta sandwiches	Immunoglobulin-like beta-sandwich	Immunoglobulin-related	Immunoglobulin/Fibronectin type III/E set domains/PapD-like	Desulfoferrodox	NOT_DOMAIN_ASSEMBLY	130	train_set
1063	3	7.15e-07	0.00126146	0.834071	0.164515	1.57e-08	0.000112937	7.48e-11	2.09e-08	3.86e-05	5.78e-12	2.63e-07	8.85e-10	1vmf_1	2cu5_1	3	4	2	3	1vmf	63712	e1vmfC1	AUTO_NONREP	846.1.1.1	C	C:1-131	C:13-143	Q9K772	a+b two layers	NO_X_NAME	NO_H_NAME	YjbQ-like (Pfam 01894)	UPF0047	NOT_DOMAIN_ASSEMBLY	130	train_set
1064	3	0.00140213	0.992019	3.22e-09	0.00657914	1.01e-12	2.32e-13	5.18e-10	6.14e-09	5.43e-13	6.77e-14	2.78e-13	2.92e-15	2ah6_1	1wy1_1	2	4	1	2	2ah6	158001	e2ah6A1	AUTO_NONREP	150.2.1.1	A	A:24-180	A:36-192	Q9KCH6	alpha bundles	Ferritin/Heme oxygenase/4-helical cytokines	NO_H_NAME	Cobalamin adenosyltransferase	Cob_adeno_trans	NOT_DOMAIN_ASSEMBLY	156	train_set
1065	4	5.93e-05	0.0114174	2.24e-06	0.988487	1.15e-07	2.79e-06	3.37e-07	7.6e-06	8.97e-08	2.27e-05	3.57e-08	2.39e-11	1vko_1	1vko_1	4	2	1	4	1vko	77454	e1vkoA1	AUTO_NONREP	298.1.1.23	A	A:315-427	A:327-439	NO_UNP	a+b two layers	FwdE/GAPDH domain-like	NO_H_NAME	Glyceraldehyde-3-phosphate dehydrogenase-like, C-terminal domain	Inos-1-P_synth	NOT_DOMAIN_ASSEMBLY	112	train_set
1066	4	1.02e-07	0.000448653	2.01e-07	0.999545	4.3e-12	3.57e-07	2.57e-10	3.2e-09	8.51e-07	3.41e-06	1.84e-06	8.34e-09	3ri6_1	5e4z_1	4	2	12	4	3ri6	1152258	e3ri6A2	AUTO_NONREP	3016.1.1.83	A	A:276-407	A:299-430	Q7M9C8	a+b two layers	NO_X_NAME	NO_H_NAME	C-terminal domain in some PLP-dependent transferases	Cys_Met_Meta_PP_C	NOT_DOMAIN_ASSEMBLY	131	train_set
1067	8	1.48e-06	0.00914084	3.38e-05	0.847478	9.7e-09	1.13e-08	1.7e-10	0.126516	0.0167863	4.35e-05	8.88e-09	3.58e-13	1o4v_1	2ywx_1	4	8	10	8	1o4v	105066	e1o4vA1	AUTO_NONREP	2007.1.9.1	A	A:2-161	A:14-173	Q9WYS7	a/b three-layered sandwiches	Flavodoxin-like	Class I glutamine amidotransferase-like	N5-CAIR mutase (phosphoribosylaminoimidazole carboxylase, PurE)	AIRC	NOT_DOMAIN_ASSEMBLY	159	train_set
1068	4	6.36e-07	8.67e-05	9.67e-08	0.999913	5.96e-09	6.03e-10	2.87e-10	4.33e-09	7.07e-12	3.76e-09	5.61e-11	3.99e-13	2qcx_1	2gm7_1	4	2	1	4	2qcx	329986	e2qcxB1	AUTO_NONREP	150.1.2.15	B	B:0-226	B:28-253	P25052	alpha bundles	Ferritin/Heme oxygenase/4-helical cytokines	Ferritin/Heme oxygenase	Heme oxygenase/Ribonucleotide reductase	TENA_THI-4_1	NOT_DOMAIN_ASSEMBLY	225	train_set
1069	4	4.93e-07	7.21e-05	7.33e-08	0.999927	4.51e-09	1.99e-10	1.9e-10	3.53e-09	8.63e-12	1.55e-09	3.75e-11	2.01e-13	1yaf_1	2gm7_1	4	2	1	4	1yaf	56383	e1yafD1	AUTO_NONREP	150.1.2.15	D	D:2-219	D:29-246	P25052	alpha bundles	Ferritin/Heme oxygenase/4-helical cytokines	Ferritin/Heme oxygenase	Heme oxygenase/Ribonucleotide reductase	TENA_THI-4_1	NOT_DOMAIN_ASSEMBLY	217	train_set
1070	6	5.37e-06	1.36e-06	0.996336	0.000178591	7.16e-08	0.00339872	7.62e-09	3.54e-06	3.2e-10	2.16e-09	7.64e-05	4.94e-12	3dd6_1	1udo_1	3	6	4	6	3dd6	1157620	e3dd6A6	AUTO_NONREP	245.1.1.12	A	A:148-245	A:158-255	Q81LA9	a+b two layers	Ribonuclease PH domain 2-like	NO_H_NAME	Ribonuclease PH domain 2	RNase_PH_C_4	NOT_DOMAIN_ASSEMBLY	97	train_set
1071	3	0.000583351	0.992041	4e-09	0.00737576	3.04e-12	2.42e-13	3.21e-09	9.55e-10	5.89e-12	5.29e-12	1.8e-12	7.38e-16	3ke4_1	1wy1_1	2	4	1	2	3ke4	141075	e3ke4A1	AUTO_NONREP	150.2.1.1	A	A:11-182	A:31-202	Q813T7	alpha bundles	Ferritin/Heme oxygenase/4-helical cytokines	NO_H_NAME	Cobalamin adenosyltransferase	Cob_adeno_trans	NOT_DOMAIN_ASSEMBLY	171	train_set
1072	3	0.000313688	0.998196	3.62e-09	0.00149062	2.39e-08	6.03e-11	3.55e-09	1.14e-11	4.03e-11	3.13e-12	1.18e-11	2.05e-13	2nt8_1	1wy1_1	2	4	1	2	2nt8	162609	e2nt8A1	AUTO_NONREP	150.2.1.1	A	A:2-182	A:37-217	Q50EJ2	alpha bundles	Ferritin/Heme oxygenase/4-helical cytokines	NO_H_NAME	Cobalamin adenosyltransferase	Cob_adeno_trans	NOT_DOMAIN_ASSEMBLY	180	train_set
1073	4	0.0167195	0.979155	2.9e-06	0.00412221	2.95e-15	1.45e-08	7.24e-11	3.71e-13	1.86e-10	8.04e-15	7.74e-09	3.99e-10	4c5s_1	1gk3_1	2	1	4	2	4c5s	1628118	e4c5sD3	AUTO_NONREP	4953.1.1.7	D	D:497-619	D:515-637	Q68G84	alpha arrays	NO_X_NAME	L-aspartase C-terminal domain-like	L-aspartase C-terminal domain-like	PLN02457	NOT_DOMAIN_ASSEMBLY	122	train_set
1074	4	0.0186592	0.977275	3.03e-06	0.00406257	3.15e-15	1.39e-08	7.21e-11	5.05e-13	1.95e-10	7.64e-15	6.57e-09	4.47e-10	4c6g_1	1gk3_1	2	1	4	2	4c6g	1617739	e4c6gD3	AUTO_NONREP	4953.1.1.7	D	D:497-619	D:517-639	Q68G84	alpha arrays	NO_X_NAME	L-aspartase C-terminal domain-like	L-aspartase C-terminal domain-like	PLN02457	NOT_DOMAIN_ASSEMBLY	122	train_set
1075	4	0.0189316	0.977679	2.67e-06	0.00338645	2.9e-15	9.88e-09	8.12e-11	5.01e-13	1.87e-10	8.04e-15	6.23e-09	3.82e-10	4c5u_1	1gk3_1	2	1	4	2	4c5u	1632781	e4c5uC1	AUTO_NONREP	4953.1.1.7	C	C:497-619	C:517-639	Q68G84	alpha arrays	NO_X_NAME	L-aspartase C-terminal domain-like	L-aspartase C-terminal domain-like	PLN02457	NOT_DOMAIN_ASSEMBLY	122	train_set
1076	4	0.0178671	0.978056	2.53e-06	0.0040739	2.71e-15	1.01e-08	7.46e-11	5.69e-13	1.86e-10	9e-15	6.5e-09	3.44e-10	2yii_1	1gk3_1	2	1	4	2	2yii	1664774	e2yiiC3	AUTO_NONREP	4953.1.1.7	C	C:497-619	C:515-637	Q68G84	alpha arrays	NO_X_NAME	L-aspartase C-terminal domain-like	L-aspartase C-terminal domain-like	PLN02457	NOT_DOMAIN_ASSEMBLY	122	train_set
1077	4	0.0171936	0.979012	3e-06	0.00379168	4.09e-15	1.11e-08	7.68e-11	6.04e-13	2.1e-10	7.75e-15	6.92e-09	3.95e-10	4baa_1	1gk3_1	2	1	4	2	4baa	1662872	e4baaA2	AUTO_NONREP	4953.1.1.7	A	A:497-619	A:515-637	Q68G84	alpha arrays	NO_X_NAME	L-aspartase C-terminal domain-like	L-aspartase C-terminal domain-like	PLN02457	NOT_DOMAIN_ASSEMBLY	122	train_set
1078	8	3.84e-07	0.0174788	2.95e-06	0.982497	4.93e-07	1.73e-09	1.75e-11	8.37e-06	1.15e-05	4.32e-07	2.32e-07	2.14e-12	4ay4_1	2ywx_1	4	2	10	4	4ay4	222351	e4ay4D1	AUTO_NONREP	2007.1.9.1	D	D:1-161	D:21-181	Q81ZH8	a/b three-layered sandwiches	Flavodoxin-like	Class I glutamine amidotransferase-like	N5-CAIR mutase (phosphoribosylaminoimidazole carboxylase, PurE)	AIRC	NOT_DOMAIN_ASSEMBLY	160	train_set
1079	3	4.5e-11	1.55e-09	1	2.38e-10	5.02e-14	3.62e-07	1.94e-14	5.26e-17	4.2e-13	4.07e-14	3.61e-12	3.33e-12	4e6t_1	3r0s_1	3	6	2	3	4e6t	154370	e4e6tB1	AUTO_NONREP	208.1.1.9	B	B:-9-262	B:34-294	NO_UNP	beta duplicates or obligate multimers	Single-stranded left-handed beta-helix	NO_H_NAME	Trimeric LpxA-like enzymes	Hexapep_2_1	NOT_DOMAIN_ASSEMBLY	260	train_set
1080	4	7.82e-07	0.00124428	1.31e-06	0.998749	2.34e-12	4.99e-06	2.97e-13	2.85e-13	4.53e-09	5.98e-14	5.5e-09	7.87e-09	1gc0_1	5e4z_1	4	2	6	4	1gc0	224137	e1gc0A1	MANUAL_REP	3016.1.1.83	A	A:264-398	A:264-398	P13254	a+b two layers	NO_X_NAME	NO_H_NAME	C-terminal domain in some PLP-dependent transferases	Cys_Met_Meta_PP_C	NOT_DOMAIN_ASSEMBLY	134	train_set
1081	4	5.52e-07	0.000790463	8.6e-07	0.999205	1.39e-12	3.42e-06	2.13e-13	2.01e-13	3.63e-09	7.87e-14	5.68e-09	7.12e-09	5x2z_1	5e4z_1	4	2	6	4	5x2z	2061544	e5x2zA1	AUTO_NONREP	3016.1.1.83	A	A:263-398	A:263-398	P13254	a+b two layers	NO_X_NAME	NO_H_NAME	C-terminal domain in some PLP-dependent transferases	Cys_Met_Meta_PP_C	NOT_DOMAIN_ASSEMBLY	135	train_set
1082	4	0.000112961	0.325791	0.0174582	0.641032	3.45e-07	0.0150215	4.14e-10	0.00057918	2.88e-06	1.8e-06	4.28e-08	1.63e-08	4lu0_1	2ef9_1	4	2	3	4	4lu0	1107279	e4lu0A1	AUTO_NONREP	2002.1.1.33	A	A:10-282	A:10-282	Q9ZFK4	a/b barrels	TIM beta/alpha-barrel	NO_H_NAME	TIM barrels	DAHP_synth_1	NOT_DOMAIN_ASSEMBLY	272	train_set
1083	4	0.00349122	0.664045	0.000645542	0.331808	2.26e-06	4.13e-07	7.03e-08	1.8e-11	3.24e-07	6.54e-06	8.16e-09	8.25e-13	3qbu_1	3rxz_1	2	4	1	4	3qbu	181083	e3qbuA1	AUTO_NONREP	2002.3.1.7	A	A:2-291	A:35-324	B5ZA76	a/b barrels	TIM beta/alpha-barrel	NO_H_NAME	Glycoside hydrolase/deacetylase	Polysacc_deac_1	NOT_DOMAIN_ASSEMBLY	289	train_set
1084	3	0.0146781	0.770747	0.000636954	0.213352	2.99e-10	0.000581474	7.28e-08	2.49e-07	3.72e-06	2.6e-10	1.22e-07	1.4e-10	4fio_1	1qlm_1	2	4	1	2	4fio	1086976	e4fioA1	AUTO_NONREP	869.1.1.1	A	A:1-321	A:34-354	D3E4S5	a+b complex topology	NO_X_NAME	NO_H_NAME	Methenyltetrahydromethanopterin cyclohydrolase	MCH	NOT_DOMAIN_ASSEMBLY	320	train_set
1085	4	1.74e-06	0.000270766	2.48e-07	0.999727	3.41e-08	2.25e-09	7.47e-10	5.41e-09	4.1e-12	2.77e-09	1.12e-10	1.06e-12	1to9_2	2gm7_1	4	2	1	4	1to9	3969	e1to9A1	MANUAL_REP	150.1.2.15	A	A:2-226	A:26-250	P25052	alpha bundles	Ferritin/Heme oxygenase/4-helical cytokines	Ferritin/Heme oxygenase	Heme oxygenase/Ribonucleotide reductase	TENA_THI-4_1	NOT_DOMAIN_ASSEMBLY	224	train_set
1086	24	0.000266637	0.00163293	0.0145809	0.893981	3.25e-08	0.0895387	4.78e-09	3.84e-10	1.38e-13	1.02e-17	1.34e-09	9e-14	4gqu_1	5dnl_1	4	6	3	4	4gqu	1095366	e4gquA1	AUTO_NONREP	212.1.1.165	A	A:10-95	A:16-101	P9WML9	a+b two layers	NO_X_NAME	NO_H_NAME	Ribosomal protein S5 domain 2-like	IGPD_N	NOT_DOMAIN_ASSEMBLY	85	train_set
1087	4	0.0561127	0.119951	5.31e-10	0.823935	2.36e-15	2.86e-10	7.3e-10	7.04e-07	4.44e-09	5.3e-10	2.45e-13	2.15e-17	2hvb_1	4bv1_1	4	2	1	4	2hvb	163289	e2hvbA1	AUTO_NONREP	11.1.1.56	A	A:10-124	A:10-124	O58810	beta sandwiches	Immunoglobulin-like beta-sandwich	Immunoglobulin-related	Immunoglobulin/Fibronectin type III/E set domains/PapD-like	Desulfoferrodox	NOT_DOMAIN_ASSEMBLY	114	train_set
1088	8	5.56e-08	0.0028712	3.3e-06	0.993399	2.14e-10	5.75e-07	3.63e-11	0.00366225	5.61e-05	7.02e-06	3.68e-10	7.79e-13	2ywx_1	2ywx_1	4	8	2	8	2ywx	330205	e2ywxA1	AUTO_NONREP	2007.1.9.1	A	A:1-157	A:1-157	Q58033	a/b three-layered sandwiches	Flavodoxin-like	Class I glutamine amidotransferase-like	N5-CAIR mutase (phosphoribosylaminoimidazole carboxylase, PurE)	AIRC	NOT_DOMAIN_ASSEMBLY	156	train_set
1089	3	5.21e-05	4.72e-05	0.999899	1.35e-10	4.08e-19	1.63e-06	5.51e-12	4.62e-16	7.85e-10	7.29e-11	6.84e-14	3.81e-12	2cv6_1	4lej_1	3	1	2	3	2cv6	1515947	e2cv6A2	AUTO_NONREP	10.12.1.297	A	A:7-213	A:8-214	Q198W5	beta sandwiches	jelly-roll	NO_H_NAME	Double-stranded beta-helix	Cupin_1	NOT_DOMAIN_ASSEMBLY	206	train_set
1090	3	9.54e-09	9.96e-08	0.999996	3e-08	4.25e-17	3.37e-06	1.74e-12	7.23e-14	8.37e-13	1.3e-11	4.62e-12	7.55e-12	1lxa_1	3r0s_1	3	6	2	3	1lxa	81171	e1lxaA1	AUTO_NONREP	208.1.1.9	A	A:1-262	A:1-262	P0A722	beta duplicates or obligate multimers	Single-stranded left-handed beta-helix	NO_H_NAME	Trimeric LpxA-like enzymes	Hexapep_2_1	NOT_DOMAIN_ASSEMBLY	261	train_set
1091	4	5.29e-05	0.0249157	1.01e-06	0.975024	3.35e-10	4.21e-06	5.05e-11	2.27e-06	1.88e-07	1.97e-12	1.34e-09	5.9e-10	3wlx_1	3wlx_1	4	2	1	4	3wlx	1480903	e3wlxB2	AUTO_NONREP	3016.1.1.18	B	B:245-332	B:245-332	P75823	a+b two layers	NO_X_NAME	NO_H_NAME	C-terminal domain in some PLP-dependent transferases	Beta_elim_lyase_1	NOT_DOMAIN_ASSEMBLY	87	train_set
1092	4	5.3e-05	0.0272686	1.39e-06	0.972669	3.81e-10	5.02e-06	3.19e-11	3.06e-06	3.33e-07	6.8e-13	2.74e-09	1.09e-09	4lnj_1	3wlx_1	4	2	1	4	4lnj	1111861	e4lnjB2	AUTO_NONREP	3016.1.1.18	B	B:244-332	B:244-332	NO_UNP	a+b two layers	NO_X_NAME	NO_H_NAME	C-terminal domain in some PLP-dependent transferases	Beta_elim_lyase_1	NOT_DOMAIN_ASSEMBLY	88	train_set
1093	4	0.000107502	0.0217656	2.43e-06	0.975339	0.0026078	0.000175302	4.38e-09	1e-07	1.32e-07	1.31e-08	2.58e-06	1.69e-12	2fn7_2	1hyg_1	4	2	5	4	2fn7	313435	e2fn7A2	AUTO_NONREP	2003.1.1.40	A	A:17-153	A:1-135	Q5CYZ2	a/b three-layered sandwiches	Rossmann-like	Rossmann-related	NAD(P)-binding Rossmann-fold domains	Ldh_1_N	NOT_DOMAIN_ASSEMBLY	134	train_set
1094	4	0.00679511	0.0256258	4.37e-10	0.967579	1e-18	1.03e-13	2.1e-11	6.97e-10	9.46e-08	5.66e-15	3.18e-12	5.75e-18	4bv1_1	4bv1_1	4	2	1	4	4bv1	1291206	e4bv1A1	AUTO_NONREP	11.1.1.56	A	A:1-109	A:1-109	Q74MF3	beta sandwiches	Immunoglobulin-like beta-sandwich	Immunoglobulin-related	Immunoglobulin/Fibronectin type III/E set domains/PapD-like	Desulfoferrodox	NOT_DOMAIN_ASSEMBLY	108	train_set
1095	4	0.809327	0.161427	1.2e-10	0.0292456	1.45e-15	9.99e-13	1.06e-09	4.1e-10	1.4e-08	8.97e-13	4.02e-14	1.48e-19	1do6_1	4bv1_1	1	2	4	1	1do6	33674	e1do6A1	AUTO_NONREP	11.1.1.56	A	A:1-124	A:1-124	P82385	beta sandwiches	Immunoglobulin-like beta-sandwich	Immunoglobulin-related	Immunoglobulin/Fibronectin type III/E set domains/PapD-like	Desulfoferrodox	NOT_DOMAIN_ASSEMBLY	123	train_set
1096	4	0.000185471	0.00307639	6.55e-08	0.996707	8.63e-10	3.08e-05	3.33e-13	1.12e-07	6.2e-10	2.39e-15	2.26e-10	2.97e-14	2d4a_1	1hyg_1	4	2	1	4	2d4a	162572	e2d4aB2	AUTO_NONREP	2003.1.1.40	B	B:1-139	B:1-139	Q9YEA1	a/b three-layered sandwiches	Rossmann-like	Rossmann-related	NAD(P)-binding Rossmann-fold domains	Ldh_1_N	NOT_DOMAIN_ASSEMBLY	138	train_set
1097	3	6.46e-05	3.17e-05	0.986787	4.06e-08	2.12e-07	0.0131134	2.77e-06	1.71e-07	8.14e-13	5.12e-12	1.51e-12	9e-13	1mww_1	1mww_1	3	6	1	3	1mww	4934	e1mwwA1	MANUAL_REP	315.1.1.5	A	A:1-120	A:1-120	O86237	a+b two layers	Tautomerase/MIF-like	NO_H_NAME	Tautomerase/MIF	Tautomerase_2	NOT_DOMAIN_ASSEMBLY	119	train_set
1098	4	4.85e-06	0.00175039	0.000261866	0.917066	1.16e-08	0.0795153	2.96e-11	0.00140058	1.38e-06	4.28e-09	7.14e-11	1.57e-14	4grs_1	2ef9_1	4	6	2	4	4grs	234322	e4grsA2	AUTO_NONREP	304.115.1.1	A	A:1-68	A:1-68	Q9WYH8	a+b two layers	Alpha-beta plaits	NO_H_NAME	Ferredoxin-like domain in DAHP synthase	PRK08673	NOT_DOMAIN_ASSEMBLY	67	train_set
1099	4	3.76e-06	0.000730598	3.69e-06	0.995786	3.65e-11	0.00165907	3.17e-11	0.00181691	5.53e-08	7.28e-12	3.03e-12	7.43e-16	1rzm_1	2ef9_1	4	8	6	4	1rzm	269215	e1rzmA1	AUTO_NONREP	304.115.1.1	A	A:1-68	A:1-68	Q9WYH8	a+b two layers	Alpha-beta plaits	NO_H_NAME	Ferredoxin-like domain in DAHP synthase	PRK08673	NOT_DOMAIN_ASSEMBLY	67	train_set
1100	4	0.00496691	0.974128	9.8e-07	0.0208791	1.85e-09	2.5e-05	1.48e-07	5.22e-11	1.59e-07	1.22e-07	2.63e-11	9.13e-12	2ohh_3	1ycf_3	2	4	1	4	2ohh	164411	e2ohhA2	AUTO_NONREP	2007.2.1.1	A	A:255-403	A:255-403	Q50497	a/b three-layered sandwiches	Flavodoxin-like	Flavoproteins/Phosphotyrosine protein phosphatases-like	Flavoproteins	Flavodoxin_1	NOT_DOMAIN_ASSEMBLY	148	train_set
1101	4	8.56e-06	0.00911066	1.02e-08	0.990845	2.14e-11	3.56e-05	6.28e-12	5.57e-12	8.06e-08	1.33e-14	9.35e-13	2.92e-18	1cf2_1	2czc_1	4	2	6	4	1cf2	6749	e1cf2O1	MANUAL_REP	298.1.1.9	O	O:139-303	O:139-303	P10618	a+b two layers	FwdE/GAPDH domain-like	NO_H_NAME	Glyceraldehyde-3-phosphate dehydrogenase-like, C-terminal domain	Gp_dh_C_1	NOT_DOMAIN_ASSEMBLY	164	train_set
1102	3	9.49e-06	0.00236121	2.59e-12	0.997561	2.15e-13	2.27e-05	2.51e-12	1.85e-06	4.39e-05	8.93e-15	2.93e-09	6.15e-16	3hpd_1	1c3q_1	4	2	10	4	3hpd	135241	e3hpdA1	AUTO_NONREP	2003.6.1.2	A	A:1-264	A:1-264	O58877	a/b three-layered sandwiches	Rossmann-like	NO_H_NAME	Ribokinase-like	Carb_kinase	NOT_DOMAIN_ASSEMBLY	263	train_set
1103	3	1.41e-07	0.00159925	0.0332362	0.963941	2.29e-07	0.00121339	8e-09	5.42e-08	9.44e-06	7.05e-12	3.73e-11	1.06e-13	1xbf_1	2cu5_1	4	3	2	3	1xbf	63713	e1xbfA1	AUTO_NONREP	846.1.1.1	A	A:4-132	A:4-132	Q97KL0	a+b two layers	NO_X_NAME	NO_H_NAME	YjbQ-like (Pfam 01894)	UPF0047	NOT_DOMAIN_ASSEMBLY	128	train_set
1104	8	0.56387	0.409542	6.02e-07	0.0264888	5.64e-13	9.79e-05	1.03e-09	1.02e-16	3.14e-17	1.81e-15	1.24e-11	7.04e-12	1sfn_2	1sfn_2	1	2	4	1	1sfn	1030915	e1sfnA2	MANUAL_REP	10.12.1.74	A	A:1001-1141	A:1-141	Q9RV77	beta sandwiches	jelly-roll	NO_H_NAME	Double-stranded beta-helix	Cupin_2	NOT_DOMAIN_ASSEMBLY	140	train_set
1105	3	3.18e-08	0.00016477	4.12e-05	0.999793	1.3e-13	4.98e-07	2.46e-13	2.24e-08	4.45e-08	1.73e-16	2.41e-13	5.07e-16	1ve0_1	2cu5_1	4	2	3	4	1ve0	157127	e1ve0A1	AUTO_NONREP	846.1.1.1	A	A:1-134	A:1-134	Q96YV5	a+b two layers	NO_X_NAME	NO_H_NAME	YjbQ-like (Pfam 01894)	UPF0047	NOT_DOMAIN_ASSEMBLY	133	train_set
1106	8	4.06e-07	8.29e-05	7.41e-12	0.000757566	9.69e-12	6.49e-07	8.02e-11	0.999158	1.26e-12	1.43e-10	3.64e-13	7.33e-14	3hpf_2	3hpf_2	8	4	2	8	3hpf	379846	e3hpfA1	AUTO_NONREP	218.1.1.3	A	A:1-122	A:1-122	Q8EMJ9	a+b two layers	Enolase-N/ribosomal protein	NO_H_NAME	Enolase N-terminal domain-like	MR_MLE_N	NOT_DOMAIN_ASSEMBLY	121	train_set
1107	8	4.18e-07	8.82e-05	7.63e-12	0.000791329	1.04e-11	6.37e-07	8.93e-11	0.999119	1.47e-12	1.31e-10	3.64e-13	7.4e-14	2oqy_1	3hpf_2	8	4	2	8	2oqy	316110	e2oqyB1	AUTO_NONREP	218.1.1.3	B	B:1-122	B:1-122	Q8EMJ9	a+b two layers	Enolase-N/ribosomal protein	NO_H_NAME	Enolase N-terminal domain-like	MR_MLE_N	NOT_DOMAIN_ASSEMBLY	121	train_set
1108	8	9.11e-10	2.23e-07	1.17e-11	1.4e-05	2.54e-13	1.09e-07	1.14e-13	0.999986	4.43e-13	8.33e-14	1.07e-11	1.71e-13	4dx3_1	4dx3_1	8	4	2	8	4dx3	1242119	e4dx3A3	AUTO_NONREP	218.1.1.3	A	A:1-99	A:1-99	Q7D1T6	a+b two layers	Enolase-N/ribosomal protein	NO_H_NAME	Enolase N-terminal domain-like	MR_MLE_N	NOT_DOMAIN_ASSEMBLY	98	train_set
1109	4	3.93e-06	0.000688624	6.34e-09	0.999298	4.65e-06	1.89e-06	3.69e-12	1.9e-08	4.4e-07	6.2e-12	2.08e-06	1.46e-14	1gv1_1	1hyg_1	4	2	5	4	1gv1	98042	e1gv1B2	AUTO_NONREP	2003.1.1.40	B	B:1-142	B:1-142	P0C890	a/b three-layered sandwiches	Rossmann-like	Rossmann-related	NAD(P)-binding Rossmann-fold domains	Ldh_1_N	NOT_DOMAIN_ASSEMBLY	141	train_set
1110	4	1.17e-06	0.000164282	3.63e-09	0.999812	1.5e-05	5.71e-06	9.42e-13	4.39e-08	2.81e-08	2.83e-13	1.74e-06	3.29e-14	1gv0_1	1hyg_1	4	2	5	4	1gv0	98041	e1gv0A2	AUTO_NONREP	2003.1.1.40	A	A:1-142	A:1-142	P80039	a/b three-layered sandwiches	Rossmann-like	Rossmann-related	NAD(P)-binding Rossmann-fold domains	Ldh_1_N	NOT_DOMAIN_ASSEMBLY	141	train_set
1111	4	0.0510617	0.133874	9.23e-07	0.815062	1.28e-09	9.64e-07	2.32e-10	5.46e-11	1.57e-08	7.34e-10	1.39e-09	1.95e-13	1j1z_1	4u7j_1	4	2	1	4	1j1z	103377	e1j1zB2	AUTO_NONREP	2005.1.1.221	B	B:1-164	B:1-164	P59846	a/b three-layered sandwiches	HUP domain-like	NO_H_NAME	HUP domains	Arginosuc_synth_N	NOT_DOMAIN_ASSEMBLY	163	train_set
1112	12	0.000819962	0.991585	0.000240877	0.00735242	1.37e-06	1.69e-12	3.54e-10	7.44e-10	1.68e-09	1.52e-09	9.43e-09	1.3e-09	1uqr_1	3u80_1	2	4	1	2	1uqr	104920	e1uqrH1	AUTO_NONREP	2007.1.12.1	H	H:2-150	H:2-150	P43877	a/b three-layered sandwiches	Flavodoxin-like	Class I glutamine amidotransferase-like	Type II 3-dehydroquinate dehydratase	DHquinase_II	NOT_DOMAIN_ASSEMBLY	148	train_set
1113	6	0.719452	0.210382	3.33e-09	0.0700281	7.04e-11	0.000137211	7.69e-10	1.04e-09	1.97e-09	1.92e-11	4.52e-07	3.37e-09	1knx_1	2qmh_2	1	2	4	1	1knx	11452	e1knxA2	MANUAL_REP	2493.1.1.2	A	A:1-132	A:1-132	P75548	a/b three-layered sandwiches	NO_X_NAME	NO_H_NAME	MurF and HprK N-domain-like	Hpr_kinase_N	NOT_DOMAIN_ASSEMBLY	131	train_set
1114	4	1.74e-05	0.00637249	2.07e-09	0.993606	3.01e-06	3.97e-09	1.61e-10	7.68e-12	2.05e-10	1.79e-10	7.26e-07	2.81e-13	3wsw_1	1hyg_1	4	2	1	4	3wsw	1348672	e3wswA2	AUTO_NONREP	2003.1.1.40	A	A:3-137	A:3-137	V5XPB8	a/b three-layered sandwiches	Rossmann-like	Rossmann-related	NAD(P)-binding Rossmann-fold domains	Ldh_1_N	NOT_DOMAIN_ASSEMBLY	134	train_set
1115	12	7.54e-09	3.91e-05	2.26e-06	0.000975951	3.72e-07	0.154275	9.59e-09	1.91e-07	5.09e-06	0.844548	0.000153625	2.62e-07	1sbz_1	2ejb_2	12	6	4	12	1sbz	10611	e1sbzA1	MANUAL_REP	7564.1.1.1	A	A:1-186	A:1-186	P69772	a/b three-layered sandwiches	NO_X_NAME	NO_H_NAME	Homo-oligomeric flavin-containing Cys decarboxylases, HFCD	Flavoprotein	NOT_DOMAIN_ASSEMBLY	185	train_set
1116	3	4.92e-09	2.34e-05	0.999977	7.13e-09	1.09e-15	2.15e-13	1.63e-17	8.71e-13	3.95e-13	5.39e-19	8.93e-18	2.54e-15	1b77_1	1b77_1	3	2	4	3	1b77	5980	e1b77A1	MANUAL_REP	227.1.1.5	A	A:1-110	A:1-110	O80164	a+b two layers	NO_X_NAME	NO_H_NAME	DNA clamp	DNA_PPF_1	NOT_DOMAIN_ASSEMBLY	109	train_set
1117	3	5.57e-09	3.34e-05	0.999967	2.5e-09	1.45e-14	1.33e-13	3.08e-17	1.63e-13	3.77e-14	2.8e-18	4.91e-17	2.61e-14	1czd_1	1b77_1	3	2	1	3	1czd	71012	e1czdC1	AUTO_NONREP	227.1.1.5	C	C:3001-3110	C:1-110	P04525	a+b two layers	NO_X_NAME	NO_H_NAME	DNA clamp	DNA_PPF_1	NOT_DOMAIN_ASSEMBLY	109	train_set
1118	3	0.000225727	0.874278	5.58e-07	0.124893	1.43e-11	1.11e-13	3.32e-11	0.000603111	2.97e-14	2.86e-17	1.19e-14	5.4e-16	1rty_1	1wy1_1	2	4	8	2	1rty	3988	e1rtyB1	MANUAL_REP	150.2.1.1	B	B:1-180	B:1-180	O34899	alpha bundles	Ferritin/Heme oxygenase/4-helical cytokines	NO_H_NAME	Cobalamin adenosyltransferase	Cob_adeno_trans	NOT_DOMAIN_ASSEMBLY	179	train_set
1119	4	6.49e-05	0.586497	0.00195797	0.411431	1.53e-07	1.85e-05	1.04e-10	4.92e-06	2.54e-05	1.15e-09	4.78e-08	5.46e-11	1g7u_2	2ef9_1	2	4	3	4	1g7u	93861	e1g7uA1	AUTO_NONREP	2002.1.1.33	A	A:17-281	A:17-281	P0A715	a/b barrels	TIM beta/alpha-barrel	NO_H_NAME	TIM barrels	DAHP_synth_1	NOT_DOMAIN_ASSEMBLY	264	train_set
1120	12	2.65e-05	0.00565754	6.4e-15	0.994231	8.27e-12	8.52e-05	7.19e-11	4.54e-14	3.63e-18	3.96e-13	7.01e-13	8.53e-15	3bgt_1	3bh2_1	4	2	6	4	3bgt	169800	e3bgtA1	AUTO_NONREP	4295.1.1.1	A	A:1-244	A:1-244	Q7NSA6	beta barrels	NO_X_NAME	NO_H_NAME	Acetoacetate decarboxylase-like	ADC	NOT_DOMAIN_ASSEMBLY	243	train_set
1121	4	0.000237745	0.999029	2.03e-08	0.000712676	6.8e-13	2.01e-05	1.4e-09	1.67e-10	5.21e-11	2.35e-10	4.31e-10	1.3e-14	2nyn_1	1gk3_1	2	4	1	4	2nyn	314418	e2nynB2	AUTO_NONREP	4952.1.1.12	B	B:25-224	B:25-222	Q3M5Z3	alpha arrays	NO_X_NAME	NO_H_NAME	L-aspartase N-terminal domain-like	Lyase_aromatic_N	NOT_DOMAIN_ASSEMBLY	197	train_set
1122	4	0.000719042	0.0432732	0.000530574	0.954411	1.01e-05	9.64e-06	9.96e-07	0.000196576	6.46e-06	0.000836488	6.09e-06	3.73e-09	1igw_1	3i4e_1	4	2	12	4	1igw	92512	e1igwC1	AUTO_NONREP	2002.1.1.150	C	C:2-417	C:2-417	P0A9G6	a/b barrels	TIM beta/alpha-barrel	NO_H_NAME	TIM barrels	PEP_mutase	NOT_DOMAIN_ASSEMBLY	415	train_set
1123	4	9.52e-07	0.000117806	2.42e-08	0.999881	7.91e-10	7.23e-08	4.8e-15	2.99e-08	3.86e-13	1.8e-15	6.26e-10	1.15e-12	3vpg_1	1hyg_1	4	2	1	4	3vpg	976109	e3vpgD2	AUTO_NONREP	2003.1.1.40	D	D:21-160	D:1-139	P06150	a/b three-layered sandwiches	Rossmann-like	Rossmann-related	NAD(P)-binding Rossmann-fold domains	Ldh_1_N	NOT_DOMAIN_ASSEMBLY	138	train_set
1124	4	1.75e-06	0.000184726	3.22e-08	0.999813	1.38e-09	2.09e-07	6.44e-15	9.76e-08	3.52e-13	1.13e-15	1.71e-10	9.24e-13	4a73_1	1hyg_1	4	2	1	4	4a73	145906	e4a73A2	AUTO_NONREP	2003.1.1.40	A	A:22-162	A:1-139	Q5SJA1	a/b three-layered sandwiches	Rossmann-like	Rossmann-related	NAD(P)-binding Rossmann-fold domains	Ldh_1_N	NOT_DOMAIN_ASSEMBLY	138	train_set
1125	4	7.61e-07	0.000117552	1.98e-08	0.99988	4.36e-10	1.12e-06	3.19e-15	2.41e-07	7.26e-13	4.71e-15	1.71e-10	4.24e-12	2xxb_1	1hyg_1	4	2	6	4	2xxb	141337	e2xxbA2	AUTO_NONREP	2003.1.1.40	A	A:22-162	A:1-139	Q5SJA1	a/b three-layered sandwiches	Rossmann-like	Rossmann-related	NAD(P)-binding Rossmann-fold domains	Ldh_1_N	NOT_DOMAIN_ASSEMBLY	138	train_set
1126	4	2.05e-06	0.00205791	3.97e-09	0.993892	2.78e-12	0.00404781	1.32e-11	4.03e-07	1.91e-09	1.92e-12	2.46e-13	1.06e-16	2czc_1	2czc_1	4	6	2	4	2czc	77323	e2czcB1	AUTO_NONREP	298.1.1.9	B	B:140-301	B:140-301	O59494	a+b two layers	FwdE/GAPDH domain-like	NO_H_NAME	Glyceraldehyde-3-phosphate dehydrogenase-like, C-terminal domain	Gp_dh_C_1	NOT_DOMAIN_ASSEMBLY	161	train_set
1127	4	1.73e-05	0.0012781	1.31e-07	0.998704	2.48e-09	1.15e-07	2.54e-11	5.94e-10	7.11e-10	2.4e-11	1.01e-09	5.7e-16	1hyg_1	1hyg_1	4	2	1	4	1hyg	98144	e1hygB2	AUTO_NONREP	2003.1.1.40	B	B:1-145	B:1-145	Q60176	a/b three-layered sandwiches	Rossmann-like	Rossmann-related	NAD(P)-binding Rossmann-fold domains	Ldh_1_N	NOT_DOMAIN_ASSEMBLY	144	train_set
1128	4	0.000314366	0.0138336	8.05e-09	0.985847	4.04e-06	5.46e-10	6.95e-14	3.55e-11	7.68e-07	1.41e-13	2.47e-07	5.78e-17	3nep_1	1hyg_1	4	2	1	4	3nep	141022	e3nepX2	AUTO_NONREP	2003.1.1.40	X	X:22-163	X:1-142	Q2S289	a/b three-layered sandwiches	Rossmann-like	Rossmann-related	NAD(P)-binding Rossmann-fold domains	Ldh_1_N	NOT_DOMAIN_ASSEMBLY	141	train_set
1129	4	2.16e-07	0.00030869	2.52e-05	0.866632	1.16e-10	0.133025	1.41e-12	9.4e-06	1.2e-07	6.06e-10	4.41e-11	4.67e-15	1zco_1	2ef9_1	4	6	2	4	1zco	289307	e1zcoA1	AUTO_NONREP	2002.1.1.33	A	A:1-262	A:1-262	Q8U0A9	a/b barrels	TIM beta/alpha-barrel	NO_H_NAME	TIM barrels	DAHP_synth_1	NOT_DOMAIN_ASSEMBLY	261	train_set
1130	4	2.08e-07	0.000323439	1.77e-05	0.895523	8.31e-11	0.104126	1.53e-12	1.01e-05	1.14e-07	5.01e-10	4.08e-11	6.44e-15	4c1l_1	2ef9_1	4	6	2	4	4c1l	1118090	e4c1lA1	AUTO_NONREP	2002.1.1.33	A	A:1-262	A:1-262	Q8U0A9	a/b barrels	TIM beta/alpha-barrel	NO_H_NAME	TIM barrels	DAHP_synth_1	NOT_DOMAIN_ASSEMBLY	261	train_set
1131	3	0.179249	0.820441	1.22e-05	0.000297836	2.73e-11	3.47e-11	3.14e-10	2.4e-14	1.94e-08	4.19e-08	8e-08	2.15e-12	3e35_1	2p90_1	2	1	4	2	3e+35	135315	e3e35A1	AUTO_NONREP	2011.2.1.4	A	A:3-277	A:3-277	Q9S2K6	a/b three-layered sandwiches	Phosphorylase/hydrolase-like	NO_H_NAME	Peptidyl-tRNA hydrolase-like	PAC2	NOT_DOMAIN_ASSEMBLY	274	train_set
1132	3	0.000227239	0.956218	0.0435548	7.25e-09	9.6e-09	3.77e-09	3.82e-13	1.49e-12	3.24e-14	3.49e-19	2.25e-13	6.81e-15	2od8_1	4yhr_1	2	3	1	3	2od8	71035	e2od8A1	AUTO_NONREP	227.1.1.12	A	A:1-126	A:1-126	P15873	a+b two layers	NO_X_NAME	NO_H_NAME	DNA clamp	PCNA_N	NOT_DOMAIN_ASSEMBLY	125	train_set
1133	3	0.000311079	0.950707	0.0489824	6.73e-09	7.82e-09	4.25e-09	2.91e-13	2.24e-12	3.83e-14	1.67e-19	1.86e-13	9.53e-15	3gpm_1	4yhr_1	2	3	1	3	3gpm	365702	e3gpmA1	AUTO_NONREP	227.1.1.12	A	A:1-126	A:1-126	P15873	a+b two layers	NO_X_NAME	NO_H_NAME	DNA clamp	PCNA_N	NOT_DOMAIN_ASSEMBLY	125	train_set
1134	4	3.76e-06	0.0126286	1.23e-16	0.987368	5.68e-22	2.74e-14	1.46e-17	1.3e-13	8.46e-14	3.88e-21	4.7e-16	2.46e-19	2iwm_1	2z71_1	4	2	1	4	2iwm	165099	e2iwmA1	AUTO_NONREP	210.1.2.3	A	A:1-334	A:1-334	P12256	a+b four layers	Ntn/PP2C	Ntn	Penicillin acylase, catalytic domain	CBAH	NOT_DOMAIN_ASSEMBLY	333	train_set
1135	4	1.28e-05	0.00271734	2.33e-12	0.93242	7.7e-12	0.0647855	2.83e-09	4.8e-15	3.36e-12	6.46e-05	1.72e-09	4.41e-15	1u8v_1	1u8v_1	4	6	2	4	1u8v	2324	e1u8vA1	MANUAL_REP	4052.1.1.2	A	A:143-275	A:143-275	P55792	beta complex topology	NO_X_NAME	NO_H_NAME	Acyl-CoA dehydrogenase middle domain-like	HpaB_N_C	NOT_DOMAIN_ASSEMBLY	132	train_set
1136	8	7.21e-05	0.580246	0.152151	0.257789	2.2e-09	1.93e-09	2.01e-11	0.00974105	3.07e-07	3.64e-12	6.55e-07	6.82e-09	5ctj_1	2ywx_1	2	4	3	2	5ctj	1869335	e5ctjA1	AUTO_NONREP	2007.1.9.1	A	A:21-178	A:22-179	A0A063X4U8	a/b three-layered sandwiches	Flavodoxin-like	Class I glutamine amidotransferase-like	N5-CAIR mutase (phosphoribosylaminoimidazole carboxylase, PurE)	AIRC	NOT_DOMAIN_ASSEMBLY	157	train_set
1137	3	2.22e-09	4.77e-06	0.999557	0.000434052	1.11e-06	2.96e-06	1.12e-10	4.36e-13	1.1e-15	8e-10	1.52e-12	1.1e-12	5d4n_1	5d4n_1	3	4	2	3	5d4n	1914602	e5d4nA1	AUTO_NONREP	304.5.1.12	A	A:3-107	A:3-107	D5X329	a+b two layers	Alpha-beta plaits	NO_H_NAME	GlnB-like	P-II_1	NOT_DOMAIN_ASSEMBLY	104	train_set
1138	4	0.000327488	0.997832	7.11e-07	0.00171822	6.53e-11	0.000121684	1.02e-08	4.71e-10	2.05e-09	4.53e-08	1.17e-08	2.06e-12	2nyf_1	1gk3_1	2	4	1	4	2nyf	163339	e2nyfA2	AUTO_NONREP	4952.1.1.12	A	A:24-224	A:24-222	B2J528	alpha arrays	NO_X_NAME	NO_H_NAME	L-aspartase N-terminal domain-like	Lyase_aromatic_N	NOT_DOMAIN_ASSEMBLY	198	train_set
1139	4	0.000410992	0.000898604	1.89e-05	4.28e-09	3.51e-06	0.998668	1.53e-08	1.95e-08	5.29e-11	4.8e-10	1.06e-10	1.04e-15	3gf3_1	1pix_2	6	2	1	6	3gf3	1260262	e3gf3A5	AUTO_NONREP	2486.1.1.2	A	A:3-291	A:3-291	B7TVP1	a/b three-layered sandwiches	NO_X_NAME	NO_H_NAME	ClpP/crotonase	Carboxyl_trans_C	NOT_DOMAIN_ASSEMBLY	288	train_set
1140	3	5.96e-10	0.000274744	1.64e-08	0.999725	1.35e-15	9.87e-20	1.38e-14	2.9e-07	1.18e-15	1.35e-13	4.3e-13	1.83e-15	2e2a_1	2e2a_1	4	2	8	4	2e2a	3836	e2e2aA1	MANUAL_REP	604.10.1.1	A	A:1-104	A:1-104	P23532	alpha bundles	Spectrin repeat-like	NO_H_NAME	Enzyme IIa from lactose specific PTS, IIa-lac	PTS_IIA	NOT_DOMAIN_ASSEMBLY	103	train_set
1141	6	4.96e-06	7.01e-07	0.652039	5.07e-05	1.59e-07	0.346821	1.71e-09	0.00108317	1.49e-13	1.3e-14	7.13e-07	2.68e-11	1r6l_1	1udo_1	3	6	8	6	1r6l	5772	e1r6lA1	MANUAL_REP	245.1.1.12	A	A:152-239	A:152-239	P50597	a+b two layers	Ribonuclease PH domain 2-like	NO_H_NAME	Ribonuclease PH domain 2	RNase_PH_C_4	NOT_DOMAIN_ASSEMBLY	87	train_set
1142	4	2.76e-06	0.0729238	2.44e-06	0.926685	3.57e-10	0.000244289	2.15e-12	1.01e-11	0.000141248	9.02e-08	8.36e-09	1.25e-09	2ycn_1	2ycn_1	4	2	6	4	2ycn	1193995	e2ycnB3	AUTO_NONREP	3016.1.1.7	B	B:312-456	B:312-456	P31013	a+b two layers	NO_X_NAME	NO_H_NAME	C-terminal domain in some PLP-dependent transferases	Beta_elim_lyase	NOT_DOMAIN_ASSEMBLY	144	train_set
1143	4	2.9e-06	0.0737138	3.35e-06	0.926002	2.77e-10	0.000209172	1.94e-12	2.34e-11	6.85e-05	3.02e-08	3.16e-09	9.08e-10	1tpl_1	2ycn_1	4	2	6	4	1tpl	1309029	e1tplA2	AUTO_NONREP	3016.1.1.7	A	A:312-456	A:312-456	P31013	a+b two layers	NO_X_NAME	NO_H_NAME	C-terminal domain in some PLP-dependent transferases	Beta_elim_lyase	NOT_DOMAIN_ASSEMBLY	144	train_set
1144	4	2.08e-06	0.05724	1.14e-06	0.942639	1.76e-10	5.15e-05	9.8e-13	8.24e-12	6.57e-05	8.8e-08	3.64e-09	4.34e-10	2yhk_1	2ycn_1	4	2	10	4	2yhk	1193987	e2yhkB3	AUTO_NONREP	3016.1.1.7	B	B:312-456	B:312-456	P31013	a+b two layers	NO_X_NAME	NO_H_NAME	C-terminal domain in some PLP-dependent transferases	Beta_elim_lyase	NOT_DOMAIN_ASSEMBLY	144	train_set
1145	4	2.37e-06	0.0622727	1.8e-06	0.937473	2.71e-10	0.000137656	1.65e-12	9.62e-12	0.000112662	5.89e-08	6.35e-09	7.44e-10	2ez1_1	2ycn_1	4	2	6	4	2ez1	1193989	e2ez1A3	AUTO_NONREP	3016.1.1.7	A	A:312-456	A:312-456	P31013	a+b two layers	NO_X_NAME	NO_H_NAME	C-terminal domain in some PLP-dependent transferases	Beta_elim_lyase	NOT_DOMAIN_ASSEMBLY	144	train_set
1146	4	2.57e-06	0.0670797	1.71e-06	0.932606	3.41e-10	0.000151977	2.1e-12	8.7e-12	0.000158022	7.74e-08	9.48e-09	9.79e-10	2ycp_1	2ycn_1	4	2	10	4	2ycp	1194003	e2ycpA3	AUTO_NONREP	3016.1.1.7	A	A:312-456	A:312-456	P31013	a+b two layers	NO_X_NAME	NO_H_NAME	C-terminal domain in some PLP-dependent transferases	Beta_elim_lyase	NOT_DOMAIN_ASSEMBLY	144	train_set
1147	4	2.33e-06	0.0755689	1.38e-05	0.923404	1.03e-09	0.000230399	2.09e-12	1.67e-11	0.000780242	5.39e-08	6.13e-08	1.93e-09	1c7g_1	2ycn_1	4	2	10	4	1c7g	1152417	e1c7gA3	AUTO_NONREP	3016.1.1.7	A	A:312-456	A:312-456	P31011	a+b two layers	NO_X_NAME	NO_H_NAME	C-terminal domain in some PLP-dependent transferases	Beta_elim_lyase	NOT_DOMAIN_ASSEMBLY	144	train_set
1148	4	2.53e-05	0.935054	0.00486138	0.0599205	4.44e-05	2e-05	2.36e-06	9.32e-06	5.87e-05	2.19e-07	3.3e-06	2.36e-09	1lxj_1	1lxj_1	2	4	3	4	1lxj	5313	e1lxjA1	MANUAL_REP	304.26.1.1	A	A:1-104	A:1-104	P35195	a+b two layers	Alpha-beta plaits	NO_H_NAME	MTH1187/YkoF-like	Thiamine_BP	NOT_DOMAIN_ASSEMBLY	103	train_set
1149	12	0.000790232	0.989905	0.000555049	0.00855608	0.000193136	6.61e-12	2.34e-09	2.27e-11	1.85e-08	2.32e-11	1.66e-09	1.1e-12	1v1j_1	3u80_1	2	4	1	2	1v1j	104902	e1v1jJ1	AUTO_NONREP	2007.1.12.1	J	J:7-150	J:8-151	P15474	a/b three-layered sandwiches	Flavodoxin-like	Class I glutamine amidotransferase-like	Type II 3-dehydroquinate dehydratase	DHquinase_II	NOT_DOMAIN_ASSEMBLY	143	train_set
1150	4	7.04e-09	6.66e-05	2.54e-07	0.999771	3.92e-12	0.000162261	6.12e-13	1.14e-10	1.68e-08	1.04e-07	1.31e-07	5.87e-13	4la4_1	4la4_1	4	6	2	4	4la4	1298298	e4la4A1	AUTO_NONREP	2007.2.1.5	A	A:2-207	A:2-207	C1I202	a/b three-layered sandwiches	Flavodoxin-like	Flavoproteins/Phosphotyrosine protein phosphatases-like	Flavoproteins	FMN_red	NOT_DOMAIN_ASSEMBLY	205	train_set
1151	3	6.94e-07	1.26e-06	0.999987	4.88e-13	2.14e-15	1.15e-05	1.82e-12	1.72e-13	7.6e-13	1.62e-14	4.44e-11	4.12e-13	2vmj_1	2zwn_1	3	6	2	3	2vmj	354566	e2vmjA1	AUTO_NONREP	3156.1.1.18	A	A:2-151	A:3-152	O68601	beta sandwiches	Cupredoxin-like	NO_H_NAME	Cupredoxin-related	Cu-oxidase_3_1	NOT_DOMAIN_ASSEMBLY	149	train_set
1152	12	3.1e-09	7.64e-06	1.4e-09	5.95e-05	2.23e-07	0.233578	6.07e-09	6.93e-07	1.2e-07	0.766354	1.35e-08	5.8e-11	2ejb_2	2ejb_2	12	6	4	12	2ejb	167351	e2ejbA1	AUTO_NONREP	7564.1.1.1	A	A:1-183	A:1-183	O66811	a/b three-layered sandwiches	NO_X_NAME	NO_H_NAME	Homo-oligomeric flavin-containing Cys decarboxylases, HFCD	Flavoprotein	NOT_DOMAIN_ASSEMBLY	182	train_set
1153	4	9.1e-08	0.0017679	1.1e-08	0.998223	1.9e-11	6.75e-07	2.92e-11	9.62e-10	7.84e-06	4.71e-08	3.8e-09	3.57e-10	2ctz_2	5e4z_1	4	2	10	4	2ctz	224353	e2ctzA1	MANUAL_REP	3016.1.1.83	A	A:289-421	A:289-421	Q5SK88	a+b two layers	NO_X_NAME	NO_H_NAME	C-terminal domain in some PLP-dependent transferases	Cys_Met_Meta_PP_C	NOT_DOMAIN_ASSEMBLY	132	train_set
1154	4	2.45e-11	4.65e-05	4.03e-10	0.999953	5.1e-13	6.82e-10	4.59e-16	9.75e-12	3.63e-14	5.38e-10	9.13e-12	5.45e-15	4nle_1	4nle_1	4	2	6	4	4nle	1211314	e4nleA5	AUTO_NONREP	4952.1.1.6	A	A:4-97	A:18-111	A0R4I6	alpha arrays	NO_X_NAME	NO_H_NAME	L-aspartase N-terminal domain-like	Adenylsuccinate_lyase_2	NOT_DOMAIN_ASSEMBLY	93	train_set
1155	4	0.495198	0.442002	2.31e-10	0.061726	7.9e-19	0.00107443	7.91e-09	2.67e-19	1.86e-08	5.7e-13	3.22e-12	1.49e-14	2fhy_1	1spi_1	1	2	4	1	2fhy	159797	e2fhyA2	AUTO_NONREP	7587.1.1.1	A	A:200-335	A:237-372	P09467	a/b three-layered sandwiches	NO_X_NAME	Rossmann-like domain in carbohydrate phosphatases	Rossmann-like domain in carbohydrate phosphatases	FBPase_C	NOT_DOMAIN_ASSEMBLY	135	train_set
1156	3	0.00041776	0.216121	5.76e-08	0.588801	6.97e-13	0.0398685	3.04e-09	0.153556	0.00117838	7.54e-08	5.69e-05	4.25e-09	1c3q_1	1c3q_1	4	2	8	4	1c3q	100649	e1c3qA1	AUTO_NONREP	2003.6.1.2	A	A:1-269	A:13-281	P39593	a/b three-layered sandwiches	Rossmann-like	NO_H_NAME	Ribokinase-like	Carb_kinase	NOT_DOMAIN_ASSEMBLY	268	train_set
1157	3	0.00168512	0.385012	1.98e-07	0.491357	8.45e-13	0.0708055	2.17e-09	0.0504397	0.000579373	8.86e-09	0.000120899	8.72e-09	1esj_1	1c3q_1	4	2	6	4	1esj	100648	e1esjB1	AUTO_NONREP	2003.6.1.2	B	B:1-269	B:13-281	P39593	a/b three-layered sandwiches	Rossmann-like	NO_H_NAME	Ribokinase-like	Carb_kinase	NOT_DOMAIN_ASSEMBLY	268	train_set
1158	4	6.66e-07	0.0109211	2.17e-08	0.985583	4.9e-09	0.00349534	1.88e-09	3.24e-09	4.31e-17	5.18e-11	9.51e-09	5.61e-13	4dam_3	4dam_3	4	2	6	4	4dam	154901	e4damA1	AUTO_NONREP	2.1.1.54	A	A:0-112	A:13-124	Q9KYI9	beta barrels	OB-fold	NO_H_NAME	Nucleic acid-binding proteins	SSB	NOT_DOMAIN_ASSEMBLY	111	train_set
1159	6	0.574411	0.425588	7.41e-07	2.02e-07	1.96e-13	6.65e-08	5.72e-09	1.08e-09	1.94e-11	4.01e-14	1.05e-14	9.39e-14	1d2n_1	1nsf_1	1	2	3	1	1d2n	1002403	e1d2nA2	MANUAL_REP	148.1.3.41	A	A:676-750	A:196-270	P18708	alpha arrays	Histone-like	Histone-related	AAA+ ATPase lid domain	KOG0741	NOT_DOMAIN_ASSEMBLY	74	train_set
1160	3	1.89e-05	0.985751	4.41e-09	0.0140131	1.17e-08	2.99e-12	4.33e-11	0.000216754	4.96e-13	1.64e-20	4.17e-16	1.76e-20	1wy1_1	1wy1_1	2	4	8	2	1wy1	156820	e1wy1A1	AUTO_NONREP	150.2.1.1	A	A:22-163	A:22-163	O58404	alpha bundles	Ferritin/Heme oxygenase/4-helical cytokines	NO_H_NAME	Cobalamin adenosyltransferase	Cob_adeno_trans	NOT_DOMAIN_ASSEMBLY	141	train_set
1161	4	3.84e-06	0.00097572	8.28e-09	0.998988	3.64e-06	2.32e-05	1.71e-12	5.62e-06	9.18e-10	3.21e-13	2.26e-07	2.22e-12	1ur5_1	1hyg_1	4	2	6	4	1ur5	98040	e1ur5C2	AUTO_NONREP	2003.1.1.40	C	C:2-143	C:2-143	P80040	a/b three-layered sandwiches	Rossmann-like	Rossmann-related	NAD(P)-binding Rossmann-fold domains	Ldh_1_N	NOT_DOMAIN_ASSEMBLY	141	train_set
1162	4	4.16e-06	0.000996231	9.59e-09	0.998969	3.55e-06	2.12e-05	1.68e-12	5.35e-06	1.18e-09	4.13e-13	3.68e-07	2.62e-12	1guy_1	1hyg_1	4	2	6	4	1guy	98039	e1guyC2	AUTO_NONREP	2003.1.1.40	C	C:2-143	C:2-143	P80040	a/b three-layered sandwiches	Rossmann-like	Rossmann-related	NAD(P)-binding Rossmann-fold domains	Ldh_1_N	NOT_DOMAIN_ASSEMBLY	141	train_set
1163	4	3.05e-06	0.0007837	6.62e-09	0.999194	1.97e-06	1.31e-05	1.32e-12	4.16e-06	5.35e-10	2.31e-13	2.27e-07	1.05e-12	1uxi_1	1hyg_1	4	2	6	4	1uxi	98047	e1uxiB2	AUTO_NONREP	2003.1.1.40	B	B:2-143	B:2-143	P80040	a/b three-layered sandwiches	Rossmann-like	Rossmann-related	NAD(P)-binding Rossmann-fold domains	Ldh_1_N	NOT_DOMAIN_ASSEMBLY	141	train_set
1164	4	3.15e-06	0.000832305	6.97e-09	0.999138	3.12e-06	1.78e-05	1.39e-12	4.88e-06	7.95e-10	2.75e-13	3.43e-07	1.93e-12	1uxh_1	1hyg_1	4	2	6	4	1uxh	98043	e1uxhA2	AUTO_NONREP	2003.1.1.40	A	A:2-143	A:2-143	P80040	a/b three-layered sandwiches	Rossmann-like	Rossmann-related	NAD(P)-binding Rossmann-fold domains	Ldh_1_N	NOT_DOMAIN_ASSEMBLY	141	train_set
1165	3	0.939634	0.000635826	0.05973	4.96e-11	2.53e-15	2.69e-14	1.61e-13	2.85e-07	3.26e-18	5.15e-24	7.21e-17	1.39e-19	2vde_1	1tqq_1	1	3	2	3	2vde	340538	e2vdeA1	AUTO_NONREP	5085.1.1.1	A	A:23-451	A:23-451	P02930	a+b duplicates or obligate multimers	NO_X_NAME	NO_H_NAME	Outer membrane efflux proteins (OEP)	OEP	NOT_DOMAIN_ASSEMBLY	428	train_set
1166	8	7.84e-08	8.27e-05	1.71e-08	0.995507	5.99e-09	2.69e-09	3.04e-10	0.00414628	0.000263879	4.54e-08	1.05e-10	3.44e-14	5c5d_1	2ywx_1	4	8	10	8	5c5d	1859453	e5c5dA1	AUTO_NONREP	2007.1.9.1	A	A:2-159	A:2-159	Q73PV9	a/b three-layered sandwiches	Flavodoxin-like	Class I glutamine amidotransferase-like	N5-CAIR mutase (phosphoribosylaminoimidazole carboxylase, PurE)	AIRC	NOT_DOMAIN_ASSEMBLY	157	train_set
1167	8	4.44e-08	4.98e-05	1.09e-08	0.99297	5.03e-09	1.99e-09	1.99e-10	0.00680285	0.000177091	4.45e-08	5.88e-11	1.56e-14	3rg8_1	2ywx_1	4	8	10	8	3rg8	143272	e3rg8A1	AUTO_NONREP	2007.1.9.1	A	A:2-156	A:2-156	Q73PV9	a/b three-layered sandwiches	Flavodoxin-like	Class I glutamine amidotransferase-like	N5-CAIR mutase (phosphoribosylaminoimidazole carboxylase, PurE)	AIRC	NOT_DOMAIN_ASSEMBLY	154	train_set
1168	6	2.35e-06	1.45e-07	0.767468	4.89e-06	1.34e-09	0.232524	3.12e-10	2.02e-07	2.72e-12	8.9e-14	9.61e-07	5.75e-14	1udo_1	1udo_1	3	6	4	6	1udo	69773	e1udoA1	AUTO_NONREP	245.1.1.12	A	A:151-240	A:151-240	O67069	a+b two layers	Ribonuclease PH domain 2-like	NO_H_NAME	Ribonuclease PH domain 2	RNase_PH_C_4	NOT_DOMAIN_ASSEMBLY	89	train_set
1169	6	1.1e-06	8.25e-08	0.771056	1.31e-06	1.37e-09	0.228941	2.84e-10	1.12e-07	1.49e-12	5.79e-14	4.24e-07	4.27e-14	1udq_1	1udo_1	3	6	4	6	1udq	69781	e1udqA1	AUTO_NONREP	245.1.1.12	A	A:151-240	A:151-240	O67069	a+b two layers	Ribonuclease PH domain 2-like	NO_H_NAME	Ribonuclease PH domain 2	RNase_PH_C_4	NOT_DOMAIN_ASSEMBLY	89	train_set
1170	6	3.1e-06	1.42e-07	0.617835	7.2e-06	7.93e-10	0.382154	3.78e-10	6.34e-08	1.75e-12	1.9e-14	5.68e-07	3.62e-14	1uds_1	1udo_1	3	6	4	6	1uds	69777	e1udsA1	AUTO_NONREP	245.1.1.12	A	A:151-240	A:151-240	O67069	a+b two layers	Ribonuclease PH domain 2-like	NO_H_NAME	Ribonuclease PH domain 2	RNase_PH_C_4	NOT_DOMAIN_ASSEMBLY	89	train_set
1171	6	1.3e-06	1.22e-07	0.882766	2.65e-06	1.1e-09	0.117229	3.03e-10	1.88e-07	3.1e-12	6.69e-14	6.84e-07	2.94e-14	1udn_1	1udo_1	3	6	4	6	1udn	69785	e1udnA1	AUTO_NONREP	245.1.1.12	A	A:151-240	A:151-240	O67069	a+b two layers	Ribonuclease PH domain 2-like	NO_H_NAME	Ribonuclease PH domain 2	RNase_PH_C_4	NOT_DOMAIN_ASSEMBLY	89	train_set
1172	4	3.65e-06	0.0306842	2.24e-07	0.00240707	7.13e-10	2.57e-06	8.57e-09	0.966901	1.06e-06	9.01e-11	1.72e-07	2.38e-07	3ucj_1	1ym3_1	8	2	4	8	3ucj	145356	e3ucjA1	AUTO_NONREP	4126.1.1.2	A	A:6-227	A:6-227	Q96554	a/b three-layered sandwiches	beta-carbonic anhydrase-like	NO_H_NAME	beta-carbonic anhydrase	Pro_CA	NOT_DOMAIN_ASSEMBLY	221	train_set
1173	4	2.78e-08	0.000226442	4.37e-09	0.999772	5.38e-15	1.08e-09	1.29e-13	1.35e-13	1.4e-06	2.54e-11	1.58e-09	1.58e-12	5e4z_1	5e4z_1	4	2	10	4	5e4z	1890226	e5e4zA2	AUTO_NONREP	3016.1.1.83	A	A:262-397	A:262-397	A0A0A5P8W7	a+b two layers	NO_X_NAME	NO_H_NAME	C-terminal domain in some PLP-dependent transferases	Cys_Met_Meta_PP_C	NOT_DOMAIN_ASSEMBLY	135	train_set
1174	4	1.82e-08	0.000165987	2.74e-09	0.999833	7.02e-15	1.03e-09	8.99e-14	8.84e-14	1.06e-06	2.46e-11	1.17e-09	9.22e-13	2rfv_1	5e4z_1	4	2	10	4	2rfv	1193204	e2rfvA3	AUTO_NONREP	3016.1.1.83	A	A:262-397	A:262-397	Q84AR1	a+b two layers	NO_X_NAME	NO_H_NAME	C-terminal domain in some PLP-dependent transferases	Cys_Met_Meta_PP_C	NOT_DOMAIN_ASSEMBLY	135	train_set
1175	4	2.2e-08	0.000179259	2.55e-09	0.99982	7.84e-15	9.56e-10	9e-14	8.68e-14	1.21e-06	1.48e-11	9.64e-10	7.38e-13	1y4i_1	5e4z_1	4	2	10	4	1y4i	1152253	e1y4iA3	AUTO_NONREP	3016.1.1.83	A	A:262-398	A:262-398	Q84AR1	a+b two layers	NO_X_NAME	NO_H_NAME	C-terminal domain in some PLP-dependent transferases	Cys_Met_Meta_PP_C	NOT_DOMAIN_ASSEMBLY	136	train_set
1176	4	2.67e-08	0.000243209	5.52e-09	0.999756	1.17e-14	1.15e-09	1.33e-13	7.64e-14	1.25e-06	1.59e-11	1.73e-09	1.77e-12	5d5s_1	5e4z_1	4	2	10	4	5d5s	1871372	e5d5sA1	AUTO_NONREP	3016.1.1.83	A	A:262-397	A:262-397	A0A0A5P8W7	a+b two layers	NO_X_NAME	NO_H_NAME	C-terminal domain in some PLP-dependent transferases	Cys_Met_Meta_PP_C	NOT_DOMAIN_ASSEMBLY	135	train_set
1177	4	2.72e-08	0.000260976	4.47e-09	0.999738	1.17e-14	1.16e-09	1.69e-13	1.12e-13	1.46e-06	2.25e-11	1.45e-09	1.18e-12	3jw9_1	5e4z_1	4	2	10	4	3jw9	1193114	e3jw9A3	AUTO_NONREP	3016.1.1.83	A	A:262-397	A:262-397	Q84AR1	a+b two layers	NO_X_NAME	NO_H_NAME	C-terminal domain in some PLP-dependent transferases	Cys_Met_Meta_PP_C	NOT_DOMAIN_ASSEMBLY	135	train_set
1178	4	2.08e-08	0.000159435	3.3e-09	0.99984	5.23e-15	8.96e-10	1.03e-13	9.52e-14	8.87e-07	2.4e-11	1.34e-09	1.12e-12	5m3z_1	5e4z_1	4	2	10	4	5m3z	2085185	e5m3zA1	AUTO_NONREP	3016.1.1.83	A	A:262-397	A:262-397	A0A0A5P8W7	a+b two layers	NO_X_NAME	NO_H_NAME	C-terminal domain in some PLP-dependent transferases	Cys_Met_Meta_PP_C	NOT_DOMAIN_ASSEMBLY	135	train_set
1179	3	0.0603991	0.939534	7.35e-07	6.6e-05	1.8e-13	1.36e-11	9.6e-12	8.49e-15	3.26e-10	6.57e-12	1.67e-09	1.77e-16	2p90_1	2p90_1	2	1	4	2	2p90	10202	e2p90A1	MANUAL_REP	2011.2.1.4	A	A:6-274	A:6-274	Q8NP93	a/b three-layered sandwiches	Phosphorylase/hydrolase-like	NO_H_NAME	Peptidyl-tRNA hydrolase-like	PAC2	NOT_DOMAIN_ASSEMBLY	268	train_set
1180	4	2.9e-08	0.000226835	4.59e-09	0.999772	4.12e-15	1.01e-09	1.1e-13	1.02e-13	1.36e-06	2.55e-11	1.78e-09	1.57e-12	4mkk_1	5e4z_1	4	2	10	4	4mkk	1406665	e4mkkA1	AUTO_NONREP	3016.1.1.83	A	A:262-397	A:262-397	Q84AR1	a+b two layers	NO_X_NAME	NO_H_NAME	C-terminal domain in some PLP-dependent transferases	Cys_Met_Meta_PP_C	NOT_DOMAIN_ASSEMBLY	135	train_set
1181	4	2.78e-08	0.0002282	5e-09	0.999771	7.45e-15	1.17e-09	1.12e-13	7.49e-14	1.17e-06	1.99e-11	1.57e-09	1.2e-12	4mkj_1	5e4z_1	4	2	10	4	4mkj	1406663	e4mkjA1	AUTO_NONREP	3016.1.1.83	A	A:262-397	A:262-397	Q84AR1	a+b two layers	NO_X_NAME	NO_H_NAME	C-terminal domain in some PLP-dependent transferases	Cys_Met_Meta_PP_C	NOT_DOMAIN_ASSEMBLY	135	train_set
1182	12	6.06e-05	0.998249	0.000146364	0.00154388	2.74e-07	4.57e-10	1.54e-09	8.05e-08	7.54e-09	5.22e-09	1.3e-10	6.98e-10	3n76_1	3u80_1	2	4	3	2	3n76	418689	e3n76A1	AUTO_NONREP	2007.1.12.1	A	A:2-144	A:3-145	P9WPX7	a/b three-layered sandwiches	Flavodoxin-like	Class I glutamine amidotransferase-like	Type II 3-dehydroquinate dehydratase	DHquinase_II	NOT_DOMAIN_ASSEMBLY	142	train_set
1183	6	0.00747544	0.660695	0.130901	0.00157417	4.77e-09	0.199354	1.86e-09	9.55e-09	9.87e-13	1.69e-08	5.47e-08	3e-09	1wog_1	1gq6_1	2	6	3	6	1wog	103959	e1wogB1	AUTO_NONREP	2006.1.5.2	B	B:3-305	B:3-305	Q9RZ04	a/b three-layered sandwiches	HAD domain-like	HAD domain-related	Arginase/deacetylase	Arginase	NOT_DOMAIN_ASSEMBLY	302	train_set
1184	12	1.95e-05	0.0163931	2.22e-06	0.00962557	0.000263103	0.566496	3.25e-07	5.87e-06	1.23e-06	0.407141	5.29e-05	1.29e-07	3zqu_1	2ejb_2	6	12	2	12	3zqu	145182	e3zquA1	AUTO_NONREP	7564.1.1.1	A	A:1-207	A:1-207	Q9HX08	a/b three-layered sandwiches	NO_X_NAME	NO_H_NAME	Homo-oligomeric flavin-containing Cys decarboxylases, HFCD	Flavoprotein	NOT_DOMAIN_ASSEMBLY	206	train_set
1185	4	3.89e-07	0.000316735	1.2e-10	0.996388	1.91e-13	0.00328526	6.22e-12	1e-05	2.49e-08	5.54e-13	5.15e-11	1e-14	5chp_1	5chp_1	4	6	2	4	5chp	1891496	e5chpA1	AUTO_NONREP	842.1.1.1	A	A:1-217	A:15-231	Q9WYT0	a+b two layers	NO_X_NAME	NO_H_NAME	Thymidylate synthase-complementing protein Thy1	Thy1	NOT_DOMAIN_ASSEMBLY	216	train_set
1186	6	8.45e-09	4.48e-06	0.0114557	0.000482077	2.07e-09	0.988016	5.42e-12	1.25e-06	2.58e-10	4.06e-05	2e-09	4.61e-08	3a6h_1	3a6h_1	6	3	4	6	3a6h	383248	e3a6hA1	AUTO_NONREP	7539.1.1.1	A	A:3-259	A:3-259	P83772	a/b three-layered sandwiches	NO_X_NAME	NO_H_NAME	Creatininase	Creatininase	NOT_DOMAIN_ASSEMBLY	256	train_set
1187	6	1.12e-08	7.37e-06	0.0185556	0.000817691	5e-09	0.980515	8.88e-12	2.24e-06	4.82e-10	0.000102526	3.33e-09	5.59e-08	3a6g_1	3a6h_1	6	3	4	6	3a6g	383242	e3a6gA1	AUTO_NONREP	7539.1.1.1	A	A:3-259	A:3-259	P83772	a/b three-layered sandwiches	NO_X_NAME	NO_H_NAME	Creatininase	Creatininase	NOT_DOMAIN_ASSEMBLY	256	train_set
1188	6	9.24e-09	5.71e-06	0.0143615	0.000730362	4.78e-09	0.984795	8.43e-12	2.03e-06	3.6e-10	0.000105104	2.98e-09	4.43e-08	3a6e_1	3a6h_1	6	3	4	6	3a6e	383230	e3a6eA1	AUTO_NONREP	7539.1.1.1	A	A:3-259	A:3-259	P83772	a/b three-layered sandwiches	NO_X_NAME	NO_H_NAME	Creatininase	Creatininase	NOT_DOMAIN_ASSEMBLY	256	train_set
1189	6	5.35e-09	3.41e-06	0.0131165	0.000445304	3.22e-09	0.986388	5.34e-12	9.86e-07	2.69e-10	4.57e-05	1.51e-09	2.62e-08	1j2t_1	3a6h_1	6	3	4	6	1j2t	109316	e1j2tE1	AUTO_NONREP	7539.1.1.1	E	E:3-259	E:3-259	P83772	a/b three-layered sandwiches	NO_X_NAME	NO_H_NAME	Creatininase	Creatininase	NOT_DOMAIN_ASSEMBLY	256	train_set
1190	6	4.17e-09	1.93e-06	0.00856343	0.000373151	1.09e-09	0.991037	2.76e-12	6.41e-07	1.85e-10	2.39e-05	7.49e-10	1.62e-08	3a6j_1	3a6h_1	6	3	4	6	3a6j	383254	e3a6jA1	AUTO_NONREP	7539.1.1.1	A	A:3-259	A:3-259	P83772	a/b three-layered sandwiches	NO_X_NAME	NO_H_NAME	Creatininase	Creatininase	NOT_DOMAIN_ASSEMBLY	256	train_set
1191	3	0.000184716	0.0576209	0.734881	0.199576	6.24e-11	0.0077301	1.09e-10	6.74e-06	2.17e-11	5.04e-14	3.32e-11	4.95e-13	2npo_1	2npo_1	3	4	2	3	2npo	1150230	e2npoA3	AUTO_NONREP	2003.1.8.11	A	A:3-73	A:5-75	Q0P9D1	a/b three-layered sandwiches	Rossmann-like	Rossmann-related	MurCD/PglD N-terminal domain-like	NeuD_NnaD_1	NOT_DOMAIN_ASSEMBLY	70	train_set
1192	4	0.373891	0.624786	0.00118414	5.38e-05	4.5e-07	7.83e-05	6.47e-06	7.29e-10	6.34e-12	1.15e-11	1.5e-08	1.65e-12	3ctd_1	3bge_1	2	1	3	2	3ctd	3394	e3ctdA1	MANUAL_REP	138.1.1.5	A	A:258-420	A:34-196	Q7V3J8	alpha arrays	NO_X_NAME	NO_H_NAME	DNA polymerase III clamp loader subunits, C-terminal domain	MgsA_C	NOT_DOMAIN_ASSEMBLY	162	train_set
1193	6	0.123048	0.827772	0.00294846	0.0460119	3.62e-05	0.000175964	7.13e-06	1.17e-07	1.26e-07	1.02e-07	1.46e-09	2.33e-16	3pzl_1	1gq6_1	2	1	4	2	3pzl	179600	e3pzlA1	AUTO_NONREP	2006.1.5.2	A	A:13-302	A:13-302	Q97BB8	a/b three-layered sandwiches	HAD domain-like	HAD domain-related	Arginase/deacetylase	Arginase	NOT_DOMAIN_ASSEMBLY	289	train_set
1194	4	2.95e-06	0.000785706	8.66e-07	0.999209	1.3e-06	5.05e-09	8.11e-09	4.94e-09	1.66e-11	1.02e-07	1.5e-10	2.93e-12	1tyh_1	2gm7_1	4	2	1	4	1tyh	56382	e1tyhE1	AUTO_NONREP	150.1.2.15	E	E:2-221	E:4-223	P25052	alpha bundles	Ferritin/Heme oxygenase/4-helical cytokines	Ferritin/Heme oxygenase	Heme oxygenase/Ribonucleotide reductase	TENA_THI-4_1	NOT_DOMAIN_ASSEMBLY	219	train_set
1195	8	5.71e-10	2.27e-07	1.47e-11	3.95e-06	6.25e-12	4.87e-06	2.73e-13	0.999991	4.26e-13	7.32e-13	1.16e-12	3.65e-13	2pod_1	4dx3_1	8	6	4	8	2pod	1242075	e2podA3	AUTO_NONREP	218.1.1.3	A	A:0-104	A:2-106	Q63IJ7	a+b two layers	Enolase-N/ribosomal protein	NO_H_NAME	Enolase N-terminal domain-like	MR_MLE_N	NOT_DOMAIN_ASSEMBLY	104	train_set
1196	4	0.305614	0.693798	2.97e-06	0.000171714	4.08e-13	0.000410825	3.69e-08	9.78e-07	1.39e-06	1.57e-10	9.43e-11	1.38e-10	1tlq_1	1y9i_1	2	1	6	2	1tlq	55632	e1tlqA1	AUTO_NONREP	514.1.1.1	A	A:7-164	A:7-164	P54173	alpha bundles	NO_X_NAME	NO_H_NAME	YutG-like	PgpA	NOT_DOMAIN_ASSEMBLY	157	train_set
1197	4	1.37e-08	6.36e-05	5.47e-11	0.999936	1.34e-12	3.47e-07	5.7e-14	9.25e-10	6.66e-13	1.48e-18	4.72e-13	3.4e-19	3ezy_1	4hkt_1	4	2	6	4	3ezy	1635188	e3ezyD2	AUTO_NONREP	298.1.1.27	D	D:124-279,D:300-333	D:126-281,D:302-335	Q9WYP5	a+b two layers	FwdE/GAPDH domain-like	NO_H_NAME	Glyceraldehyde-3-phosphate dehydrogenase-like, C-terminal domain	GFO_IDH_MocA_C	NOT_DOMAIN_ASSEMBLY		train_set
1198	4	2.16e-06	0.0128146	7.74e-09	0.987182	3.46e-07	4.41e-07	1.48e-11	7.56e-11	3.8e-12	1.06e-17	1.99e-09	1.17e-15	3euw_1	4hkt_1	4	2	1	4	3euw	1758298	e3euwA1	AUTO_NONREP	298.1.1.27	A	A:125-272	A:127-274	Q8NL86	a+b two layers	FwdE/GAPDH domain-like	NO_H_NAME	Glyceraldehyde-3-phosphate dehydrogenase-like, C-terminal domain	GFO_IDH_MocA_C	NOT_DOMAIN_ASSEMBLY	147	train_set
1199	4	0.778343	0.216808	0.000162995	0.0019961	1.68e-09	0.00249413	2.23e-05	1.97e-07	0.000172826	4.96e-07	4.57e-09	3.26e-09	1y9i_1	1y9i_1	1	2	6	1	1y9i	3906	e1y9iA1	MANUAL_REP	514.1.1.1	A	A:6-164	A:6-164	Q8Y4N7	alpha bundles	NO_X_NAME	NO_H_NAME	YutG-like	PgpA	NOT_DOMAIN_ASSEMBLY	158	train_set
1200	6	0.00439636	0.361622	1.44e-05	0.408414	5.82e-08	0.223009	5.59e-08	8.44e-09	7.94e-10	0.00254282	1.7e-06	3.7e-09	3nip_1	1gq6_1	4	2	6	4	3nip	143405	e3nipA1	AUTO_NONREP	2006.1.5.2	A	A:3-318	A:3-318	Q9I6K2	a/b three-layered sandwiches	HAD domain-like	HAD domain-related	Arginase/deacetylase	Arginase	NOT_DOMAIN_ASSEMBLY	315	train_set
1201	4	1.77e-07	0.000524037	3.15e-09	0.999476	4.21e-17	7.99e-09	1.21e-14	1.7e-15	5.17e-10	2.78e-18	2.41e-11	1.5e-13	4ixs_1	5e4z_1	4	2	1	4	4ixs	1193177	e4ixsA2	AUTO_NONREP	3016.1.1.83	A	A:262-394	A:262-394	Q5H4T8	a+b two layers	NO_X_NAME	NO_H_NAME	C-terminal domain in some PLP-dependent transferases	Cys_Met_Meta_PP_C	NOT_DOMAIN_ASSEMBLY	132	train_set
[truncated: 14,815 more rows]
